# Supplementary material for: A first insight into the genetics of maturity trait in Runner × Virginia types peanut background
Source: Sci Rep. 2022 Sep 10;12:15267. doi: 10.1038/s41598-022-19653-z (PMC9464196; doi:10.1038/s41598-022-19653-z)
Supplement: Supplementary file 2 — Supplementary Tables. [file 41598_2022_19653_MOESM2_ESM.xlsx]

## Sheet: Table S1
A first insight into genetic dissection of maturity trait in Runner X Virginia types peanut background
Srinivas Kunta1,2, Yael Levy1, Pragna Parimi1,2, Ilan Chedvat1, Ye Chu3, Peggy Ozias-Akins3, Ran Hovav1
1 Department of Field Crops, Institute of Plant Sciences, Agriculture Research Organization-The Volcani Center, HaMaccabim Road, POB 15159, Rishon LeZiyyon 7505101, Israel. 2 Faculty of Agricultural, Food and the Environmental Quality Sciences, The Hebrew University of Jerusalem, POB 12, Rehovot 7610001, Israel. 3 Department of Horticulture and Institute of Plant Breeding, Genetics and Genomics, …
Table S1 Phenotypic trait mean values from the three replicates by year for the QTL analysis
RR - 'Harari' x 'IGC119' RILs
Trait name	Measurement unit	Abbreviation	RR-1	RR-2	RR-3	RR-4	RR-5	RR-6	RR-91	RR-187	RR-92	RR-188	RR-93	RR-189	RR-94	RR-190	RR-95	RR-191	RR-96	RR-192	RR-97	RR-193	RR-98	RR-194	RR-99	RR-195	RR-100	RR-196	RR-101	RR-197	RR-102	RR-198	RR-7	RR-8	RR-9	RR-10	RR-11	RR-12	RR-13	RR-14	RR-15	RR-16	RR-17	RR-18	RR-103	RR-199	RR-104	RR-200	RR-105
Maturity index	%	MI_19	71.61	56.21	65.05	51.65	53.02	69.85	48.1	51.78	56.06	53.35	60.72	64.76	47.56	65.84	64.34	62.56	59.33	50.77	51.35	61.16	62.83	50.94	60.45	61.01	57.83	53.48	65.03	51.69	70.12	53.28	52.88	58.44	47.19	46.05	44.01	67.52	55.59	57.13	57.51	50.27	68.87	71.65	51.11	58.55	44.83	59.84	46.37
Maturity index	%	MI_20	73.19	63.84	56.62	50.42	55.38	58.84	51.43	54.45	60.01	64.39	55.9	55.61	46.01	58.55	74.91	63.79	54.73	50.19	52.9	64.28	53.21	55.4	72.99	40.91	65.27	65.32	60.42	49	57.05	46.64	41.2	71.77	44.78	36.75	47.64	61.7	43.89	58.77	60.05	37.55	76.68	69.98	63.22	62.57	49.97	51.07	58.09
[truncated: 196 more columns]

## Sheet: Table S2
Table S2 Population genotyping following the linkage map order colored based on the alleles of the parents. Physical position included based on the tetraploid peanut sequence [36]
RR - 'Harari' x 'IGC119' RILs
Linkage group	Marker	Alias	Genetic distance (cM)	Pseudomolecule	Physical position (bp)		RR-1	RR-2	RR-3	RR-4	RR-5	RR-6	RR-91	RR-187	RR-92	RR-188	RR-93	RR-189	RR-94	RR-190	RR-95	RR-191	RR-96	RR-192	RR-97	RR-193	RR-98	RR-194	RR-99	RR-195	RR-100	RR-196	RR-101	RR-197	RR-102	RR-198	RR-7	RR-8	RR-9	RR-10	RR-11	RR-12	RR-13	RR-14	RR-15	RR-16	RR-17	RR-18	RR-103
A01	AX-176818781	AX-176818781_A01	0	A01	1622077		a	b	b	b	a	a	a	a	a	b	b	b	a	a	b	b	b	b	a	a	b	a	b	a	a	a	a	a	a	a	b	a	b	b	a	b	a	a	a	b	b	b	b
A01	AX-177639943	AX-177639943_A01	0.809	A01	1673978		b	b	b	b	a	a	a	a	a	b	b	b	a	a	b	b	b	b	a	a	b	a	b	a	a	a	a	a	a	a	b	a	b	b	a	b	a	a	a	b	b	b	b
A01	AX-176821612	AX-176821612_A01	1.775	A01	2022686		b	b	b	b	a	a	a	a	b	a	b	b	a	a	b	b	b	b	a	a	b	a	b	a	a	a	a	a	a	a	a	a	b	b	a	b	a	a	a	b	b	b	b
A01	AX-176801475	AX-176801475_A01	2.061	A01	2077066		b	b	b	b	a	a	a	a	b	a	b	b	a	a	b	b	b	b	a	a	b	b	b	a	a	a	a	a	a	a	a	a	b	b	a	b	b	a	a	b	b	b	b
A01	AX-147265698	AX-147265698_A01	2.212	A01	2092505		b	b	b	b	a	a	a	a	b	a	b	b	a	a	b	b	b	b	a	a	b	b	b	a	a	a	a	a	a	a	a	a	b	a	a	b	b	a	a	b	b	b	a
A01	AX-176799114	AX-176799114_A01	6.057	A01	2349472		b	b	b	b	b	a	a	b	b	a	b	b	b	a	b	b	b	a	a	a	b	a	b	a	a	a	a	a	a	a	a	a	b	a	a	b	a	b	a	b	b	b	a
A01	AX-176821699	AX-176821699_A01	7.987	A01	2491720		b	a	a	b	b	a	a	a	b	a	b	a	b	a	b	a	b	b	a	b	b	a	b	a	b	a	a	a	a	a	a	b	b	b	a	b	a	b	a	b	b	b	a
A01	AX-176794931	AX-176794931_A01	8.386	A01	2517594		b	a	a	b	b	a	a	a	b	a	b	a	b	a	b	a	b	b	a	b	b	a	b	a	b	a	a	a	a	a	a	b	b	b	a	b	a	b	a	b	b	b	a
A01	AX-176796440	AX-176796440_A01	8.394	A01	2522989		b	a	a	b	b	a	a	a	b	a	b	a	a	a	b	a	b	b	a	a	b	a	b	a	b	a	a	a	a	b	a	a	b	b	a	b	a	a	a	b	b	b	a
A01	AX-176810692	AX-176810692_A01	13.4	A01	3153484		b	a	a	b	b	a	a	a	b	a	b	a	a	a	b	a	b	b	a	a	b	a	b	a	b	a	a	a	a	b	a	a	b	b	a	b	a	a	a	b	b	b	a
A01	AX-176808109	AX-176808109_A01	14.265	A01	3270833		b	a	a	-	b	a	a	a	b	a	b	a	a	a	b	a	b	b	a	a	b	a	b	a	b	a	a	a	a	b	a	a	b	b	a	b	a	a	a	b	b	b	a
A01	AX-176800128	AX-176800128_A01	14.673	A01	3342122		b	a	a	b	b	a	a	a	b	a	b	a	a	a	b	a	b	b	a	a	b	a	b	a	b	a	a	a	a	b	a	a	b	b	a	b	a	a	a	b	b	b	a
A01	AX-147237916	AX-147237916_A01	14.826	A01	3379672		b	a	a	b	b	b	a	a	b	a	b	a	a	a	b	a	b	b	a	a	b	a	b	a	b	a	a	a	a	b	a	a	b	b	a	b	a	a	a	b	b	b	a
A01	AX-176810754	AX-176810754_A01	18.65	A01	4158428		b	a	a	b	b	b	b	b	b	a	b	a	a	a	b	a	b	b	a	b	b	a	a	a	h	b	b	a	a	b	b	a	b	b	a	b	b	b	a	b	a	a	b
A01	AX-176810592	AX-176810592_A01	29.938	A01	6512389		b	a	a	b	b	b	b	b	b	a	b	a	a	a	b	a	b	b	a	b	b	a	a	a	a	b	b	a	a	b	b	a	b	b	a	b	b	b	a	b	a	a	b
A01	AX-176810379	AX-176810379_A01	33.246	A01	110627911		a	a	a	b	a	b	a	a	b	a	b	b	a	a	a	b	b	b	a	a	b	a	b	a	b	b	a	a	b	b	a	a	a	a	b	b	a	b	b	b	a	a	a
A01	AX-176802817	AX-176802817_A01	33.839	A01	110524060		a	a	a	b	a	b	a	a	b	b	b	a	a	a	a	a	a	b	a	a	b	a	b	a	b	a	a	a	b	b	a	a	a	a	a	b	a	b	b	b	a	b	a
A01	AX-176810853	AX-176810853_A01	33.985	A01	7302655		a	a	a	b	a	b	b	a	b	b	a	b	b	a	a	b	a	b	b	b	b	a	a	b	b	b	b	b	b	a	a	b	a	a	b	a	a	a	a	b	b	b	b
A01	AX-176801791	AX-176801791_A01	46.355	A01	23961811		b	a	a	b	a	b	a	a	b	b	a	b	b	a	a	b	b	b	b	b	b	a	a	a	a	b	b	a	b	a	a	b	a	a	b	a	b	a	a	b	b	b	a
A01	AX-176822757	AX-176822757_A01	46.876	A01	36494670		b	a	a	a	a	b	a	a	b	b	a	b	b	a	a	b	b	b	b	b	b	a	a	b	a	b	b	a	b	b	a	b	a	a	b	a	b	a	a	b	b	b	a
A01	AX-176815544	AX-176815544_A01	46.942	A01	22600140		b	a	a	b	a	b	a	a	b	b	a	b	b	a	a	b	b	b	b	b	b	a	a	a	a	b	b	a	b	a	a	b	a	a	b	a	b	a	a	b	b	b	a
A01	AX-176796860	AX-176796860_A01	47.184	A01	20436796		b	a	a	b	a	b	a	a	b	b	a	b	b	a	a	b	b	b	b	b	b	a	a	b	b	b	b	-	b	a	a	b	a	a	b	a	b	a	a	b	b	b	a
A01	AX-176821461	AX-176821461_A01	48.907	A01	95500083		b	a	a	a	a	b	a	a	b	b	a	b	b	a	a	b	b	b	b	b	b	a	a	b	a	b	b	a	b	h	a	b	a	a	b	a	b	a	a	b	b	b	a
A01	AX-147239258	AX-147239258_B01	63.427	B01	140988593		a	b	b	a	a	b	b	b	b	b	b	a	a	a	b	a	b	a	a	b	b	a	a	b	b	h	b	a	b	a	b	b	a	a	b	b	a	b	b	b	a	a	b
A01	AX-147211855	AX-147211855_A01	63.69	A01	102199118		b	a	a	a	a	-	a	a	b	b	a	b	b	a	a	b	b	b	b	b	b	a	a	b	a	b	b	b	b	h	a	b	a	b	b	a	b	a	a	b	b	b	a
A01	AX-176819614	AX-176819614_A01	63.754	A01	102137006		b	a	a	a	a	b	a	a	b	b	a	b	b	a	a	b	b	b	b	b	b	a	a	b	a	b	b	a	b	h	a	b	a	b	b	a	b	a	a	b	b	b	a
A01	AX-176794855	AX-176794855_A01	63.874	A01	102180612		b	a	a	a	a	a	a	a	b	b	a	b	b	a	a	b	b	b	b	b	b	a	a	b	a	b	b	a	b	h	a	b	a	b	b	a	b	a	a	b	b	b	a
A01	AX-176800388	AX-176800388_A01	63.887	A01	102137076		b	a	a	a	a	b	a	a	b	b	a	b	b	a	a	b	b	b	b	b	b	a	a	b	a	b	b	a	b	h	a	b	a	b	b	a	b	a	a	b	h	b	a
A01	AX-176816203	AX-176816203_A01	64.036	A01	102456906		a	b	b	b	a	b	a	a	a	b	b	b	a	a	a	b	h	a	b	a	b	a	a	b	b	a	a	b	b	a	b	a	a	b	a	a	b	a	b	a	a	a	b
A01	AX-176798927	AX-176798927_A01	64.088	A01	102461174		a	b	b	b	a	b	a	a	a	b	a	b	b	b	b	b	h	a	b	a	b	a	a	a	b	a	a	b	a	a	b	a	a	a	a	a	b	b	b	a	b	b	a
A01	AX-176819290	AX-176819290_A02	64.132	A02	87607699		a	a	a	b	b	a	b	a	b	a	a	b	a	b	a	b	b	b	a	a	b	a	b	a	b	b	a	a	a	b	a	a	a	a	b	b	a	b	b	b	a	a	a
A01	AX-176794304	AX-176794304_A01	64.133	A01	102216880		a	b	b	b	a	b	b	a	b	b	b	b	a	b	a	b	h	b	b	a	b	a	a	b	b	a	a	a	a	b	a	a	a	b	a	a	b	a	b	b	a	a	b
A01	AX-176810594	AX-176810594_A01	64.135	A01	102630479		b	a	a	b	a	b	b	a	a	b	a	a	b	a	a	a	a	b	a	b	a	b	a	b	a	b	h	a	a	a	a	b	a	a	a	a	a	a	a	b	b	b	b
A01	AX-176797261	AX-176797261_A01	64.145	A01	102401826		a	b	b	b	a	b	b	a	a	b	b	b	a	b	a	b	h	a	b	a	b	a	a	b	b	a	a	b	a	b	a	a	a	b	a	a	b	a	b	b	a	a	b
A01	AX-176793038	AX-176793038_A01	64.28	A01	102730483		a	b	b	b	a	a	a	a	a	b	b	b	a	b	a	b	a	a	b	b	a	b	a	a	a	a	a	a	b	a	b	a	b	a	a	a	a	a	a	b	b	b	b
A01	AX-176813242	AX-176813242_A01	64.336	A01	102866098		b	h	h	a	b	b	a	b	b	b	a	b	b	b	a	b	a	b	a	b	b	a	b	a	a	a	a	b	a	a	b	b	a	a	b	a	a	b	b	b	a	a	a
A01	AX-176820916	AX-176820916_A01	64.4	A01	102774412		b	a	a	a	a	b	b	a	a	b	a	b	a	a	b	b	a	b	a	b	b	b	b	b	a	a	a	b	-	a	a	b	b	a	b	a	b	a	h	b	a	a	a
A02	AX-147214887	AX-147214887_B02	0	B02	111193172		a	b	b	a	a	b	a	b	b	b	b	a	a	a	b	a	b	a	a	b	b	a	a	b	b	h	b	a	b	a	b	a	a	a	b	b	a	b	b	b	a	a	b
A02	AX-176816746	AX-176816746_A02	1.793	A02	96269136		a	a	a	b	b	b	b	a	b	b	b	b	a	b	a	b	b	b	a	h	b	a	b	b	a	b	a	b	a	b	a	a	a	a	b	a	a	b	b	b	a	a	b
A02	AX-176812849	AX-176812849_A02	2.172	A02	96352425		a	a	a	b	b	b	b	a	b	b	b	b	a	b	a	b	b	b	a	h	b	a	b	b	a	b	a	b	a	b	a	a	a	a	b	a	a	b	b	b	a	a	b
A02	AX-176813961	AX-176813961_A02	3.717	A02	96628460		a	a	a	b	b	b	b	a	b	b	b	b	a	b	a	b	b	b	a	h	b	a	b	b	a	b	a	b	a	b	a	a	b	a	b	a	a	b	b	b	a	a	b
A02	AX-176812247	AX-176812247_A02	4.732	A02	96751791		a	a	a	b	b	b	b	a	b	b	b	b	a	b	a	b	b	b	a	h	b	a	b	b	a	b	a	b	a	b	a	a	b	a	b	a	a	b	b	b	a	a	b
A02	AX-176791388	AX-176791388_A02	4.937	A02	96778421		a	a	a	b	b	a	b	a	a	b	b	b	b	b	b	b	b	b	a	b	b	a	a	b	a	b	b	b	a	b	a	b	b	b	b	b	a	a	b	b	a	a	b
A02	AX-176816756	AX-176816756_A02	7.914	A02	97228950		a	a	a	b	b	a	b	a	a	b	b	b	b	b	b	b	b	b	a	b	b	a	a	b	a	b	b	b	a	b	a	b	b	b	b	b	a	a	b	b	a	a	b
A02	AX-176808199	AX-176808199_A02	10.492	A02	97795318		a	a	a	b	b	a	b	a	a	b	b	b	b	b	b	b	b	b	a	b	b	a	a	b	a	b	b	b	a	b	a	b	b	b	b	b	a	a	b	b	a	a	b
A02	AX-176811280	AX-176811280_A02	11.647	A02	98152887		a	a	a	b	b	a	b	a	a	b	b	b	b	b	b	b	b	b	a	b	b	a	a	b	a	b	b	b	a	b	a	b	b	b	b	b	a	a	b	b	a	a	b
A02	AX-147242533	AX-147242533_A02	13.499	A02	98390921		a	a	a	b	b	a	b	a	a	b	b	b	b	b	b	b	b	b	a	b	b	a	a	b	a	b	b	b	a	b	a	b	b	b	b	b	a	a	b	b	a	a	b
A02	AX-147242555	AX-147242555_A02	17.679	A02	98804729		a	a	a	b	b	a	b	a	a	b	b	b	b	b	b	b	b	b	a	b	b	a	a	b	a	b	b	b	a	b	a	b	b	b	b	b	a	a	b	b	a	a	b
A02	AX-147215091	AX-147215091_A02	19.512	A02	99261264		a	a	a	b	b	a	b	a	a	b	b	b	b	b	b	b	b	b	a	b	b	a	a	b	a	b	b	b	a	b	a	b	b	b	b	b	a	a	b	b	a	a	b
A02	AX-176824044	AX-176824044_A02	19.847	A02	99326701		a	a	a	b	b	a	b	a	a	b	b	b	b	b	b	b	b	b	a	b	b	a	a	b	a	b	b	b	a	b	a	b	b	b	b	b	a	a	b	b	a	a	b
A02	AX-176797145	AX-176797145_A02	20.903	A02	99583644		a	a	a	b	b	a	b	a	a	b	b	b	b	b	b	b	b	b	a	b	b	a	a	b	a	b	b	b	a	b	a	b	b	b	b	b	a	a	b	b	a	a	b
A02	AX-176811283	AX-176811283_A02	22.112	A02	100155537		a	a	a	b	b	a	b	a	a	b	b	b	b	b	b	b	b	b	a	b	b	a	a	b	a	b	b	b	a	b	a	b	b	b	b	b	a	a	b	b	a	a	b
A02	AX-147242791	AX-147242791_B02	26.359	B02	117892427		a	b	b	a	a	b	a	b	b	b	b	a	a	a	b	a	b	a	a	b	b	a	b	b	b	h	b	a	b	a	b	a	a	a	b	b	a	b	b	b	a	a	b
A02	AX-176817979	AX-176817979_B02	27.677	B02	118433313		a	b	b	a	a	b	a	b	b	b	b	a	a	a	b	a	b	a	a	b	b	a	b	b	b	h	b	a	b	a	b	a	a	a	b	b	a	b	b	b	a	a	b
A03_1	AX-147243026	AX-147243026_B03	0	B03	2079205		a	b	b	a	a	b	a	b	b	b	b	a	a	a	b	a	b	a	a	b	b	a	b	b	b	h	b	a	b	a	b	a	a	a	b	b	a	b	b	b	a	a	b
A03_1	AX-147243031	AX-147243031_A03	0.191	A03	57194		a	a	a	b	b	a	b	a	a	b	b	b	b	b	b	b	b	b	a	b	b	a	a	b	a	b	b	b	a	b	a	b	b	b	b	b	a	a	b	b	a	a	b
A03_1	AX-147243027	AX-147243027_B03	0.208	B03	2079829		a	b	b	a	a	b	a	b	b	b	b	a	a	a	b	a	b	a	a	b	b	a	b	b	b	h	b	a	b	a	b	a	a	a	b	b	a	b	b	b	a	a	b
A03_1	AX-176802856	AX-176802856_A03	0.287	A03	24973		a	a	a	b	b	a	b	a	a	b	b	b	b	b	b	b	b	b	a	b	b	a	a	b	a	b	b	b	a	b	a	b	b	b	b	b	a	a	b	b	a	a	b
A03_1	AX-176815650	AX-176815650_A03	0.436	A03	21500		a	a	a	b	b	a	b	a	a	b	b	b	b	b	b	b	b	b	a	b	b	a	a	b	a	b	b	b	a	b	a	b	b	b	b	b	a	a	b	b	a	a	b
A03_1	AX-176795086	AX-176795086_A03	3.575	A03	1325774		a	a	a	b	b	a	b	a	a	b	b	b	b	b	b	b	b	b	a	b	b	a	a	b	a	b	b	b	a	b	a	b	b	b	b	b	a	a	b	b	a	a	b
A03_1	AX-147215359	AX-147215359_A03	5.757	A03	1557251		a	a	a	b	b	a	b	a	a	b	b	b	b	b	b	b	b	b	a	b	b	a	a	b	a	b	b	b	a	b	a	b	b	b	b	b	a	a	b	b	a	a	b
A03_1	AX-176803938	AX-176803938_A03	8.205	A03	1819889		a	a	a	b	b	a	b	a	a	b	b	b	b	b	b	b	b	b	a	b	b	a	a	b	a	b	b	b	a	b	a	b	b	b	b	b	a	a	b	b	a	a	b
A03_1	AX-176803814	AX-176803814_A03	9.623	A03	1879071		a	a	a	b	b	a	b	a	a	b	b	b	b	b	b	b	b	b	a	b	b	a	a	b	a	b	b	b	a	b	a	b	b	b	b	b	a	a	b	b	a	a	b
A03_1	AX-176804795	AX-176804795_A03	11.091	A03	2276020		a	a	a	b	b	a	b	a	a	b	b	b	b	b	b	b	b	b	a	b	b	a	a	b	a	b	b	b	a	b	a	b	b	b	b	b	a	a	b	b	a	a	b
A03_1	AX-176809412	AX-176809412_A03	11.103	A03	2255466		a	a	a	b	b	a	b	a	a	b	b	b	b	b	b	b	b	b	a	b	b	a	a	b	a	b	b	b	a	b	a	b	b	b	b	b	a	a	b	b	a	a	b
A03_1	AX-147215452	AX-147215452_A03	13.745	A03	2620136		a	a	a	b	b	a	b	a	a	b	b	b	b	b	b	b	b	b	a	b	b	a	a	b	a	b	b	b	a	b	a	b	b	b	b	b	a	a	b	b	a	a	b
A03_1	AX-176796094	AX-176796094_A03	19.729	A03	4026612		a	a	a	b	b	a	b	a	a	b	b	b	b	b	b	b	b	b	a	b	b	a	a	b	a	b	b	b	a	b	a	b	b	b	b	b	a	a	b	b	a	a	b
A03_1	AX-176806987	AX-176806987_A03	19.74	A03	4001048		a	a	a	b	b	a	b	a	a	b	b	b	b	b	b	b	b	b	a	b	b	a	a	b	a	b	b	b	a	b	a	b	b	b	b	b	a	a	b	b	a	a	b
A03_1	AX-176808986	AX-176808986_A03	20.591	A03	4235943		a	a	a	b	b	-	b	a	a	b	b	b	b	b	b	b	b	b	a	b	b	a	a	b	a	b	b	b	a	b	a	b	b	b	b	b	a	a	b	b	a	a	b
A03_2	AX-176823478	AX-176823478_A03	0	A03	20890986		a	a	a	b	b	a	b	a	a	b	b	b	b	b	b	b	b	b	a	b	b	a	a	b	a	b	b	b	a	b	a	b	b	b	b	b	a	a	b	b	a	a	b
A03_2	AX-176807182	AX-176807182_A03	22.673	A03	129003503		a	a	a	b	b	a	b	a	a	b	b	b	b	b	b	b	b	b	a	b	b	a	a	b	a	b	b	b	a	b	a	b	b	b	b	b	a	a	b	b	a	a	b
A03_2	AX-176817007	AX-176817007_A03	45.895	A03	138096462		a	a	a	b	b	a	b	a	a	b	b	b	b	b	b	b	b	b	a	b	b	a	a	b	a	b	b	b	a	b	a	b	b	b	b	b	a	a	b	b	a	a	b
A03_2	AX-147245927	AX-147245927_A03	47.197	A03	138277501		a	a	a	b	b	a	b	a	a	b	b	b	b	b	b	b	b	b	a	b	b	a	a	b	a	b	b	b	a	b	a	b	b	b	b	b	a	a	b	b	a	a	b
A03_2	AX-147218301	AX-147218301_A03	48.784	A03	138568030		a	a	a	b	b	a	b	a	a	b	b	b	b	b	b	b	b	b	a	b	b	a	a	b	a	b	b	b	a	b	a	b	b	b	b	b	a	a	b	b	a	a	b
A03_2	AX-176800245	AX-176800245_A03	49.255	A03	138578391		a	a	a	b	b	a	b	a	a	b	b	b	b	b	b	b	b	b	a	b	b	a	a	b	a	b	b	b	a	b	a	b	b	b	b	b	a	a	b	b	a	a	b
A03_2	AX-176794041	AX-176794041_A03	49.584	A03	138733804		a	a	a	b	b	a	b	a	a	b	b	b	b	b	b	b	b	b	a	b	b	a	a	b	a	b	b	b	a	b	a	b	b	b	b	b	a	a	b	b	a	a	b
A04	AX-176820329	AX-176820329_A04	0	A04	230114		a	a	a	b	b	a	b	a	a	b	b	b	b	b	b	b	b	b	a	b	b	a	a	b	a	b	b	b	a	b	a	b	b	b	b	b	a	a	b	b	a	a	b
A04	AX-176818163	AX-176818163_A04	1.385	A04	477988		a	a	a	b	b	a	b	a	a	b	b	b	b	b	b	b	b	b	a	b	b	a	a	b	a	b	b	b	a	b	a	b	b	b	b	b	a	a	b	b	a	a	b
A04	AX-176818208	AX-176818208_A04	4.665	A04	653668		a	a	a	b	b	a	b	a	a	b	b	b	b	b	b	b	b	b	a	b	b	a	a	b	a	b	b	b	a	b	a	b	b	b	b	b	a	a	b	b	a	a	b
A04	AX-147218832	AX-147218832_A04	4.983	A04	793790		a	a	a	b	b	a	b	a	a	b	b	b	b	b	b	b	b	b	a	b	b	a	a	b	a	b	b	a	a	b	a	b	b	b	b	b	a	a	b	b	a	a	b
A04	AX-176806651	AX-176806651_A04	7.655	A04	1001503		a	a	a	b	b	a	b	a	a	b	b	b	b	b	b	b	b	b	a	b	b	a	a	b	a	b	b	a	a	b	a	b	b	b	b	b	a	a	b	b	a	a	b
A04	AX-176792672	AX-176792672_A04	13.359	A04	1478391		a	a	a	b	b	a	a	a	a	b	b	b	b	b	b	b	b	b	a	b	b	a	a	b	a	b	b	a	a	b	a	b	b	b	b	b	a	a	b	b	a	a	b
A04	AX-176803608	AX-176803608_A04	14.385	A04	1514740		a	a	a	b	b	a	a	b	a	a	b	b	b	a	a	b	b	a	b	b	a	b	a	b	a	b	a	a	a	b	b	b	b	b	b	a	b	a	b	b	a	a	b
A04	AX-176819509	AX-176819509_A04	16.762	A04	1645262		a	a	a	b	b	a	a	b	a	a	b	b	b	a	a	b	b	a	b	b	a	b	a	b	a	b	a	a	a	b	b	b	b	b	b	a	b	a	b	b	a	a	b
A04	AX-176795878	AX-176795878_A04	18.934	A04	1841636		a	b	b	b	b	a	a	a	b	a	a	b	b	a	a	b	b	b	b	a	a	b	a	b	a	b	a	a	a	b	b	b	b	b	b	a	b	b	a	b	a	a	b
A04	AX-176810671	AX-176810671_A04	19.891	A04	2118873		a	b	b	b	b	a	a	a	b	a	a	a	b	a	a	a	b	b	b	a	b	b	b	b	b	b	a	a	a	b	b	b	b	b	b	a	b	b	a	b	a	a	b
A04	AX-176799180	AX-176799180_A04	19.999	A04	2097892		a	b	b	b	b	a	a	a	b	a	a	a	b	a	a	a	b	b	b	a	b	b	b	b	a	b	a	a	a	b	b	b	b	b	b	a	b	b	a	b	a	a	b
A04	AX-176802254	AX-176802254_A04	24.865	A04	2438113		b	a	a	a	a	a	a	a	b	a	b	a	a	a	b	a	b	a	b	b	a	a	b	b	b	a	b	a	a	a	b	b	a	b	a	b	a	b	b	a	b	b	a
A04	AX-147246654	AX-147246654_A04	25.279	A04	2473748		b	a	a	a	a	b	a	a	b	a	b	a	a	a	b	a	b	a	b	b	a	a	b	b	b	a	b	a	a	a	b	b	a	b	a	b	a	b	b	a	b	b	a
A04	AX-147219011	AX-147219011_A04	25.284	A04	2660541		b	a	a	a	a	b	a	a	b	a	b	a	a	a	b	a	b	a	b	b	a	-	b	b	b	a	b	a	a	a	b	b	a	b	a	b	a	b	b	a	b	b	a
A04	AX-147219171	AX-147219171_A04	35.375	A04	4588080		b	a	a	a	a	b	a	a	b	a	b	a	a	a	b	a	b	a	b	b	a	a	b	b	b	a	b	a	a	a	b	b	a	b	a	b	a	b	b	a	b	b	a
A04	AX-176817054	AX-176817054_A04	35.778	A04	4631689		b	a	a	-	a	b	a	a	b	a	b	a	a	a	b	a	b	a	b	b	a	a	b	b	b	a	b	a	a	a	b	b	a	b	a	b	a	b	b	a	b	b	a
A04	AX-176814531	AX-176814531_A04	36.313	A04	4742495		b	a	a	a	a	b	a	a	b	a	b	a	a	a	b	a	b	a	b	b	a	a	b	b	b	a	b	a	a	a	b	b	a	b	a	b	a	b	b	a	b	b	a
A04	AX-176797012	AX-176797012_A04	37.359	A04	4957946		b	a	a	a	a	b	a	a	b	a	b	a	a	a	b	a	b	a	b	b	b	a	b	b	b	a	b	a	a	a	b	b	a	b	a	b	a	b	b	a	b	b	a
A04	AX-147247959	AX-147247959_A04	50.366	A04	104405599		a	b	b	a	a	b	b	b	b	b	b	a	a	-	b	a	b	a	a	b	b	a	a	b	b	h	b	a	b	a	b	b	a	a	b	b	a	b	b	b	a	a	b
A04	AX-176806647	AX-176806647_A04	50.433	A04	69921299		b	a	a	a	a	b	h	a	b	a	b	a	a	a	b	a	b	a	b	b	b	a	b	h	b	a	b	a	a	a	b	b	a	b	a	b	b	b	b	a	b	b	a
A04	AX-176819262	AX-176819262_B04	50.873	B04	108381454		a	b	b	b	a	a	a	a	a	a	b	b	a	b	a	-	a	a	b	b	a	b	a	a	a	a	a	a	-	a	b	a	b	a	a	a	a	a	a	b	b	b	b
A04	AX-147219865	AX-147219865_A04	50.894	A04	96005375		a	b	b	a	a	b	b	b	b	b	b	a	a	a	b	a	b	a	a	b	b	a	a	b	b	h	b	a	b	a	b	b	a	a	b	b	a	b	b	b	a	a	b
A04	AX-176802164	AX-176802164_A04	50.993	A04	102134091		a	b	b	a	a	b	b	b	b	b	b	a	a	a	b	a	b	a	a	b	b	a	a	b	b	h	b	a	b	a	b	b	a	a	b	b	a	b	b	b	a	a	b
A04	AX-176807930	AX-176807930_A04	51.06	A04	93918405		a	b	b	a	a	b	b	b	b	b	b	a	a	a	b	a	b	a	a	b	b	a	a	b	b	h	b	a	b	a	b	b	a	a	b	b	a	b	b	b	a	a	b
A04	AX-176800920	AX-176800920_A04	51.113	A04	91002482		a	b	b	a	a	b	b	b	b	b	b	a	a	a	b	a	b	a	a	b	b	a	a	b	b	b	b	a	b	a	b	b	a	a	b	b	a	b	b	b	a	a	b
A04	AX-176821314	AX-176821314_A04	51.187	A04	87599827		a	b	b	a	a	b	b	b	b	a	b	a	a	a	a	a	b	a	a	b	a	a	a	b	b	b	b	a	b	a	b	b	a	a	b	b	a	b	b	b	a	a	b
A04	AX-176823677	AX-176823677_A04	51.209	A04	80904259		a	a	-	a	a	b	b	a	b	a	b	a	a	a	a	a	b	a	b	b	b	a	b	h	b	a	b	a	a	a	b	b	b	b	b	a	b	b	a	a	b	b	a
A04	AX-176800965	AX-176800965_A04	51.246	A04	86232930		a	b	b	a	a	b	b	b	a	a	b	a	a	a	a	a	h	a	a	b	a	a	a	b	b	b	b	a	b	a	b	a	a	a	b	b	a	b	b	b	a	a	b
A04	AX-147220134	AX-147220134_A04	51.259	A04	82448702		a	b	b	a	a	a	a	a	a	b	b	h	a	a	a	a	b	b	b	b	b	b	b	a	b	b	a	a	a	a	a	a	b	a	b	b	a	b	b	a	a	a	b
A04	AX-176799431	AX-176799431_A04	51.289	A04	62063788		b	a	a	a	a	b	a	a	b	a	b	a	a	a	b	a	b	a	b	b	b	a	b	b	b	a	b	a	a	a	b	b	a	b	a	b	a	b	b	a	b	b	a
A04	AX-176797882	AX-176797882_A04	51.305	A04	73582896		b	a	a	a	a	b	h	a	b	a	b	a	a	a	b	a	b	a	b	b	b	a	b	h	b	a	b	a	a	a	b	b	b	b	a	b	b	b	b	a	b	b	a
A04	AX-176819289	AX-176819289_A04	51.353	A04	79296703		a	a	a	a	a	b	h	a	b	a	b	a	a	a	b	a	b	a	b	b	b	a	b	h	b	a	b	a	a	a	b	b	b	b	a	b	b	b	a	a	b	b	a
A04	AX-176794127	AX-176794127_A04	51.356	A04	77031754		b	a	a	a	a	b	h	a	b	a	b	a	a	a	b	a	b	a	b	b	b	a	b	h	b	a	b	a	a	a	b	b	b	b	a	b	b	b	b	a	b	b	a
A04	AX-176822678	AX-176822678_A04	51.362	A04	60990099		b	a	a	a	a	b	a	a	b	a	b	a	a	a	b	a	b	a	b	b	b	a	b	b	b	a	b	a	a	a	b	b	a	b	a	b	a	b	b	a	b	b	a
A04	AX-176814744	AX-176814744_A04	51.383	A04	105357156		a	b	b	a	a	b	b	b	b	b	b	a	a	a	b	a	b	a	a	b	b	a	a	b	b	h	b	a	b	a	b	b	a	a	b	b	a	b	b	b	a	a	b
A04	AX-176808578	AX-176808578_A04	51.425	A04	87220411		a	b	b	a	a	b	b	b	b	a	b	a	a	a	a	a	b	a	a	b	a	a	a	b	b	b	b	a	b	a	b	b	a	a	b	b	a	b	b	b	a	a	b
A04	AX-176805411	AX-176805411_A04	51.426	A04	80259859		a	a	a	a	a	b	b	a	b	a	b	a	a	a	a	a	b	a	b	b	b	a	b	h	b	a	b	a	a	a	b	b	b	b	b	b	b	b	a	a	b	b	a
A04	AX-176823504	AX-176823504_A04	51.431	A04	77030020		b	a	a	a	a	b	h	a	b	a	b	a	a	a	b	a	b	a	b	b	b	a	b	h	b	a	b	a	a	a	b	b	b	b	a	b	b	b	b	a	b	b	a
A04	AX-176824042	AX-176824042_A04	51.431	A04	61234518		b	a	a	a	a	b	a	a	b	a	b	a	a	a	b	a	b	a	b	b	b	a	b	b	b	a	b	a	a	a	b	b	a	b	a	b	a	b	b	a	b	b	a
A04	AX-176817223	AX-176817223_A04	51.516	A04	99036612		a	b	b	a	a	b	b	b	b	b	b	a	a	a	b	a	b	a	a	b	b	a	a	b	b	h	-	a	b	a	b	b	a	a	b	b	a	b	b	b	a	a	b
A04	AX-176793565	AX-176793565_A04	51.519	A04	99284038		a	b	b	a	a	b	b	b	b	b	b	a	a	a	b	a	b	a	a	b	b	a	a	b	b	h	b	a	b	a	b	b	a	a	b	b	a	b	b	b	a	a	b
A04	AX-176793874	AX-176793874_A04	51.522	A04	97883713		a	b	b	a	a	b	b	b	b	b	b	a	a	a	b	a	b	a	a	b	b	a	a	b	b	h	b	a	b	a	b	b	a	a	b	b	a	b	b	b	a	a	b
A04	AX-176806058	AX-176806058_A04	51.523	A04	91426838		a	b	b	a	a	b	b	b	b	b	b	a	a	a	b	a	b	a	a	b	b	a	a	b	b	b	b	a	b	a	b	b	a	a	b	b	a	b	b	b	a	a	b
A04	AX-176813109	AX-176813109_A04	51.525	A04	89708213		a	b	b	a	a	b	b	b	b	b	b	a	a	a	b	a	b	a	a	b	b	a	a	b	b	b	b	a	b	a	b	b	a	a	b	b	a	b	b	b	a	a	b
A04	AX-147220347	AX-147220347_A04	51.53	A04	101089895		a	b	b	a	a	b	b	b	b	b	b	a	a	a	b	a	b	a	a	b	b	a	a	b	b	h	b	a	b	a	b	b	a	a	b	b	a	b	b	b	a	a	b
A04	AX-147220294	AX-147220294_A04	51.53	A04	95132005		a	b	b	a	a	b	b	b	b	b	b	a	a	a	b	a	b	a	a	b	b	a	a	b	b	h	b	a	b	a	b	b	a	a	b	b	a	b	b	b	a	a	b
A04	AX-147219866	AX-147219866_A04	51.531	A04	96004576		a	b	b	a	a	b	b	b	b	b	b	a	a	a	b	a	b	a	a	b	b	a	a	b	b	h	b	a	b	a	b	b	a	a	b	b	a	b	b	b	a	a	b
A04	AX-176813531	AX-176813531_A04	51.533	A04	91502100		a	b	b	a	a	b	b	b	b	b	b	a	a	a	b	a	b	a	a	b	b	a	a	b	b	h	b	a	b	a	b	b	a	a	b	b	a	b	b	b	a	a	b
A04	AX-176814722	AX-176814722_A04	51.55	A04	94806426		a	b	b	a	a	b	b	b	b	b	b	a	a	a	b	a	b	a	a	b	b	a	a	b	b	h	b	a	b	a	b	b	a	a	b	b	a	b	b	b	a	a	b
A04	AX-176793670	AX-176793670_A04	51.554	A04	94580581		a	b	b	a	a	b	b	b	b	b	b	a	a	a	b	a	b	a	a	b	b	a	a	b	b	h	b	a	b	a	b	b	a	a	b	b	a	b	b	b	a	a	b
A04	AX-176810537	AX-176810537_A04	51.632	A04	71949730		b	a	a	a	a	b	h	a	b	a	b	a	a	a	b	a	b	a	b	b	b	a	b	h	b	a	b	a	a	a	b	b	a	b	a	b	b	b	b	-	b	b	a
A04	AX-176799050	AX-176799050_A04	51.653	A04	62736558		b	a	a	a	a	b	a	a	b	a	b	a	a	a	b	a	b	a	b	b	b	a	b	b	b	a	b	a	a	a	b	b	a	b	a	b	a	b	b	a	b	b	a
A04	AX-176817231	AX-176817231_A04	51.721	A04	102624003		a	b	b	a	a	b	b	b	b	b	b	a	a	a	b	a	b	a	a	b	b	a	a	b	b	h	b	a	b	a	b	b	a	a	b	b	a	b	b	b	a	a	b
A04	AX-176806258	AX-176806258_A04	51.811	A04	88167262		a	b	b	a	a	b	b	b	b	a	b	a	a	a	b	a	b	a	a	b	b	a	a	b	b	b	b	a	b	a	b	b	a	a	b	b	a	b	b	b	a	a	b
A04	AX-176815608	AX-176815608_A04	51.88	A04	89113399		a	b	b	a	a	b	b	b	b	a	b	a	a	a	b	a	b	a	a	b	b	a	a	b	b	b	b	a	b	a	b	b	a	a	b	b	a	b	b	b	a	a	b
A04	AX-176823629	AX-176823629_A04	52.037	A04	64583380		b	a	a	a	a	b	a	a	b	a	b	a	a	a	b	a	b	a	b	b	b	a	b	h	b	a	b	a	a	a	b	b	a	b	a	b	a	b	b	a	b	b	a
A04	AX-176799389	AX-176799389_B06	52.145	B06	26960691		h	b	b	b	a	a	a	b	b	b	a	b	b	b	a	b	a	a	b	b	a	b	a	a	a	a	a	a	b	b	b	a	b	a	a	a	b	a	a	b	b	b	b
A04	AX-147247946	AX-147247946_A04	52.766	A04	103093361		a	b	b	a	a	b	b	b	b	b	b	a	a	a	b	a	b	a	a	b	b	a	a	b	b	h	b	a	b	a	b	b	a	a	b	b	a	b	b	b	a	a	b
A04	AX-176804906	AX-176804906_A04	52.898	A04	103463909		a	b	b	a	a	b	b	b	b	b	b	a	a	a	b	a	b	a	a	b	b	a	a	b	b	h	b	a	b	a	b	b	a	a	b	b	a	b	b	b	a	a	b
A04	AX-176806758	AX-176806758_A04	52.906	A04	104151373		a	b	b	a	a	b	b	b	b	b	b	a	a	a	b	a	b	a	a	b	b	a	a	b	b	h	b	a	b	a	b	b	a	a	b	b	a	b	b	b	a	a	b
A04	AX-176818593	AX-176818593_A04	53.23	A04	105449071		a	b	b	a	a	b	b	b	b	b	b	a	a	a	b	a	b	a	a	b	b	a	a	b	b	h	b	a	b	a	b	b	a	a	b	b	a	b	b	b	a	a	b
A04	AX-147220444	AX-147220444_A04	54.059	A04	107930603		a	b	b	a	a	b	b	b	b	b	b	a	a	a	b	a	b	a	a	b	b	a	a	b	b	h	b	a	b	a	b	b	a	a	b	b	a	b	b	b	a	a	b
A04	AX-176795783	AX-176795783_A04	54.982	A04	109112911		a	b	b	a	a	b	b	b	b	b	b	a	a	a	b	a	b	a	a	b	b	a	a	b	b	h	b	a	b	a	b	b	a	a	b	b	a	b	b	b	a	a	b
A04	AX-176819644	AX-176819644_A04	75.759	A04	118680323		a	b	b	a	a	b	b	b	b	b	b	a	a	a	b	a	b	a	a	b	b	a	a	b	b	h	b	a	b	a	b	b	a	a	b	b	a	b	b	b	a	a	b
A04	AX-147221341	AX-147221341_A04	92.002	A04	126646480		h	b	b	b	a	a	a	a	a	b	b	b	a	b	a	b	a	a	b	b	a	b	a	a	a	a	a	a	b	a	b	a	b	a	a	a	a	a	a	b	b	b	b
A05_1	AX-176800817	AX-176800817_A05	0	A05	10816226		a	b	b	a	a	b	b	b	b	b	b	a	a	a	b	a	b	a	a	b	b	a	a	b	b	h	b	a	b	a	b	b	a	a	b	b	a	b	b	b	a	a	b
A05_1	AX-147221775	AX-147221775_A05	0.389	A05	10818092		a	b	b	a	a	b	b	b	b	b	b	a	a	a	b	a	b	a	a	b	b	a	a	b	b	h	b	a	b	a	b	b	a	a	b	b	a	b	b	b	a	a	b
A05_1	AX-176803411	AX-176803411_A05	0.455	A05	10912241		a	b	b	a	a	b	b	b	b	b	b	a	a	a	b	a	b	a	a	b	b	a	a	b	b	h	b	a	b	a	b	b	a	a	b	b	a	b	b	b	a	a	b
A05_1	AX-176817352	AX-176817352_A05	0.511	A05	10644840		a	b	b	a	a	b	b	b	b	b	b	a	a	a	b	a	b	a	a	b	b	a	a	b	b	h	b	a	b	a	b	b	a	-	b	b	a	b	b	b	a	a	b
A05_1	AX-176824212	AX-176824212_A05	0.606	A05	10819513		a	b	b	a	a	b	b	b	b	b	b	a	a	a	b	a	b	a	a	b	b	a	a	b	b	-	b	a	b	a	b	b	a	a	b	b	a	b	b	b	a	a	b
A05_1	AX-176800589	AX-176800589_A05	0.654	A05	10754378		a	b	b	a	a	b	b	b	b	b	b	a	a	a	b	a	b	a	a	b	b	a	a	b	b	h	b	a	b	a	b	b	a	a	b	b	a	b	b	b	a	a	b
A05_1	AX-176814794	AX-176814794_A05	0.682	A05	11395192		a	b	b	a	a	b	b	b	b	b	b	a	a	a	b	a	b	a	a	b	b	a	a	b	b	h	b	a	b	a	b	b	a	a	b	b	a	b	b	b	a	a	b
A05_1	AX-176805365	AX-176805365_A05	0.691	A05	10759286		a	b	b	a	a	b	b	b	b	b	b	a	a	a	b	a	b	a	a	b	b	a	a	b	b	h	b	a	b	a	b	b	a	a	b	b	a	b	b	b	a	a	b
A05_1	AX-176799269	AX-176799269_A05	0.862	A05	11528860		a	a	a	a	a	a	b	a	a	a	b	a	a	a	a	a	a	a	b	b	b	b	b	a	a	a	a	b	a	b	a	a	a	b	a	a	a	a	a	a	a	b	b
A05_1	AX-176793806	AX-176793806_A05	1.028	A05	12077238		a	b	b	a	a	b	b	b	b	b	b	a	a	a	b	a	b	a	a	b	b	a	a	b	b	h	b	a	b	a	b	b	a	a	b	b	a	b	b	b	a	a	b
A05_1	AX-176815655	AX-176815655_A05	1.038	A05	11796268		a	b	b	a	a	b	b	b	b	b	b	a	a	a	b	a	b	a	a	b	b	a	a	b	b	h	b	a	b	-	b	b	a	a	b	b	a	b	b	b	a	a	b
A05_1	AX-176820227	AX-176820227_A05	2.193	A05	24941041		a	b	b	a	a	b	b	b	b	b	b	a	a	a	b	a	b	a	a	b	b	a	a	b	b	h	b	a	b	a	b	a	a	a	b	b	a	b	b	b	a	a	b
A05_1	AX-147222455	AX-147222455_A05	2.57	A05	16023257		a	b	b	a	a	b	b	b	b	-	b	a	a	a	b	a	b	a	a	b	b	a	a	b	b	h	b	a	b	a	b	b	a	a	b	b	a	b	b	b	a	a	b
A05_1	AX-176804462	AX-176804462_A05	2.571	A05	14373467		a	b	b	a	a	b	b	b	b	b	b	a	a	a	b	a	b	a	a	b	b	a	a	b	b	-	b	a	b	a	b	b	a	a	b	b	a	b	b	b	a	a	b
A05_1	AX-176821859	AX-176821859_A05	2.571	A05	14602956		a	b	b	a	a	h	b	b	b	b	b	a	a	a	b	a	b	a	a	b	b	a	a	b	b	h	b	a	b	a	b	b	a	a	b	b	a	b	b	b	a	a	b
A05_1	AX-176810543	AX-176810543_A05	2.572	A05	17147080		a	b	b	a	a	b	b	b	b	b	b	a	a	a	b	a	b	a	a	b	b	a	a	b	b	h	b	a	b	a	b	b	a	a	b	b	a	b	b	b	a	a	b
A05_1	AX-176813573	AX-176813573_A05	2.574	A05	17688557		a	b	b	a	a	b	b	b	b	b	b	a	a	a	b	a	b	a	a	b	b	a	a	b	b	h	b	a	b	a	b	b	a	a	b	b	a	b	b	b	a	a	b
A05_1	AX-176808289	AX-176808289_A05	2.576	A05	15821879		a	b	-	a	a	b	b	b	b	b	b	a	a	a	b	a	b	a	a	b	b	a	a	b	b	h	b	a	b	a	b	b	a	a	b	b	a	b	b	b	a	a	b
A05_1	AX-176811704	AX-176811704_A05	2.577	A05	14825150		a	b	b	a	a	b	b	b	b	b	b	a	a	a	b	a	b	a	a	b	b	a	a	b	b	h	b	a	b	a	b	b	a	a	b	b	a	b	b	b	a	a	b
A05_1	AX-176809042	AX-176809042_A05	2.578	A05	14108932		a	b	b	a	a	b	b	b	b	b	b	a	a	a	b	a	b	a	a	b	b	a	a	b	b	h	b	a	b	a	b	b	a	a	b	b	a	b	b	b	a	a	b
A05_1	AX-177637876	AX-177637876_A05	2.696	A05	18492908		a	b	b	a	a	b	b	b	b	b	b	a	a	a	b	a	b	a	a	b	b	a	a	b	b	h	b	a	b	a	b	b	a	a	b	b	a	b	b	b	a	a	b
A05_1	AX-176807317	AX-176807317_A05	2.723	A05	20313032		a	b	b	a	a	b	b	b	b	b	b	a	a	a	b	a	b	a	a	b	b	a	a	b	b	h	b	a	b	a	b	b	a	a	b	b	a	b	b	b	a	a	b
A05_1	AX-176798322	AX-176798322_A05	2.743	A05	22540946		a	b	b	a	a	b	b	b	b	b	b	a	a	a	b	a	b	a	a	b	b	a	a	b	b	h	b	a	b	a	b	b	a	a	b	b	a	b	b	b	a	a	b
A05_1	AX-176801492	AX-176801492_A05	2.758	A05	20894818		a	b	b	a	a	b	b	b	b	b	b	a	a	a	b	a	b	a	a	b	b	a	a	b	b	h	b	a	b	a	b	b	a	a	b	b	a	b	b	b	a	a	b
A05_1	AX-176801129	AX-176801129_A05	2.759	A05	22136193		a	b	b	a	a	b	b	b	b	b	b	a	a	a	b	a	b	a	a	b	b	a	a	b	b	h	b	a	b	a	b	b	a	a	b	b	a	b	b	b	a	a	b
A05_1	AX-176792765	AX-176792765_A05	2.781	A05	20561373		a	b	b	a	a	b	b	b	b	b	b	a	a	a	b	a	b	a	a	b	b	a	a	b	b	h	b	a	b	a	b	b	a	a	b	b	a	b	b	b	a	a	b
A05_1	AX-176815958	AX-176815958_A05	2.792	A05	19921208		a	b	b	a	a	b	b	b	b	b	b	a	a	a	b	a	b	a	a	b	b	a	a	b	b	h	b	-	b	a	b	b	a	a	b	b	a	b	b	b	a	a	b
A05_1	AX-176820161	AX-176820161_A05	2.795	A05	18325054		a	b	b	a	a	b	b	b	b	b	b	a	a	a	b	a	b	a	a	b	b	a	a	b	b	h	b	a	b	a	b	b	a	a	b	b	a	b	b	b	a	a	b
A05_1	AX-176805623	AX-176805623_A05	2.875	A05	24111702		a	b	b	a	a	b	b	b	b	b	b	a	a	a	b	a	b	a	a	b	b	a	a	b	b	h	b	a	b	a	b	b	a	a	b	b	a	b	b	b	a	a	b
A05_1	AX-176800354	AX-176800354_A05	2.997	A05	24891959		a	b	b	a	a	b	b	b	b	b	b	a	a	a	b	a	b	a	a	b	b	a	a	b	b	h	b	a	b	a	b	b	a	a	b	b	a	b	b	b	a	a	b
A05_1	AX-176793548	AX-176793548_A05	2.998	A05	25152608		a	b	b	a	a	b	b	b	b	b	b	a	a	a	b	a	b	a	a	b	b	a	a	b	b	h	b	a	b	a	b	a	a	a	b	b	a	b	b	b	a	a	b
A05_1	AX-176796538	AX-176796538_A05	3.974	A05	26784896		a	b	b	a	a	b	a	b	b	b	b	a	a	a	b	a	b	a	a	b	b	a	a	b	b	h	b	a	b	a	b	a	a	a	b	b	a	b	b	b	a	a	b
A05_1	AX-176814872	AX-176814872_A05	4.22	A05	27091871		a	b	b	a	a	b	-	b	b	b	b	-	a	a	b	a	b	a	a	b	b	a	b	b	b	h	b	a	b	a	b	a	a	a	b	b	a	b	b	b	a	a	b
A05_1	AX-176819148	AX-176819148_A05	5.19	A05	28055586		a	b	b	a	a	b	a	b	b	b	b	a	a	a	b	a	b	a	a	b	b	a	b	b	b	h	b	a	b	a	b	a	a	a	b	b	a	b	b	b	a	a	b
A05_1	AX-176806872	AX-176806872_A05	5.495	A05	28264425		a	b	b	a	a	b	a	b	b	b	b	a	a	a	b	a	b	a	a	b	b	a	b	b	b	h	b	a	b	a	b	a	a	a	b	b	a	b	b	b	a	a	b
A05_1	AX-176809008	AX-176809008_A05	5.618	A05	28606565		a	b	b	a	a	b	a	b	b	b	b	a	a	a	b	a	b	a	a	b	b	a	b	b	b	h	b	a	b	a	b	a	a	a	b	b	a	b	b	b	a	a	b
A05_1	AX-176823380	AX-176823380_A05	5.721	A05	28600428		a	b	b	a	a	b	a	b	b	b	b	a	a	a	b	a	b	a	a	b	b	a	b	b	b	h	b	a	b	a	b	a	a	a	b	b	a	b	b	b	a	a	b
A05_1	AX-176818030	AX-176818030_A05	5.794	A05	28902446		a	b	b	a	a	b	-	b	b	b	b	a	a	a	b	a	b	a	a	b	b	a	b	b	b	h	b	a	b	a	b	a	a	a	b	b	a	b	b	b	a	a	b
A05_1	AX-176807259	AX-176807259_A05	5.823	A05	28602130		a	b	b	a	a	b	a	b	b	b	b	a	a	a	b	a	b	a	a	b	b	a	b	b	b	h	b	a	b	a	b	a	a	a	b	b	a	b	b	b	a	a	b
A05_1	AX-176811362	AX-176811362_A05	5.961	A05	29189371		a	b	b	a	a	b	a	b	b	b	b	a	a	a	b	a	b	a	a	b	b	a	b	b	b	h	b	a	b	a	b	a	a	a	b	b	a	b	b	b	a	a	b
A05_1	AX-176811795	AX-176811795_A05	5.97	A05	30324812		a	b	b	a	a	a	a	b	b	b	b	a	a	a	b	a	b	a	a	b	b	b	b	b	b	h	b	b	b	a	b	a	a	a	b	b	a	b	b	b	a	a	b
A05_1	AX-176819229	AX-176819229_A05	6.085	A05	29436348		a	b	b	a	a	b	a	b	b	b	b	a	a	a	b	a	b	a	a	b	b	a	b	b	b	h	b	a	b	a	b	a	a	a	b	b	a	b	b	b	a	a	b
A05_1	AX-176818081	AX-176818081_A05	6.344	A05	29930929		a	b	b	a	a	b	a	b	b	b	b	a	a	a	b	a	b	a	a	b	b	a	b	b	b	h	b	b	b	a	b	a	a	a	b	b	a	b	b	b	a	a	b
A05_1	AX-176806538	AX-176806538_A05	6.855	A05	29738169		a	b	b	a	a	b	a	b	b	b	b	a	a	a	b	a	b	a	a	b	b	a	b	b	b	h	b	b	b	a	b	a	a	a	b	b	a	b	b	b	a	a	b
A05_1	AX-176808967	AX-176808967_A05	6.982	A05	29795024		a	b	b	a	a	b	a	b	b	b	b	a	a	a	b	a	b	a	a	b	b	a	b	b	b	h	b	b	b	a	b	a	a	a	b	b	a	b	b	b	a	a	b
A05_1	AX-176820388	AX-176820388_B05	7.398	B05	26394253		h	b	b	b	a	a	a	a	a	b	b	b	a	b	a	b	a	a	b	b	a	b	a	a	a	a	a	a	b	a	b	a	b	a	a	a	a	a	a	b	b	b	b
A05_1	AX-176804524	AX-176804524_B05	7.471	B05	26543300		h	b	b	b	a	a	a	a	a	b	b	b	a	b	a	b	a	a	b	b	a	b	a	a	a	a	a	a	b	a	b	a	b	a	a	a	a	a	a	b	b	b	b
A05_1	AX-147249687	AX-147249687_B05	7.624	B05	26459530		h	b	b	b	a	a	a	a	a	b	b	b	a	b	a	b	a	a	b	b	a	b	a	a	a	a	a	a	b	a	b	a	b	a	a	a	a	a	a	b	b	b	b
A05_1	AX-176795133	AX-176795133_B09	7.689	B09	369102		a	a	a	a	a	a	b	a	a	a	b	a	a	a	a	a	a	a	b	b	b	b	b	a	a	a	a	b	a	b	a	a	a	b	a	a	a	a	a	a	a	b	b
A05_1	AX-176811223	AX-176811223_B10	7.711	B10	1025936		a	a	a	a	a	-	b	a	a	a	b	a	a	a	a	a	a	a	b	b	b	b	b	a	a	a	a	b	a	-	a	a	a	b	a	a	a	a	a	a	a	b	b
A05_1	AX-176804338	AX-176804338_A07	7.828	A07	61697748		a	b	b	b	b	b	b	a	b	b	b	b	a	b	a	b	b	b	b	a	b	a	a	b	a	b	a	a	a	b	a	a	a	b	a	a	b	b	b	b	a	a	b
A05_1	AX-147222274	AX-147222274_B10	7.851	B10	1025810		a	a	a	a	a	a	b	a	a	a	b	a	a	a	a	a	a	a	b	b	b	b	b	a	a	a	a	b	a	b	a	a	a	b	a	a	a	a	a	a	a	b	b
A05_1	AX-147222276	AX-147222276_B05	7.881	B05	26510795		h	b	b	b	a	a	a	a	a	b	b	b	a	b	a	b	a	a	b	b	a	b	a	a	a	a	a	a	b	a	b	a	b	a	a	a	a	a	a	b	b	b	b
A05_1	AX-176795479	AX-176795479_B05	7.889	B05	26395748		h	b	b	b	a	a	a	a	a	b	b	b	a	b	a	b	a	a	b	b	a	b	a	a	a	a	a	a	b	a	b	a	b	a	a	a	a	a	a	b	b	b	b
A05_1	AX-147251452	AX-147251452_B09	7.897	B09	369009		a	a	a	a	a	a	b	a	a	a	b	a	a	a	a	a	a	a	b	b	b	b	b	a	a	a	a	b	a	b	a	a	a	b	a	a	a	a	a	a	a	b	b
A05_1	AX-147222275	AX-147222275_B05	7.912	B05	26458548		h	b	b	b	a	a	a	a	a	b	b	b	a	b	a	b	a	a	b	b	a	b	a	a	a	a	a	a	b	a	b	a	b	a	a	a	a	a	a	b	b	b	b
A05_1	AX-147249681	AX-147249681_B05	7.914	B05	26253591		h	b	b	b	a	a	a	a	a	b	b	b	a	b	a	b	a	a	b	b	a	b	a	a	a	a	a	a	b	a	b	a	b	a	a	a	a	a	a	b	b	b	b
A05_1	AX-147249694	AX-147249694_B05	7.941	B05	26537395		h	b	b	b	a	a	a	a	a	b	b	b	a	b	a	b	a	a	b	b	a	b	a	a	a	a	a	a	b	a	b	a	b	a	a	a	a	a	a	b	b	b	b
A05_1	AX-147249686	AX-147249686_B05	7.944	B05	26459524		h	b	b	b	a	a	a	a	a	b	b	b	a	b	a	b	a	a	b	b	a	b	a	a	a	a	a	a	b	a	b	a	b	a	a	a	a	a	a	b	b	b	b
A05_1	AX-147249695	AX-147249695_B05	7.971	B05	26537547		h	b	b	b	a	a	a	a	a	b	b	b	a	b	a	b	a	a	b	b	a	b	a	a	a	a	a	a	b	a	b	a	b	a	a	a	a	a	a	b	b	b	b
A05_1	AX-176820250	AX-176820250_A05	8.183	A05	32052428		a	b	b	a	a	a	a	b	b	b	b	a	a	b	b	a	b	b	a	b	b	b	b	b	b	h	b	b	b	a	b	a	a	a	b	b	a	b	b	b	a	a	b
A05_1	AX-176793478	AX-176793478_A05	8.25	A05	32521869		a	b	b	a	a	a	a	b	b	b	b	a	a	b	b	a	b	b	a	b	b	b	b	b	b	h	b	b	b	a	a	a	a	a	b	b	a	b	b	b	a	a	b
A05_1	AX-176814845	AX-176814845_A05	8.269	A05	32127483		a	b	b	a	a	a	a	b	b	b	b	a	a	b	b	a	b	b	a	b	b	b	b	b	b	h	b	b	b	a	a	a	a	a	b	b	a	b	b	b	a	a	b
A05_1	AX-176802760	AX-176802760_A05	8.4	A05	33347514		a	b	b	a	a	a	a	b	b	b	b	a	a	b	b	a	b	b	a	b	b	b	b	b	b	h	b	b	b	a	a	b	a	a	b	b	a	b	b	a	a	a	b
A05_1	AX-176792370	AX-176792370_A05	8.546	A05	33586335		a	b	b	a	a	a	a	b	b	b	b	a	a	b	b	a	b	b	a	b	b	b	b	b	b	h	b	b	b	a	a	b	a	a	b	b	a	b	b	a	a	a	b
A05_1	AX-176806118	AX-176806118_A05	8.559	A05	33587594		a	b	b	a	a	a	a	b	b	b	b	a	a	h	b	a	b	b	a	b	b	b	b	b	b	h	b	b	b	a	b	b	a	a	b	b	a	b	b	a	a	a	b
A05_1	AX-176818003	AX-176818003_A05	8.795	A05	34075301		a	b	b	a	a	a	a	b	b	b	b	a	a	h	b	a	b	b	a	b	b	b	b	b	b	h	b	b	b	a	b	b	b	a	b	b	a	b	b	a	a	a	b
A05_1	AX-177641699	AX-177641699_A05	9.112	A05	34124860		a	a	a	b	a	b	b	a	b	b	b	b	a	b	a	b	a	a	b	b	a	a	a	b	a	b	b	a	b	a	b	a	a	a	b	b	a	b	b	b	a	a	a
A05_1	AX-147222194	AX-147222194_A05	9.112	A05	34822774		a	a	a	b	b	b	a	a	b	a	b	b	a	b	a	b	a	a	a	b	a	b	a	b	a	a	b	a	b	b	b	a	a	a	b	b	a	b	a	a	b	b	a
A05_1	AX-176804411	AX-176804411_A05	9.115	A05	34211360		a	a	a	b	a	b	b	a	b	b	b	b	a	b	a	b	a	a	b	b	a	a	a	b	a	b	b	a	b	a	b	a	a	a	b	b	a	b	b	b	a	a	a
A05_1	AX-176791528	AX-176791528_A05	9.118	A05	34121606		a	b	b	a	a	a	a	b	b	b	b	a	a	h	b	a	b	b	b	b	b	b	b	b	b	h	b	b	b	a	b	b	b	a	b	b	a	b	b	a	a	a	b
A05_1	AX-176808446	AX-176808446_A05	9.118	A05	34818263		a	a	a	b	b	b	a	a	b	a	b	b	a	b	a	b	a	a	h	b	a	b	a	b	a	a	b	a	b	b	b	a	a	a	b	b	a	b	a	a	b	b	a
A05_1	AX-176814837	AX-176814837_A05	9.118	A05	34428513		a	a	a	b	b	b	a	a	b	a	b	b	a	b	a	b	a	a	h	b	a	b	a	b	a	a	b	a	b	b	b	a	a	a	b	b	a	b	a	a	b	b	a
A05_1	AX-176806035	AX-176806035_A05	9.861	A05	36035108		b	b	b	b	a	a	a	a	a	a	b	b	a	b	a	b	a	a	a	b	a	a	a	a	a	a	a	h	b	a	a	a	a	a	b	b	a	a	a	a	b	b	b
A05_1	AX-177639717	AX-177639717_A05	9.877	A05	36542488		b	b	b	b	a	a	a	a	a	a	a	b	a	b	a	b	a	a	a	b	a	a	a	a	a	a	h	h	b	a	b	a	a	a	b	a	a	a	a	a	b	b	b
A05_1	AX-176798803	AX-176798803_A05	9.88	A05	35415896		b	b	b	h	b	a	a	a	a	a	b	b	a	b	a	b	a	a	a	b	a	a	a	b	a	a	a	h	b	a	a	a	a	a	b	b	a	b	a	a	b	b	b
A05_1	AX-176810269	AX-176810269_A05	9.881	A05	36618827		b	b	b	b	a	a	a	a	a	a	a	b	a	b	a	b	a	a	b	b	a	a	a	a	a	a	h	a	b	a	b	a	a	a	a	a	a	a	a	a	b	b	b
A05_1	AX-147249566	AX-147249566_B05	9.96	B05	21457014		h	b	b	b	a	a	a	a	a	b	b	b	a	b	a	b	a	a	b	b	a	b	a	a	a	a	a	a	b	a	b	a	b	a	a	a	a	a	a	b	b	b	b
A05_1	AX-176816084	AX-176816084_A05	10.276	A05	37667386		a	b	b	b	a	a	a	a	a	a	b	b	a	b	a	b	a	a	b	b	a	b	a	a	a	a	a	a	b	a	b	a	b	a	a	a	a	a	a	a	b	b	b
A05_1	AX-147222106	AX-147222106_A05	10.292	A05	37777074		a	b	b	b	a	a	a	a	a	a	b	b	a	b	a	b	a	a	b	b	a	b	a	a	a	a	a	a	b	a	b	a	b	a	a	a	a	a	a	a	b	b	b
A05_1	AX-176806268	AX-176806268_A05	10.293	A05	37640400		a	b	b	b	a	a	a	a	a	a	b	b	a	b	a	b	a	a	b	b	a	b	a	a	a	a	a	a	b	a	b	a	b	a	a	a	a	a	a	a	b	b	b
A05_1	AX-176801071	AX-176801071_A05	10.323	A05	37397599		b	b	b	b	a	a	a	a	a	a	a	b	a	b	a	b	a	a	b	b	a	a	a	a	a	a	a	a	b	a	b	a	a	a	a	a	a	a	a	a	b	b	b
A05_1	AX-176803431	AX-176803431_A05	10.352	A05	37446660		b	b	b	b	a	a	a	a	a	a	a	b	a	b	a	b	a	a	b	b	a	a	a	a	a	a	a	a	b	a	b	a	a	a	a	a	a	a	a	a	b	b	b
A05_1	AX-176819314	AX-176819314_A05	10.409	A05	37331315		b	b	b	b	a	a	a	a	a	a	a	b	a	b	a	b	a	a	b	b	a	a	a	a	a	a	a	a	b	a	b	a	a	a	a	a	a	a	a	a	b	b	b
A05_1	AX-176810468	AX-176810468_A05	10.536	A05	37841132		a	b	b	b	a	a	a	a	a	a	b	b	a	b	a	b	a	a	b	b	a	b	a	a	a	a	a	a	b	a	b	a	b	a	a	a	a	a	a	a	b	b	b
A05_1	AX-176814824	AX-176814824_A05	10.543	A05	37858614		a	b	b	b	a	a	a	a	a	a	b	b	a	b	a	b	a	a	b	b	a	b	a	a	a	a	a	a	b	a	b	a	b	a	a	a	a	a	a	a	b	b	b
A05_1	AX-176810047	AX-176810047_A05	10.677	A05	37858309		a	b	b	b	a	a	a	a	a	a	b	b	a	b	a	b	a	a	b	b	a	b	a	a	a	a	a	a	b	a	b	a	b	a	a	a	a	a	a	a	b	b	b
A05_1	AX-176794451	AX-176794451_A05	10.768	A05	37996133		a	b	b	b	a	a	a	a	a	a	b	b	a	b	a	b	a	a	b	b	a	b	a	a	a	a	a	a	b	a	b	a	b	a	a	a	a	a	a	b	b	b	b
A05_1	AX-176814818	AX-176814818_A05	10.908	A05	38955115		h	b	b	b	a	a	a	a	a	b	b	b	a	b	a	b	a	a	b	b	a	b	a	a	a	a	a	a	b	a	b	a	b	a	a	a	a	a	a	b	b	b	b
A05_1	AX-176812244	AX-176812244_A05	10.935	A05	39038466		h	b	b	b	a	a	a	a	a	b	b	b	a	b	a	b	a	a	b	b	a	b	a	a	a	a	a	a	b	a	b	a	b	a	a	a	a	a	a	b	b	b	b
A05_1	AX-176810495	AX-176810495_A05	10.979	A05	38552059		h	b	b	b	a	a	a	a	a	b	b	b	a	b	a	b	a	a	b	b	a	b	a	a	a	a	a	a	b	a	b	a	b	a	a	a	a	a	a	b	b	b	b
A05_1	AX-176806156	AX-176806156_A05	11.033	A05	39779695		h	b	b	b	a	a	a	a	a	b	b	b	a	b	a	b	a	a	b	b	a	b	a	a	a	a	a	a	b	a	b	a	b	a	a	a	a	a	a	b	b	b	b
A05_1	AX-176803364	AX-176803364_A05	11.065	A05	38968106		h	b	b	b	a	a	a	a	a	b	b	b	a	b	a	b	a	a	b	b	a	b	a	a	a	a	a	a	b	a	b	a	b	a	a	a	a	a	a	b	b	b	b
A05_1	AX-147249465	AX-147249465_A05	11.077	A05	38991411		h	b	-	b	a	a	a	a	a	b	b	b	a	b	a	b	a	a	b	b	a	b	a	a	a	a	a	a	b	a	b	a	b	a	a	a	a	a	a	b	b	b	b
A05_1	AX-176820102	AX-176820102_A05	11.169	A05	39659475		h	b	b	b	a	a	a	a	a	b	b	b	a	b	a	b	a	a	b	b	a	b	a	a	a	a	a	a	b	a	b	a	b	a	a	a	a	a	a	b	b	b	b
A05_1	AX-147249690	AX-147249690_B05	11.365	B05	26509118		h	b	b	b	a	a	a	a	a	b	b	b	a	b	a	b	a	a	b	b	a	b	a	a	a	a	a	a	b	a	b	a	b	a	a	a	a	a	a	b	b	b	b
A05_1	AX-176793746	AX-176793746_A05	11.627	A05	40326090		h	b	b	b	a	a	a	a	a	b	b	b	a	b	a	b	a	a	b	b	a	b	a	a	a	a	a	a	b	a	b	a	b	a	a	a	a	a	a	b	b	b	b
A05_1	AX-176801500	AX-176801500_A05	11.628	A05	40817348		h	b	b	b	a	a	a	a	a	b	b	b	a	b	a	b	a	a	b	b	a	b	a	a	a	a	a	a	b	a	b	a	b	a	a	a	a	a	a	b	b	b	b
A05_1	AX-176799237	AX-176799237_A05	11.681	A05	40045517		h	b	b	b	a	a	a	a	a	b	b	b	a	b	a	b	a	a	b	b	a	b	a	a	a	a	a	a	b	a	b	a	b	a	a	a	a	a	a	b	b	b	b
A05_1	AX-176818952	AX-176818952_A05	11.735	A05	39921656		h	b	b	b	a	a	a	a	a	b	b	b	a	b	a	b	a	a	b	b	a	b	a	a	a	a	a	a	b	a	b	a	b	a	a	a	a	a	a	b	b	b	b
A05_1	AX-176811785	AX-176811785_A05	11.837	A05	40365888		h	b	b	b	a	a	a	a	a	b	b	b	a	b	a	b	a	a	b	b	a	b	a	a	a	a	a	a	b	a	b	a	b	a	a	a	a	a	a	b	b	b	b
A05_1	AX-176791975	AX-176791975_A05	12.038	A05	41088252		h	b	b	b	a	a	a	a	a	b	b	b	a	b	a	b	a	a	b	b	a	b	a	a	a	a	a	a	b	a	b	a	b	a	a	a	a	a	a	b	b	b	b
A05_1	AX-176795991	AX-176795991_A05	12.157	A05	41196877		h	b	b	b	a	a	a	a	a	b	b	b	a	b	a	b	a	a	b	b	a	b	a	a	a	a	a	a	b	a	b	a	b	a	a	a	a	a	a	b	b	b	b
A05_1	AX-147221966	AX-147221966_A05	12.161	A05	41267251		h	b	b	b	a	a	a	a	a	b	b	b	a	b	a	b	a	a	b	b	a	b	a	a	a	a	a	a	b	a	b	a	b	a	a	a	a	a	a	b	b	b	b
A05_1	AX-176805387	AX-176805387_A05	12.563	A05	47536753		h	b	b	b	a	a	a	a	a	b	b	b	a	b	a	b	a	a	b	b	a	b	a	a	a	a	a	a	b	a	b	a	b	a	a	a	a	a	a	b	b	b	b
A05_1	AX-176794571	AX-176794571_A05	13.084	A05	81549699		h	b	b	b	a	a	a	a	a	b	b	b	a	b	a	b	a	a	b	b	a	b	a	a	a	a	a	a	b	a	b	a	b	a	a	a	a	a	a	b	b	b	b
A05_1	AX-176803001	AX-176803001_A05	13.085	A05	86019746		h	b	b	b	a	a	a	a	a	b	b	b	a	b	a	b	a	a	b	b	a	b	a	a	a	a	a	a	b	a	b	a	b	a	a	a	a	a	a	b	b	b	b
A05_1	AX-176822023	AX-176822023_A05	13.132	A05	69862525		h	b	b	b	a	a	a	a	a	b	b	b	a	b	a	b	a	a	b	b	a	b	a	a	a	a	a	a	b	a	b	a	b	a	a	a	a	a	a	b	b	b	b
A05_2	AX-147223758	AX-147223758_A05	0	A05	111532253		h	b	b	b	a	a	a	a	a	b	b	b	a	b	a	b	a	a	b	b	a	b	a	a	a	a	a	a	b	a	b	a	b	a	a	a	a	a	a	b	b	b	b
A05_2	AX-176807641	AX-176807641_A05	0.689	A05	110813904		-	b	b	b	a	a	a	a	a	b	b	b	a	b	a	b	a	a	b	b	a	b	a	a	a	a	a	a	b	a	b	a	b	a	a	a	a	a	a	b	b	b	b
A05_2	AX-176803805	AX-176803805_A05	0.691	A05	110711175		h	b	b	b	a	a	a	a	a	b	-	b	a	b	a	b	a	a	b	b	a	b	a	a	a	a	a	a	b	a	b	a	b	a	a	a	a	a	a	b	-	b	b
A05_2	AX-176822741	AX-176822741_A05	0.802	A05	110914232		h	b	b	b	a	a	a	a	a	b	b	b	a	b	a	b	a	a	b	b	a	b	a	a	a	a	a	a	b	a	b	a	b	a	a	a	a	a	a	b	b	b	b
A05_2	AX-176809414	AX-176809414_A05	1.19	A05	110396930		h	b	b	b	a	a	a	a	a	b	b	b	a	b	a	b	a	a	b	b	a	b	a	a	a	a	a	a	b	a	b	a	b	a	a	a	a	a	a	b	b	b	b
A05_2	AX-176823395	AX-176823395_A05	1.339	A05	110343608		h	b	b	b	a	a	a	a	a	b	b	b	a	b	a	b	a	a	b	b	a	b	a	a	a	a	a	a	b	a	b	a	b	a	a	a	a	a	a	b	b	b	b
A05_2	AX-176794905	AX-176794905_A05	1.502	A05	109817928		h	b	b	b	a	a	a	a	a	b	b	b	a	b	a	b	a	a	b	b	a	b	a	a	a	a	a	a	b	a	b	a	b	a	a	a	a	a	a	b	b	b	b
A05_2	AX-176807506	AX-176807506_A05	4.561	A05	112152689		h	b	b	b	a	a	a	a	a	b	b	b	a	b	a	b	a	a	b	b	a	b	a	a	a	a	a	a	b	a	b	a	b	a	a	a	a	a	a	b	b	b	b
A05_2	AX-176797977	AX-176797977_A05	7.481	A05	112588842		h	b	b	b	a	a	a	a	a	b	b	b	a	b	a	b	a	a	b	b	a	b	a	a	a	a	a	a	b	a	b	a	b	a	a	a	a	a	a	b	b	b	b
A05_2	AX-176823128	AX-176823128_A05	22.781	A05	114772590		-	b	b	b	a	a	a	a	a	b	b	b	a	b	a	b	a	a	b	b	a	b	a	a	a	a	a	a	b	a	b	a	b	a	a	a	a	a	a	b	b	b	b
A05_2	AX-176806854	AX-176806854_A05	24.9	A05	114965471		h	b	b	b	a	a	a	a	a	b	b	b	a	b	a	b	a	a	b	b	a	b	a	a	a	a	a	a	b	a	b	a	b	a	a	a	a	a	a	b	b	b	b
A06	AX-176810966	AX-176810966_A06	0	A06	8620638		h	b	b	b	a	a	a	b	a	b	a	b	b	b	a	b	a	a	b	b	a	b	a	b	a	a	a	a	b	a	b	a	b	a	a	a	a	a	a	b	b	b	b
A06	AX-147252029	AX-147252029_A06	0.496	A06	8608150		h	b	b	b	a	a	a	b	a	b	a	b	b	b	a	b	a	a	b	b	a	b	a	b	a	a	a	a	b	a	b	a	b	a	a	a	a	a	a	b	b	b	b
A06	AX-176814426	AX-176814426_A06	0.522	A06	8854409		h	b	b	b	a	a	a	b	a	b	a	b	b	b	a	b	a	a	b	b	a	b	a	b	a	a	a	a	b	a	b	a	b	a	a	a	a	a	a	b	b	b	b
A06	AX-176812830	AX-176812830_A06	1.428	A06	10049748		h	b	b	b	a	a	a	b	a	b	a	b	b	b	a	b	a	a	b	b	a	b	a	b	a	a	a	a	b	a	b	a	b	a	a	a	a	a	a	b	b	b	b
A06	AX-176804928	AX-176804928_A06	2.985	A06	10410638		h	b	b	b	a	a	a	b	a	b	a	b	b	b	a	b	a	a	b	b	a	b	a	b	a	a	a	a	b	a	b	a	b	a	a	a	a	a	a	b	b	b	b
A06	AX-176806493	AX-176806493_A06	3.155	A06	10399600		h	b	b	b	a	a	a	b	a	b	a	b	b	b	a	b	a	a	b	b	a	b	a	b	a	a	a	a	b	a	b	a	b	a	a	a	a	a	a	b	b	b	b
A06	AX-147224760	AX-147224760_A06	3.772	A06	10431169		h	b	b	b	a	a	a	b	a	b	a	b	b	b	a	b	a	a	b	b	a	b	a	b	a	a	a	a	b	a	b	a	b	a	a	a	a	a	a	b	b	b	b
A06	AX-176802390	AX-176802390_A06	4.742	A06	10858655		h	b	b	b	a	a	a	b	a	b	a	b	b	b	a	b	a	a	b	b	a	b	a	b	a	a	a	a	b	a	b	a	b	a	a	a	a	a	a	b	b	b	b
A06	AX-176822755	AX-176822755_A06	4.951	A06	11183452		h	b	b	b	a	a	a	b	b	b	a	b	b	b	a	b	a	a	b	b	a	b	a	b	a	a	a	a	b	a	b	a	b	a	a	a	a	a	a	b	b	b	b
A06	AX-147224790	AX-147224790_A06	4.953	A06	10880373		h	b	b	b	a	a	a	b	b	b	a	b	b	b	a	b	a	a	b	b	a	b	a	b	a	a	a	a	b	a	b	a	b	a	a	a	a	a	a	b	b	b	b
A06	AX-147224783	AX-147224783_A06	4.964	A06	10868573		h	b	b	b	a	a	a	b	b	b	a	b	b	b	a	b	a	a	b	b	a	b	a	b	a	a	a	a	b	a	b	a	b	a	a	a	a	a	a	b	b	b	b
A06	AX-147224833	AX-147224833_A06	5.131	A06	11417759		h	b	b	b	a	a	a	b	b	b	a	b	b	b	a	b	a	a	b	b	a	b	a	b	a	a	a	a	b	a	b	a	b	a	a	a	a	a	a	b	b	b	b
A06	AX-147224830	AX-147224830_A06	5.222	A06	11370610		a	b	b	b	a	a	a	b	b	b	a	b	b	b	a	b	a	a	b	b	a	b	a	b	a	a	a	a	b	a	b	a	b	a	a	a	a	a	a	b	b	b	b
A06	AX-176803389	AX-176803389_A06	5.226	A06	11408935		h	b	b	b	a	a	a	b	b	b	a	b	b	b	a	b	a	a	b	b	a	b	a	b	a	a	a	a	b	a	b	a	b	a	a	a	a	a	a	b	b	b	b
A06	AX-176819573	AX-176819573_A06	5.846	A06	11500991		h	b	b	b	a	a	a	b	b	b	a	b	b	b	a	b	a	a	b	b	a	b	a	b	a	a	a	a	b	a	b	a	b	a	a	a	a	a	a	b	b	b	b
A06	AX-176793958	AX-176793958_A06	5.862	A06	11500921		h	b	b	b	a	a	a	b	b	b	a	b	b	b	a	b	a	a	b	b	a	b	a	b	a	a	a	a	b	a	b	a	b	a	a	a	a	a	a	b	b	b	b
A06	AX-147224880	AX-147224880_A06	7.772	A06	12128928		h	b	b	b	a	a	a	b	b	b	a	b	b	b	a	b	a	a	b	b	a	b	a	b	a	a	a	a	b	a	b	a	b	a	a	a	a	a	a	b	b	b	b
A06	AX-147251826	AX-147251826_A06	8.082	A06	12295140		h	b	b	b	a	a	a	b	b	b	a	b	b	b	a	b	a	a	b	b	a	b	a	b	a	a	a	a	b	a	b	a	b	a	a	a	a	a	a	b	b	b	b
A06	AX-176797575	AX-176797575_A06	8.46	A06	12731357		h	b	b	b	a	a	a	b	b	b	a	b	b	b	a	b	a	a	b	b	a	b	a	a	a	a	a	a	b	a	b	a	b	a	a	a	b	a	a	b	b	b	b
A06	AX-176799058	AX-176799058_A06	8.607	A06	12827908		h	b	b	b	a	a	a	b	b	b	a	b	b	b	a	b	a	a	b	b	a	b	a	a	a	a	a	a	b	b	b	a	b	a	a	a	b	a	a	b	b	b	b
A06	AX-176795395	AX-176795395_A06	8.616	A06	12731427		h	b	b	b	a	a	a	-	b	b	a	b	b	b	a	b	a	a	b	b	a	b	a	a	a	a	a	a	b	b	b	a	b	a	a	a	b	a	a	b	b	b	b
A06	AX-176822031	AX-176822031_A06	9.112	A06	13043054		h	b	b	b	a	a	a	b	b	b	a	b	b	b	a	b	a	a	b	b	a	b	a	a	a	a	a	a	b	b	b	a	b	a	a	a	b	a	a	b	b	b	b
A06	AX-147251780	AX-147251780_A06	9.126	A06	13281016		h	b	b	b	a	a	a	b	b	b	a	b	b	b	a	b	a	a	b	b	a	b	a	a	a	a	a	a	b	b	b	a	b	a	a	a	b	a	a	b	b	b	b
A06	AX-176820274	AX-176820274_A06	9.127	A06	13327950		h	b	b	b	a	a	a	b	b	b	a	b	b	b	a	b	a	a	b	b	a	b	a	a	a	a	a	a	b	b	b	a	b	a	a	a	b	a	a	b	b	b	b
A06	AX-176804324	AX-176804324_A06	9.66	A06	13561172		h	b	b	b	a	a	a	b	b	b	a	b	b	b	a	b	a	a	b	b	a	b	a	a	a	a	a	a	b	b	b	a	b	a	a	a	b	a	a	b	b	b	b
A06	AX-176801407	AX-176801407_A06	9.762	A06	15654852		h	b	b	b	a	a	a	b	b	b	a	b	b	b	a	b	a	a	b	b	a	b	a	a	a	h	a	a	b	b	b	a	b	b	a	a	b	a	a	b	b	b	b
A06	AX-176799236	AX-176799236_A06	9.824	A06	15171335		h	b	b	b	a	a	a	b	b	b	a	b	b	b	a	b	a	a	b	b	a	b	a	a	a	a	a	a	b	b	b	a	b	a	a	a	b	a	a	b	b	b	b
A06	AX-176819725	AX-176819725_A06	9.917	A06	15654922		h	b	b	b	a	a	a	b	b	b	a	b	b	a	a	b	a	a	b	b	a	b	a	a	a	h	a	a	b	b	b	a	b	b	a	a	b	a	a	b	b	b	b
A06	AX-176815758	AX-176815758_A06	10.022	A06	15776117		-	b	b	b	a	a	a	b	b	b	a	b	b	a	a	b	a	a	b	b	a	b	a	a	a	h	a	a	b	b	b	a	b	b	a	a	b	a	a	b	b	b	b
A06	AX-176808466	AX-176808466_B06	10.105	B06	2535027		h	b	b	b	a	a	a	a	a	b	b	b	a	b	a	b	a	a	b	b	a	b	a	a	a	a	a	a	b	a	b	a	b	a	a	a	a	a	a	b	b	b	b
A06	AX-176798974	AX-176798974_A06	10.182	A06	15749846		h	b	b	b	a	a	a	b	b	b	a	b	b	a	a	b	a	a	b	b	a	b	a	a	a	h	a	a	b	b	b	a	b	b	a	a	b	a	a	b	b	b	b
A06	AX-176808076	AX-176808076_A06	10.233	A06	15830923		h	b	b	b	a	a	a	b	b	b	a	b	b	a	a	b	a	a	b	b	a	b	a	a	a	h	a	a	b	b	b	a	b	b	a	a	b	a	a	b	b	b	b
A06	AX-147224996	AX-147224996_A06	10.409	A06	16133024		h	b	b	b	a	b	a	b	b	b	a	b	a	a	a	b	b	a	b	b	a	b	a	a	a	h	a	a	b	b	b	a	b	b	a	a	b	a	a	b	b	b	b
A06	AX-147251692	AX-147251692_A06	10.422	A06	15961855		h	b	b	b	a	b	a	b	b	b	a	b	a	a	a	b	b	a	b	b	a	b	a	a	a	h	a	a	b	b	b	a	b	b	a	a	b	a	a	b	b	b	b
A06	AX-176802705	AX-176802705_A06	10.453	A06	16124687		h	b	b	b	a	b	a	b	b	b	a	b	a	a	a	b	b	a	b	b	a	b	a	a	a	h	a	a	b	b	b	a	b	b	a	a	b	a	a	b	b	b	b
A06	AX-147225013	AX-147225013_A06	10.643	A06	16429491		a	a	a	a	b	a	a	a	a	a	a	b	a	b	b	b	b	b	a	a	a	a	a	a	b	a	a	a	a	b	b	a	a	b	b	b	b	a	a	a	b	b	b
A06	AX-176793185	AX-176793185_A06	10.647	A06	16317391		a	a	a	a	b	a	a	a	a	a	a	b	a	b	b	b	b	b	a	a	a	a	a	a	b	a	a	a	a	b	b	a	a	b	b	b	b	a	a	a	b	b	b
A06	AX-147251667	AX-147251667_A06	10.773	A06	16561390		a	a	a	a	b	a	a	a	a	a	a	b	a	b	b	b	b	b	a	a	a	a	a	a	b	a	a	a	a	b	b	a	a	b	b	b	b	a	a	a	b	b	b
A06	AX-176812588	AX-176812588_A06	11.182	A06	17061324		a	a	a	a	b	a	a	a	a	a	a	b	a	b	b	b	b	b	a	a	a	a	a	a	b	a	a	a	a	b	b	a	a	b	b	b	b	a	a	a	b	b	b
A06	AX-147225083	AX-147225083_B06	11.583	B06	1452242		a	h	b	b	a	a	a	a	a	b	b	b	a	b	a	b	a	a	b	b	a	b	a	a	a	a	a	a	b	a	b	a	b	a	a	a	a	a	a	b	b	b	b
A06	AX-176794361	AX-176794361_A06	11.654	A06	17399025		a	a	a	a	b	a	a	a	a	a	a	b	a	b	b	b	b	b	a	a	a	a	a	a	b	a	a	a	a	b	b	a	a	b	b	b	b	a	a	a	b	b	b
A06	AX-176819578	AX-176819578_A06	11.956	A06	18185894		a	a	a	b	a	b	a	a	a	b	b	b	a	a	b	b	b	b	a	b	a	a	a	a	b	a	b	a	b	b	b	a	b	a	b	a	b	b	a	b	b	b	b
A06	AX-147225087	AX-147225087_A06	12.192	A06	17563238		a	a	a	b	b	b	a	a	b	a	a	b	a	b	b	b	b	b	a	a	a	a	a	a	b	a	a	a	a	b	b	a	a	a	a	b	b	a	a	a	b	b	a
A06	AX-176800590	AX-176800590_A06	12.193	A06	17531287		a	a	a	a	b	a	a	a	a	a	a	b	a	b	b	b	b	b	a	a	a	a	a	a	b	a	a	a	a	b	b	a	a	b	b	b	b	a	a	a	b	b	b
A06	AX-176804439	AX-176804439_A06	12.255	A06	18250568		a	a	a	b	a	b	a	a	a	b	b	b	a	a	b	b	b	b	a	b	a	a	a	a	b	a	b	a	b	b	b	a	b	a	b	a	b	b	a	b	b	b	b
A06	AX-176796349	AX-176796349_A06	12.334	A06	18325378		a	a	a	b	a	b	a	a	a	b	b	b	a	a	b	b	b	b	a	b	a	a	a	a	b	a	b	a	b	b	b	a	b	a	b	a	b	b	a	b	b	b	b
A06	AX-176800152	AX-176800152_A06	12.707	A06	96689032		a	a	a	a	a	a	b	a	a	a	b	a	a	a	a	a	a	a	b	b	b	b	b	a	a	a	a	b	a	b	a	a	a	b	a	a	a	a	a	a	a	b	b
A06	AX-176809419	AX-176809419_A06	12.899	A06	51062988		a	a	a	b	a	a	a	b	a	a	b	a	b	a	a	a	a	b	b	a	a	a	b	b	a	b	a	a	b	a	b	b	b	b	b	a	a	b	a	b	a	a	a
A06	AX-176805054	AX-176805054_A06	13.011	A06	25422074		b	a	a	b	a	b	b	a	b	a	a	b	a	b	a	b	a	b	a	b	a	b	a	a	b	b	a	b	a	b	b	b	b	b	b	h	a	b	b	b	b	b	a
A06	AX-147225135	AX-147225135_A06	13.1	A06	19087618		a	a	h	b	a	b	a	a	a	b	b	b	a	-	b	b	b	b	a	b	a	a	a	a	b	b	b	a	b	b	b	a	b	a	b	a	b	b	a	b	b	b	b
A06	AX-176806064	AX-176806064_A06	13.217	A06	81561884		-	a	a	a	a	a	a	a	a	b	b	b	a	b	a	b	a	h	b	b	b	b	b	-	a	a	a	b	-	a	a	b	h	b	b	a	a	-	-	a	a	b	b
A06	AX-176817710	AX-176817710_A06	13.304	A06	94181066		a	a	a	a	a	a	b	a	a	a	b	a	a	a	a	a	a	a	b	b	b	b	b	a	a	a	a	b	a	b	a	a	a	b	a	a	a	a	a	a	a	b	b
A06	AX-176813525	AX-176813525_A06	13.346	A06	91322653		a	a	a	a	a	a	b	a	a	a	b	a	a	a	a	a	a	a	b	b	b	b	b	a	a	a	a	b	a	b	a	a	a	b	a	a	a	a	a	a	a	b	b
A06	AX-176815101	AX-176815101_A06	13.374	A06	93873592		a	a	a	a	a	a	b	a	a	a	b	a	a	a	a	a	a	a	b	b	-	b	b	a	a	a	a	b	a	b	a	a	a	b	a	a	a	a	a	a	a	b	b
A06	AX-176793092	AX-176793092_A06	13.448	A06	20048623		b	b	b	b	a	b	b	b	a	b	a	a	a	a	a	a	b	a	b	b	b	b	a	a	a	b	a	b	b	a	b	a	a	a	a	b	b	h	b	b	b	b	a
A06	AX-176802703	AX-176802703_A06	13.504	A06	94461723		a	a	a	a	a	a	b	a	a	a	b	a	a	a	a	a	a	a	b	b	b	b	b	a	a	a	a	b	a	b	a	a	-	b	a	a	a	a	a	a	a	b	b
A06	AX-176812650	AX-176812650_A06	13.569	A06	93907118		a	a	a	a	a	a	b	a	a	a	b	a	a	a	a	a	a	a	b	b	b	b	b	a	a	a	a	b	a	b	a	a	a	b	a	a	a	a	a	a	a	b	b
A06	AX-176817672	AX-176817672_A06	13.611	A06	88945494		a	a	a	a	a	a	b	a	a	a	b	a	a	a	a	a	a	a	b	b	b	b	b	a	a	a	a	b	a	b	a	a	a	b	a	a	a	a	a	a	a	b	b
A06	AX-176794576	AX-176794576_A06	13.636	A06	88354164		a	a	a	a	a	h	b	a	a	a	b	b	a	a	a	b	a	a	b	b	b	b	b	a	a	a	a	b	a	b	a	a	a	b	a	a	a	a	a	a	a	b	b
A06	AX-176792404	AX-176792404_A06	13.662	A06	92467151		a	b	b	a	a	b	b	b	b	b	b	a	a	a	b	a	b	a	a	b	b	a	a	b	b	h	b	a	b	a	b	b	a	a	b	b	a	b	b	b	a	a	b
A06	AX-176800757	AX-176800757_A06	13.664	A06	91939510		a	a	a	a	a	a	b	a	a	a	b	a	a	a	a	a	a	a	b	b	b	b	b	a	a	a	a	b	a	b	a	a	a	b	a	a	a	a	a	a	a	b	b
A06	AX-176805609	AX-176805609_A06	13.699	A06	87576787		a	a	a	a	a	a	b	a	a	a	b	b	a	a	a	b	a	a	b	b	b	b	b	a	a	a	a	b	a	a	a	b	a	b	a	a	a	a	a	a	a	b	b
A06	AX-176806962	AX-176806962_A06	13.739	A06	88793280		a	a	a	a	a	a	b	a	a	a	b	a	a	a	a	a	a	a	b	b	b	b	b	a	a	a	a	b	a	b	a	a	a	b	a	a	a	a	a	a	a	b	b
A06	AX-176793818	AX-176793818_A06	13.747	A06	87215163		a	a	a	a	a	a	b	a	a	a	b	b	a	a	a	b	a	a	b	b	b	b	b	a	a	a	a	b	a	a	a	b	a	b	a	a	a	a	a	a	a	b	b
A06	AX-147225714	AX-147225714_A06	13.75	A06	90754023		b	b	b	a	a	a	a	a	a	b	b	b	a	b	b	a	b	b	b	b	b	b	b	a	b	b	a	a	a	a	a	a	b	a	b	b	a	b	a	a	a	b	b
A06	AX-176794543	AX-176794543_A06	13.777	A06	90336087		b	b	b	a	a	a	a	a	a	b	b	h	a	b	a	a	b	b	b	b	b	b	b	a	b	b	a	a	a	a	a	a	b	a	b	b	a	b	a	a	a	b	b
A06	AX-176807954	AX-176807954_A06	13.779	A06	91101202		a	a	-	a	-	a	b	a	a	a	b	a	a	a	a	a	a	a	b	b	b	b	b	a	a	a	a	b	a	b	a	a	a	b	a	a	a	a	a	a	a	b	b
A06	AX-176804603	AX-176804603_A06	13.781	A06	88250443		a	a	a	a	a	a	b	a	a	a	b	b	a	a	a	b	a	a	b	b	b	b	b	a	a	a	a	b	a	b	a	a	a	b	a	a	a	a	a	a	a	b	b
A06	AX-176807573	AX-176807573_A06	13.785	A06	87519807		a	a	a	a	a	h	b	a	a	a	b	b	a	a	a	b	a	a	b	b	b	b	b	a	a	a	a	b	a	a	a	b	a	b	a	a	a	a	a	a	a	b	b
A06	AX-176818049	AX-176818049_A06	13.831	A06	85478822		a	a	a	a	a	a	b	a	a	a	b	b	a	a	a	b	a	h	b	b	b	b	b	a	a	a	a	b	a	a	a	b	a	b	b	a	a	a	a	a	a	b	b
A06	AX-176795153	AX-176795153_A06	13.906	A06	19361552		a	a	a	b	a	b	a	a	a	b	b	b	a	a	b	b	b	b	b	a	a	a	a	a	b	b	b	a	b	b	b	a	b	a	b	a	b	b	a	b	b	b	b
A06	AX-176799447	AX-176799447_A06	13.909	A06	19269366		a	a	a	b	a	b	a	a	a	b	b	b	a	a	b	b	b	b	b	a	a	a	a	h	b	b	b	a	b	b	b	-	b	a	b	a	b	b	a	b	b	b	b
A06	AX-176798030	AX-176798030_A06	13.918	A06	19728606		b	b	b	a	b	a	a	b	b	a	b	a	a	b	a	a	a	a	b	b	b	b	a	b	a	b	a	b	b	a	b	a	a	b	b	a	a	a	a	b	a	a	a
A06	AX-147251491	AX-147251491_B06	13.924	B06	32892		h	b	b	b	a	a	a	a	a	b	b	b	a	b	a	b	a	a	b	b	a	b	a	a	a	a	a	a	b	a	b	a	b	a	a	a	a	a	a	b	b	b	b
A06	AX-176807971	AX-176807971_A06	13.946	A06	19554264		-	b	b	b	a	a	a	a	a	b	b	b	a	b	a	b	a	a	b	b	a	b	a	a	a	a	a	a	b	a	b	a	b	a	a	a	a	a	a	b	b	b	b
A06	AX-176804198	AX-176804198_A06	13.965	A06	85920662		a	a	a	a	a	a	b	a	a	a	b	b	a	a	a	b	a	a	b	b	b	b	b	a	a	a	a	b	a	a	a	b	a	b	b	a	a	a	a	a	a	b	b
A06	AX-176805891	AX-176805891_A06	13.989	A06	85157491		a	a	a	a	a	a	a	a	a	a	b	b	a	a	a	b	a	h	b	b	b	b	b	a	a	a	a	b	a	a	a	b	h	b	b	a	a	a	a	a	a	b	b
A06	AX-176800581	AX-176800581_A06	14.008	A06	81866130		a	a	a	a	a	a	a	a	a	b	b	b	a	b	a	b	a	h	b	b	b	b	b	a	a	a	a	b	a	a	a	b	h	b	b	a	a	a	a	a	a	b	b
A06	AX-176820280	AX-176820280_A06	14.023	A06	80048684		a	a	a	a	a	a	a	a	a	b	b	b	a	b	a	b	a	h	b	-	a	b	a	a	a	a	a	b	a	a	a	b	h	b	b	a	a	a	a	a	a	b	b
A06	AX-176809979	AX-176809979_A06	14.043	A06	85151144		a	a	a	a	a	a	a	a	a	a	b	b	a	a	a	b	a	h	b	b	b	b	b	a	a	a	a	b	a	a	a	b	h	b	b	a	a	a	a	a	a	b	b
A06	AX-176815062	AX-176815062_A06	14.059	A06	81205343		a	a	a	a	a	a	a	a	a	b	b	b	a	b	a	b	a	h	b	b	b	b	b	a	a	a	a	b	a	a	a	b	h	b	b	a	a	a	a	a	a	b	b
A06	AX-176816404	AX-176816404_A06	14.07	A06	81205413		a	a	a	a	a	a	a	a	a	b	b	b	a	b	a	b	a	h	b	b	b	b	b	a	a	a	a	b	a	a	a	b	h	b	b	a	a	a	a	a	a	b	b
A06	AX-176800438	AX-176800438_A06	14.082	A06	80741296		a	a	a	a	a	a	a	a	a	b	b	b	a	b	a	b	a	h	b	b	a	b	a	a	a	a	a	b	a	a	a	b	h	b	b	a	a	a	a	a	a	b	b
A06	AX-176802104	AX-176802104_A06	14.084	A06	81891308		a	a	a	a	a	a	a	a	a	b	b	b	a	b	a	b	a	h	b	b	b	b	b	a	a	a	a	b	a	a	a	b	h	b	b	a	a	a	a	a	a	b	b
A06	AX-176815059	AX-176815059_A06	14.102	A06	79971722		a	a	a	a	a	a	a	a	a	b	b	b	a	b	a	b	a	h	b	b	a	b	a	a	a	a	a	b	a	a	a	b	h	b	b	a	a	a	a	a	a	b	b
A06	AX-176805855	AX-176805855_A06	14.123	A06	75650122		b	a	a	a	a	b	h	a	b	a	b	a	a	a	b	a	b	a	b	b	b	a	b	h	b	a	b	a	a	a	b	b	a	b	a	b	b	b	b	a	b	b	a
A06	AX-176798611	AX-176798611_A06	14.144	A06	25745337		b	a	a	b	a	b	b	a	b	a	a	b	a	b	a	b	a	b	a	b	a	b	a	a	b	b	a	b	a	b	b	b	b	b	b	h	a	b	a	b	b	b	a
A06	AX-176810570	AX-176810570_A06	14.155	A06	81016436		a	a	a	a	a	a	a	a	a	b	b	b	a	b	a	b	a	h	b	b	b	b	b	a	a	a	a	b	a	a	a	b	h	b	b	a	a	a	a	a	a	b	b
A06	AX-176794744	AX-176794744_A06	14.157	A06	84068998		a	a	a	a	a	a	a	a	a	b	b	b	a	a	a	b	a	h	b	b	b	b	b	a	a	a	a	b	a	a	a	b	b	b	b	a	a	a	a	a	a	b	b
A06	AX-176815866	AX-176815866_A06	14.165	A06	83362936		a	a	a	a	a	a	a	a	a	b	b	b	a	b	a	b	a	h	b	b	b	b	b	a	a	a	a	b	a	a	a	b	h	b	b	a	a	a	a	a	a	b	b
A06	AX-176809963	AX-176809963_A06	14.209	A06	27095973		b	a	a	b	a	b	b	a	b	a	a	b	a	b	a	b	a	a	a	b	b	b	a	b	b	b	a	b	a	b	b	b	b	b	b	h	a	b	a	b	b	b	a
A06	AX-176813887	AX-176813887_A06	14.223	A06	62581643		b	a	a	b	a	b	b	a	b	a	a	b	a	b	a	b	a	b	a	b	a	b	a	a	b	b	a	b	a	b	b	b	b	b	b	h	a	b	b	b	b	b	a
A06	AX-176804752	AX-176804752_A06	14.24	A06	20749800		b	a	a	b	b	b	b	b	b	a	a	a	b	b	a	a	a	a	a	b	a	b	a	a	a	b	a	b	a	b	a	a	a	a	a	b	a	b	b	a	a	b	a
A06	AX-176811581	AX-176811581_A06	14.258	A06	57100376		b	b	b	b	a	b	a	a	b	b	a	b	h	a	a	b	b	b	a	b	a	a	a	b	a	b	a	a	a	a	a	b	b	b	a	a	b	b	b	a	b	b	b
A06	AX-176811108	AX-176811108_A06	14.274	A06	80077159		a	a	a	a	a	a	a	-	a	b	b	b	a	b	a	b	a	h	b	b	a	b	a	a	a	a	a	b	a	a	a	b	h	b	b	a	a	a	a	a	a	b	b
A06	AX-176820609	AX-176820609_A06	14.282	A06	79324193		a	b	b	a	a	b	b	b	b	a	b	a	a	a	b	a	b	a	a	b	b	a	a	b	b	b	b	a	b	a	b	b	a	a	b	b	a	b	b	b	a	a	b
A06	AX-176803852	AX-176803852_A06	14.288	A06	79290128		a	b	b	a	a	b	b	b	b	b	b	a	a	a	b	a	b	a	a	b	b	a	a	b	b	h	b	a	b	a	b	b	a	a	b	b	a	b	b	b	a	a	b
A06	AX-176795666	AX-176795666_A06	14.289	A06	80046197		a	a	a	a	a	a	a	a	a	b	b	b	a	b	a	b	a	h	b	b	a	b	a	a	a	a	a	b	a	a	a	b	h	b	b	a	a	a	a	a	a	b	b
A06	AX-176822847	AX-176822847_A06	14.305	A06	75625342		b	a	a	a	a	b	b	a	b	a	b	a	a	a	b	a	b	a	b	b	b	a	b	-	b	a	b	a	a	a	b	b	a	b	a	b	b	b	b	a	b	b	a
A06	AX-176802609	AX-176802609_A06	14.328	A06	64736033		a	h	b	a	b	b	b	a	a	a	a	a	a	b	b	a	a	a	a	b	a	a	b	a	a	b	b	b	a	a	b	a	b	b	a	a	b	h	a	a	a	b	b
A06	AX-176796363	AX-176796363_A06	14.335	A06	64323745		b	a	a	b	a	b	b	a	b	a	a	b	a	b	a	b	a	b	a	b	a	b	a	a	b	b	a	b	a	b	b	b	b	b	b	h	a	b	b	b	b	b	a
A06	AX-176797954	AX-176797954_A06	14.346	A06	75140548		a	b	b	a	b	a	a	a	b	b	b	a	a	a	a	a	b	a	b	b	b	b	a	a	b	b	a	b	a	b	b	b	a	b	b	a	a	b	b	a	a	a	b
A06	AX-176813650	AX-176813650_A06	14.356	A06	41019597		b	a	a	b	b	a	a	a	b	a	b	a	a	a	b	a	b	b	a	a	b	a	b	a	b	a	a	a	a	b	a	a	b	b	a	b	a	a	a	b	b	b	a
A06	AX-176804273	AX-176804273_A06	14.366	A06	73106936		a	a	a	b	b	a	a	b	a	a	b	a	b	a	b	a	a	a	b	a	a	a	b	a	a	b	a	a	a	b	a	a	a	b	b	a	a	a	a	a	a	a	a
A06	AX-176803046	AX-176803046_A06	14.367	A06	72544609		a	a	a	b	b	a	a	b	a	a	b	a	b	a	b	h	a	a	b	a	a	a	b	a	a	b	a	a	a	b	a	a	a	b	b	a	a	-	a	a	a	a	a
A06	AX-176802189	AX-176802189_A06	14.367	A06	75552488		a	b	b	a	b	a	a	a	b	b	b	a	a	a	a	a	b	a	b	b	b	b	a	a	b	b	a	-	a	b	b	b	a	b	b	a	a	b	b	a	a	a	b
A06	AX-176793602	AX-176793602_A06	14.372	A06	73635934		a	a	a	b	b	a	a	a	a	a	b	a	b	a	b	a	a	a	b	a	a	a	b	a	a	b	a	a	a	b	a	a	a	b	b	a	a	a	a	a	a	a	a
A06	AX-176800229	AX-176800229_A06	14.385	A06	23464312		a	b	a	b	a	b	b	a	b	a	a	a	a	b	a	a	a	b	a	b	a	b	a	a	b	b	a	b	h	b	b	b	a	b	b	h	a	b	b	b	b	h	a
A06	AX-176793855	AX-176793855_A06	14.394	A06	39532683		b	b	b	a	a	a	a	a	h	a	a	b	b	b	a	b	b	a	a	a	a	a	b	a	b	a	b	a	a	b	b	b	b	a	b	b	b	b	b	b	b	b	b
A06	AX-176805991	AX-176805991_A06	14.403	A06	41310273		b	b	b	a	a	a	a	a	h	a	a	b	b	b	a	b	b	a	a	a	a	a	b	a	b	a	b	a	a	b	b	b	b	a	b	b	b	b	b	b	b	b	b
A06	AX-176801727	AX-176801727_A06	14.412	A06	39263025		b	b	b	a	a	a	a	a	h	a	a	b	b	b	a	b	b	a	a	a	a	a	b	a	b	a	b	a	a	b	b	b	b	a	b	b	b	b	b	b	b	b	b
A06	AX-176813622	AX-176813622_A06	14.416	A06	49691019		a	a	a	b	b	a	a	b	a	b	b	a	a	a	a	a	a	b	b	a	a	a	b	b	a	b	a	a	b	a	b	b	b	b	b	a	a	b	a	b	a	a	a
A06	AX-176801607	AX-176801607_A06	14.417	A06	44369890		b	b	b	a	a	a	a	a	h	a	a	b	b	a	a	b	b	a	a	a	a	b	b	a	b	a	b	a	a	b	b	b	b	a	b	b	b	b	b	b	b	b	b
A06	AX-176811001	AX-176811001_A06	14.417	A06	52164919		a	a	a	b	a	a	a	b	a	a	b	a	b	a	a	a	a	b	b	a	a	a	b	a	a	b	a	a	b	a	b	b	b	b	b	a	a	b	a	b	a	a	a
A06	AX-177639672	AX-177639672_A06	14.417	A06	55196226		b	b	b	b	a	a	a	a	b	b	a	b	a	a	a	b	b	b	a	a	b	a	a	b	a	a	a	a	a	b	a	b	b	b	a	a	b	b	b	a	b	b	a
A06	AX-176801112	AX-176801112_A06	14.417	A06	71152355		a	-	h	b	b	a	a	b	a	a	b	a	b	a	b	a	a	a	b	a	a	a	b	a	a	b	a	a	a	b	a	a	a	b	b	a	a	b	b	a	a	a	a
A06	AX-176807605	AX-176807605_A06	14.419	A06	36390515		b	b	b	a	a	a	a	a	h	a	a	b	b	b	a	b	b	a	a	b	a	a	b	a	b	a	b	a	a	b	b	b	b	a	b	b	b	h	b	b	b	b	b
A06	AX-176818842	AX-176818842_A06	14.428	A06	53714789		a	a	a	b	a	a	a	a	a	b	b	a	b	a	a	a	a	b	b	a	a	a	b	a	a	b	a	a	b	a	b	b	b	b	b	a	b	a	a	b	a	a	a
A06	AX-176795250	AX-176795250_A06	14.43	A06	45765701		b	b	b	a	a	b	a	a	a	a	a	b	b	a	a	b	b	a	a	a	b	a	b	a	b	a	b	a	a	b	b	b	a	a	b	b	b	b	b	b	b	b	b
A06	AX-176801098	AX-176801098_A06	14.43	A06	39162537		b	b	b	a	a	a	a	a	h	a	a	b	b	b	a	b	b	a	a	b	a	a	b	a	b	a	b	a	a	b	b	b	b	a	b	b	b	h	b	b	b	b	b
A06	AX-147253680	AX-147253680_A06	14.431	A06	107919575		a	a	a	a	b	b	b	-	a	a	b	a	a	a	a	a	b	b	b	b	b	b	b	b	b	a	a	b	a	b	b	a	a	a	b	b	b	b	a	b	a	b	b
A06	AX-176807199	AX-176807199_A06	14.431	A06	42698215		b	b	b	a	a	a	a	a	h	a	a	b	b	b	a	b	b	a	a	a	a	a	b	a	b	a	b	a	a	b	b	b	b	a	b	b	b	b	b	b	b	b	b
A06	AX-176805604	AX-176805604_A06	14.432	A06	47661841		b	b	b	a	a	b	a	a	a	a	b	b	b	a	a	b	b	a	b	a	b	b	a	a	b	a	b	a	a	b	a	b	a	a	b	b	b	b	b	a	a	a	b
A06	AX-147225412	AX-147225412_A06	14.437	A06	49701460		a	a	a	b	b	a	a	b	a	b	b	a	a	a	a	a	a	b	b	a	a	a	b	b	a	b	a	a	b	a	b	b	b	b	b	a	a	b	a	b	a	a	a
A06	AX-176816013	AX-176816013_A06	14.448	A06	25435748		b	a	a	b	a	b	b	a	b	a	a	b	a	b	a	b	a	b	a	b	a	b	a	a	b	b	a	b	a	b	b	b	b	b	b	h	a	b	b	b	b	b	a
A06	AX-176818792	AX-176818792_A06	14.45	A06	30618363		b	b	b	a	a	a	a	a	h	a	a	b	b	b	a	b	b	a	a	b	a	a	b	a	b	a	b	a	a	b	b	b	b	a	a	b	a	h	b	b	b	b	b
A06	AX-176809764	AX-176809764_A06	14.453	A06	38100050		b	b	b	a	a	a	a	a	h	a	a	b	b	b	a	b	b	a	a	b	a	a	b	a	b	a	b	a	a	b	b	b	b	a	b	b	b	h	b	b	b	b	b
A06	AX-176798546	AX-176798546_A06	14.466	A06	28372503		a	b	b	b	a	a	a	b	a	a	a	b	a	a	b	b	a	b	a	b	b	b	a	b	a	a	b	b	a	a	a	a	b	a	b	a	a	b	b	b	b	b	a
A06	AX-176803926	AX-176803926_A06	14.466	A06	28501857		b	b	b	b	b	a	a	h	b	b	a	a	b	b	a	a	h	b	b	b	a	a	a	a	b	a	a	b	a	b	a	b	b	a	b	b	b	a	b	b	a	a	a
A06	AX-147225251	AX-147225251_A06	14.467	A06	23478826		a	b	a	b	a	b	b	a	b	a	a	a	a	b	a	a	a	b	a	b	a	b	a	a	b	b	a	b	h	b	b	b	a	b	b	h	a	b	b	b	b	h	a
A06	AX-176802155	AX-176802155_A06	14.468	A06	23223156		b	a	a	b	a	b	b	b	b	a	a	a	a	b	a	a	a	b	a	a	a	b	a	a	b	b	a	b	h	b	b	b	a	b	b	h	a	b	b	b	b	h	b
A06	AX-147252753	AX-147252753_B06	14.468	B06	37157376		a	a	a	a	b	a	a	a	a	a	a	b	a	b	b	b	b	b	a	a	a	a	a	a	b	a	a	a	a	b	b	a	a	a	b	b	b	a	a	a	b	b	b
A06	AX-176817541	AX-176817541_A06	14.47	A06	21876983		a	a	a	b	b	b	b	b	b	a	a	a	a	a	a	a	a	b	h	a	a	b	a	b	a	a	b	b	b	b	b	b	a	b	b	a	a	b	b	a	b	b	b
A06	AX-176802299	AX-176802299_A06	14.471	A06	21521654		-	a	a	b	b	a	b	b	a	a	a	a	a	a	a	a	a	b	h	a	a	b	a	b	a	a	b	b	b	a	b	b	a	b	b	b	h	b	b	b	b	b	b
A06	AX-176797098	AX-176797098_A06	14.474	A06	27428287		b	a	b	b	a	-	a	a	b	a	a	b	b	b	a	b	a	a	a	b	b	b	a	b	b	a	a	b	b	b	b	b	b	b	b	b	a	b	a	b	b	b	a
A06	AX-176797846	AX-176797846_A06	14.481	A06	34648261		b	b	b	a	a	a	a	a	h	a	a	b	b	b	a	b	b	a	a	b	a	a	b	a	b	a	b	a	a	b	b	b	b	a	a	b	b	h	b	b	b	b	b
A06	AX-176811376	AX-176811376_A06	14.481	A06	21662571		a	a	a	b	b	b	b	b	a	a	a	a	a	a	a	a	a	b	h	a	a	b	a	b	a	a	b	b	b	a	b	b	a	b	b	b	h	b	b	b	b	b	b
A06	AX-176806732	AX-176806732_A06	14.482	A06	34570911		a	a	a	a	a	a	b	b	b	a	a	b	b	a	a	b	b	a	a	b	b	a	a	a	a	b	a	b	b	a	a	a	b	b	b	b	b	b	b	h	a	a	b
A06	AX-176815898	AX-176815898_A06	14.483	A06	22684319		b	a	a	b	a	b	h	b	b	a	a	a	a	a	a	a	a	b	a	a	a	b	a	b	a	a	a	b	h	b	b	b	a	b	b	a	a	b	b	b	b	b	b
A06	AX-176815312	AX-176815312_A06	14.508	A06	51471876		a	a	a	b	a	a	a	b	a	a	b	a	b	a	a	a	a	b	b	a	a	a	b	b	a	b	a	a	b	a	b	b	b	b	b	a	a	b	a	b	a	a	a
A06	AX-176812132	AX-176812132_A06	14.51	A06	62020152		b	b	b	b	b	a	h	b	a	b	a	b	b	a	a	b	a	b	a	b	a	b	a	b	b	b	b	a	a	b	a	b	a	a	b	b	a	b	b	b	a	b	b
A06	AX-176793224	AX-176793224_A06	14.51	A06	35440782		b	b	b	a	a	a	a	a	h	a	a	b	b	b	a	b	b	a	a	b	a	a	b	a	b	a	b	a	a	b	b	b	b	a	a	b	b	h	b	b	h	b	b
A06	AX-176817610	AX-176817610_A06	14.512	A06	68313785		a	h	b	a	b	b	h	a	a	a	a	a	a	b	b	a	a	a	a	b	a	a	b	a	a	b	a	b	a	a	b	a	b	b	a	h	b	h	a	a	a	b	a
A06	AX-176822356	AX-176822356_A06	14.513	A06	50008222		a	a	a	b	a	a	a	b	a	a	b	a	b	a	a	a	a	b	b	a	a	a	b	b	a	b	a	a	b	a	b	b	b	b	b	a	a	b	a	b	a	a	a
A06	AX-176803239	AX-176803239_A06	14.52	A06	57735648		b	a	a	b	a	b	b	a	a	b	b	a	b	a	a	a	a	b	a	b	a	b	a	b	a	b	a	a	a	a	a	b	b	b	a	a	a	b	b	b	b	b	b
A06	AX-176801685	AX-176801685_A06	14.54	A06	27359928		a	a	a	a	a	-	b	b	b	a	a	b	b	a	a	b	b	a	a	b	b	a	a	a	a	b	a	b	b	a	a	a	b	b	b	b	b	b	b	h	a	a	b
A06	AX-176810997	AX-176810997_A06	14.544	A06	21240353		b	a	a	b	a	b	b	b	b	a	a	a	b	b	a	a	a	a	a	b	a	b	a	a	a	b	a	b	a	b	a	a	a	a	a	b	a	b	b	a	a	b	a
A06	AX-176792600	AX-176792600_A06	14.545	A06	27204359		b	a	a	b	-	b	b	a	b	a	a	b	a	b	a	b	a	a	a	b	b	b	a	b	b	b	a	b	a	b	b	b	b	b	b	h	a	b	a	b	b	b	a
A06	AX-176817562	AX-176817562_A06	14.546	A06	28185622		b	b	b	b	a	a	a	b	b	a	b	b	a	a	b	b	b	a	a	a	b	b	a	b	b	a	a	b	b	b	b	b	b	b	b	b	a	b	a	a	b	b	a
A06	AX-176799847	AX-176799847_A06	14.554	A06	27213024		b	a	a	b	a	b	a	a	b	a	a	b	b	b	a	b	a	a	a	b	b	b	a	b	b	a	a	b	a	b	b	b	b	b	b	h	a	b	a	b	b	b	a
A06	AX-176804429	AX-176804429_A06	14.557	A06	22608916		a	a	a	b	b	b	h	b	b	a	a	a	a	a	a	a	a	b	a	a	a	b	a	b	a	a	a	b	b	b	b	b	a	b	b	a	a	b	b	b	b	b	b
A06	AX-176796602	AX-176796602_A06	14.577	A06	19647997		a	b	b	a	b	a	a	b	b	a	a	b	a	b	a	b	a	b	b	b	b	b	a	b	a	b	b	b	b	a	a	b	a	b	b	a	a	a	a	b	b	b	a
A06	AX-176798677	AX-176798677_A06	14.584	A06	39892710		b	b	b	a	a	a	a	a	h	a	a	b	b	b	a	b	b	a	a	a	a	a	b	a	b	a	b	-	a	b	b	b	b	a	b	b	b	b	b	b	b	b	b
A06	AX-176796062	AX-176796062_A06	14.593	A06	24066973		b	a	a	b	a	b	b	a	b	a	a	b	a	b	a	b	a	b	a	b	a	b	a	a	b	b	a	b	a	b	b	b	a	b	b	h	a	b	b	b	b	h	a
A06	AX-176803162	AX-176803162_A06	14.605	A06	45343701		b	b	b	a	a	b	a	a	a	a	a	b	b	a	a	b	b	a	a	a	a	a	b	a	b	a	b	a	a	b	b	b	a	a	b	b	a	b	b	b	b	b	b
A06	AX-176809758	AX-176809758_A06	14.619	A06	47481063		b	b	b	a	a	a	a	b	a	a	a	b	b	a	a	b	b	a	a	a	a	a	b	a	b	a	b	a	a	b	b	b	a	a	b	a	b	b	b	a	b	b	b
A06	AX-176800185	AX-176800185_A06	14.634	A06	34421674		b	b	b	a	a	a	a	a	h	a	a	b	b	b	a	b	b	a	a	b	a	a	b	a	b	a	b	a	a	b	b	b	b	a	a	b	b	h	b	b	b	b	b
A06	AX-147225265	AX-147225265_A06	14.644	A06	25156720		b	a	a	b	a	b	b	a	b	a	a	b	a	b	a	b	a	b	a	b	a	b	a	a	b	b	a	b	a	b	b	b	b	b	b	h	a	b	b	b	b	b	a
A06	AX-147225264	AX-147225264_B06	14.654	B06	37203749		a	a	a	b	a	b	a	a	a	b	b	b	a	a	b	b	b	b	a	b	a	a	a	a	b	b	b	a	b	b	b	a	b	a	b	a	b	b	a	b	b	b	b
A06	AX-147252756	AX-147252756_A06	14.67	A06	25670582		b	a	a	b	a	b	b	a	b	a	a	b	a	b	a	b	a	b	a	b	a	b	a	a	b	b	a	b	a	b	b	b	b	b	b	h	a	b	a	b	b	b	a
A06	AX-176807067	AX-176807067_A06	14.684	A06	75279342		b	a	a	a	a	b	a	a	b	a	b	a	a	a	b	a	b	a	b	b	a	a	b	b	b	a	b	a	a	a	b	b	a	b	a	b	a	b	b	a	b	b	a
A06	AX-176805356	AX-176805356_A06	14.703	A06	74412402		a	a	-	b	b	a	a	a	a	a	a	a	b	a	a	a	a	b	b	a	a	a	b	a	a	b	a	a	a	b	a	a	a	b	b	a	a	a	a	a	a	a	a
A06	AX-176815421	AX-176815421_A06	14.72	A06	83562950		a	a	a	a	a	a	a	a	a	b	b	b	a	b	a	b	a	h	b	b	b	b	b	a	a	a	a	b	a	a	a	b	h	b	b	a	a	a	a	a	a	b	b
A06	AX-176816046	AX-176816046_A06	14.736	A06	20701572		a	a	a	a	b	a	b	b	a	b	a	b	b	b	a	b	b	b	b	b	a	h	a	a	a	b	b	a	a	a	a	a	a	a	a	b	b	a	a	a	a	b	b
A06	AX-176804773	AX-176804773_A06	14.755	A06	84975738		a	a	a	a	a	a	b	a	a	a	b	a	a	a	a	a	a	a	b	b	b	b	b	a	a	a	a	b	a	b	a	a	a	b	a	a	a	a	a	a	a	b	b
A06	AX-176804572	AX-176804572_A06	14.755	A06	82502771		a	a	a	a	a	a	a	a	a	b	b	b	a	b	a	b	a	h	b	b	b	b	b	a	a	a	a	b	a	a	a	b	h	b	b	a	a	a	a	a	a	b	b
A06	AX-176808798	AX-176808798_A06	14.784	A06	63753623		b	a	a	b	a	b	b	a	b	a	a	b	a	b	a	b	a	b	a	b	a	b	a	a	b	b	a	b	a	b	b	b	b	b	b	h	a	b	b	b	b	b	a
A06	AX-176810600	AX-176810600_A06	14.803	A06	25436078		b	a	a	b	a	b	b	a	b	a	a	b	a	b	a	b	a	b	a	b	a	b	a	a	b	b	a	b	a	b	b	b	b	b	b	h	a	b	b	b	b	b	a
A06	AX-176818501	AX-176818501_A06	14.807	A06	25127371		b	a	a	b	a	b	b	a	b	a	a	b	a	b	a	b	a	b	a	b	a	b	a	a	b	b	a	b	a	b	b	b	b	b	b	h	a	b	b	b	b	b	a
A06	AX-176798847	AX-176798847_A06	14.823	A06	29374758		b	b	b	a	a	b	a	a	h	a	a	b	b	b	a	b	b	a	a	b	a	a	b	a	b	a	b	a	a	b	b	b	b	a	a	b	a	h	b	b	b	b	b
A06	AX-176802644	AX-176802644_A06	14.838	A06	25175845		b	a	a	b	a	b	b	a	b	a	a	b	a	b	a	b	a	b	a	b	a	b	a	a	b	b	a	b	a	b	b	b	b	b	b	h	a	b	b	b	b	b	a
A06	AX-147225500	AX-147225500_A06	14.874	A06	61968445		b	a	a	b	a	a	b	b	a	b	a	b	a	a	a	b	a	a	a	a	a	b	h	a	b	b	b	a	a	b	a	b	a	b	a	b	a	b	b	b	a	b	b
A06	AX-176797953	AX-176797953_A06	14.911	A06	19825429		b	b	b	a	b	a	a	b	b	a	b	a	a	b	a	a	a	a	b	b	b	b	a	b	a	b	a	b	b	a	b	a	a	b	b	a	a	a	a	b	a	a	a
A06	AX-176793450	AX-176793450_A06	14.914	A06	19596297		a	b	b	a	b	a	a	b	b	a	a	b	a	b	a	b	a	b	b	b	b	b	a	b	a	b	b	b	b	a	a	b	a	b	b	a	a	a	a	b	b	b	a
A06	AX-177638110	AX-177638110_A06	14.945	A06	19151321		a	a	a	b	a	b	a	a	a	b	b	b	a	a	b	b	b	b	b	a	a	a	a	a	b	b	b	a	b	b	b	a	b	a	b	a	b	b	a	b	b	b	b
A06	AX-176817535	AX-176817535_A06	14.971	A06	20661657		a	a	a	b	b	a	b	b	a	b	a	b	a	b	a	b	b	b	b	b	b	h	a	a	a	b	-	b	a	a	a	b	a	a	b	b	b	a	a	a	b	b	b
A06	AX-176812926	AX-176812926_A06	15.001	A06	20476282		b	b	b	b	a	b	b	b	a	b	a	a	a	a	a	a	b	b	b	b	b	b	a	a	b	b	a	b	b	a	b	a	a	a	a	b	b	h	b	b	b	b	a
A06	AX-176819810	AX-176819810_A06	15.043	A06	20723193		b	a	a	b	b	b	b	b	b	a	a	a	b	b	a	a	a	b	a	b	a	b	a	a	a	b	a	b	a	b	a	a	a	a	a	b	b	b	b	a	a	b	b
A06	AX-176802312	AX-176802312_A06	15.081	A06	25435977		b	a	a	b	a	b	b	a	b	a	a	b	a	b	a	b	a	b	a	b	a	b	a	a	b	b	a	b	a	b	b	b	b	b	b	h	a	b	b	b	b	b	a
A06	AX-176807870	AX-176807870_A06	15.13	A06	18888376		a	a	a	b	a	b	a	a	a	b	b	b	a	a	b	b	b	b	a	b	a	a	a	a	b	b	b	a	b	b	b	a	b	a	b	a	b	b	a	b	b	b	b
A06	AX-176821709	AX-176821709_A06	15.176	A06	33870450		b	b	b	a	a	a	a	a	h	a	a	b	b	b	a	b	b	a	a	b	a	a	b	a	b	a	b	a	a	b	b	b	b	a	a	b	b	h	b	b	b	b	b
A06	AX-147252751	AX-147252751_B06	15.27	B06	37151094		a	a	a	a	b	a	a	a	a	a	a	b	a	b	b	b	b	b	a	a	a	a	a	a	b	a	a	a	a	b	b	a	a	b	b	b	b	a	a	a	b	b	b
A06	AX-176801261	AX-176801261_A06	15.401	A06	18414511		a	a	-	b	a	b	a	a	a	b	b	b	a	a	b	b	b	b	a	b	a	a	a	a	b	a	b	a	b	b	b	h	b	a	b	a	b	b	h	b	b	b	b
A06	AX-176811580	AX-176811580_A06	15.477	A06	87226412		a	a	a	a	a	a	b	a	a	a	b	b	a	a	a	b	a	a	b	b	b	b	b	a	a	a	a	b	a	a	a	b	a	b	a	a	a	a	a	a	a	b	b
A06	AX-176806649	AX-176806649_A06	15.537	A06	82690149		a	a	a	a	a	a	a	a	a	b	b	b	a	b	a	b	a	h	b	b	b	b	b	a	a	a	a	b	a	a	a	b	h	b	b	a	a	a	a	a	a	b	b
A06	AX-177642314	AX-177642314_A06	15.8	A06	17097452		a	a	a	a	b	a	a	a	a	a	a	b	a	b	b	b	b	b	a	a	a	a	a	a	b	a	a	a	a	b	b	a	a	b	b	b	b	a	a	a	b	b	b
A06	AX-176817586	AX-176817586_A06	15.99	A06	91544795		a	a	a	a	a	a	b	a	a	a	b	a	a	a	a	a	a	a	b	b	b	b	b	a	a	a	a	b	a	b	a	a	a	b	a	a	a	a	a	a	a	b	b
A06	AX-176813608	AX-176813608_A06	16.01	A06	91273302		a	a	a	a	a	a	b	a	a	a	b	a	a	a	a	a	a	a	b	b	b	b	b	a	a	a	a	b	a	b	a	a	a	b	a	a	a	a	a	a	a	b	b
A06	AX-176802562	AX-176802562_A06	16.05	A06	92021373		a	a	a	a	a	a	b	a	a	a	b	a	a	a	a	a	a	a	b	b	b	b	b	a	a	a	a	b	a	b	a	a	a	b	a	a	a	a	a	a	a	b	b
A06	AX-176815106	AX-176815106_A06	16.129	A06	94332973		a	a	a	a	a	a	b	a	a	a	b	a	a	a	a	a	a	a	b	b	b	b	b	a	a	a	a	b	a	b	a	a	a	b	a	a	a	a	a	a	a	b	b
A06	AX-176810639	AX-176810639_A06	16.329	A06	96024870		a	a	a	a	a	a	b	a	a	a	b	a	a	a	a	a	a	a	b	b	b	b	b	a	a	a	a	b	a	b	a	a	a	b	a	a	a	a	a	a	a	b	b
A06	AX-176802651	AX-176802651_A06	16.35	A06	96089093		a	a	a	a	a	a	b	a	a	a	b	a	a	a	a	a	a	a	b	b	b	b	b	a	a	a	a	b	a	b	a	a	a	b	a	a	a	a	a	a	a	b	b
A06	AX-147225804	AX-147225804_A06	16.374	A06	96512819		a	a	a	a	a	a	b	a	a	a	b	a	a	a	a	a	a	a	b	b	b	b	b	a	a	a	a	b	a	b	a	a	a	b	a	a	a	a	a	a	a	b	b
A06	AX-176804298	AX-176804298_A06	16.434	A06	97220455		a	a	a	a	a	a	b	a	a	a	b	a	a	a	a	a	a	a	b	b	b	b	b	a	a	a	a	b	a	b	a	a	a	b	a	a	a	a	a	a	a	b	b
A06	AX-176805299	AX-176805299_A06	16.458	A06	97001966		a	a	a	a	a	a	b	a	a	a	b	a	a	a	a	a	a	a	b	b	b	b	b	a	a	a	a	b	a	b	a	a	a	b	a	a	a	a	a	a	a	b	b
A06	AX-176810806	AX-176810806_A06	16.55	A06	95323952		a	a	a	a	a	a	b	a	a	a	b	a	a	a	a	a	a	a	b	b	b	b	b	a	a	a	a	b	a	b	a	a	a	b	a	a	a	a	a	a	a	b	b
A06	AX-176811014	AX-176811014_A06	16.81	A06	97423685		a	a	a	a	a	a	b	a	a	a	b	a	a	a	a	a	a	a	b	b	b	b	b	a	a	a	a	b	a	b	a	a	a	b	a	a	a	a	a	a	a	b	b
A06	AX-176811917	AX-176811917_A06	16.858	A06	97553398		a	a	a	a	a	a	b	a	a	a	b	a	a	a	a	a	a	a	b	b	b	b	b	a	a	a	a	b	a	b	a	a	a	b	a	a	a	a	a	a	a	b	b
A06	AX-176808956	AX-176808956_A06	16.922	A06	97331608		a	a	a	a	a	a	b	a	a	a	b	a	a	a	a	a	a	a	b	b	b	b	b	a	a	a	a	b	a	b	a	a	a	b	a	a	a	a	a	a	a	b	b
A06	AX-176815120	AX-176815120_A06	17.264	A06	97955832		a	a	a	a	a	a	b	a	a	a	b	a	a	a	a	a	a	a	b	b	b	b	b	-	a	a	a	b	a	b	a	a	a	b	a	a	a	a	a	a	a	b	b
A06	AX-176797506	AX-176797506_A06	17.481	A06	98408758		a	a	a	a	a	a	b	a	a	a	b	a	a	a	a	a	a	a	b	b	b	b	b	a	a	a	a	b	a	b	a	a	a	b	a	a	a	a	a	a	a	b	b
A06	AX-176802007	AX-176802007_A06	17.634	A06	100945607		a	a	a	a	a	a	b	a	a	a	b	a	a	a	a	a	a	a	b	b	b	b	b	a	a	a	a	b	a	b	a	b	a	a	a	a	a	b	a	a	a	b	b
A06	AX-176819668	AX-176819668_A06	17.747	A06	100153164		a	a	a	a	a	a	b	a	a	a	b	a	a	a	a	a	a	a	b	b	b	b	b	a	a	a	a	b	a	b	a	b	a	a	a	a	a	a	a	a	a	b	b
A06	AX-176795973	AX-176795973_A06	17.777	A06	100298979		a	a	a	a	a	a	b	a	a	a	b	a	a	a	a	a	a	a	b	b	b	b	b	a	a	a	a	b	a	b	a	b	a	a	a	a	a	a	a	a	a	b	b
A06	AX-176793581	AX-176793581_A06	17.778	A06	98613587		a	a	a	a	a	a	b	a	a	a	b	a	a	a	a	a	a	a	b	b	b	b	b	a	a	a	a	b	a	b	a	a	a	b	a	a	a	a	a	a	a	b	b
A06	AX-176800771	AX-176800771_A06	17.78	A06	99202954		a	a	a	a	a	a	b	a	a	a	b	a	a	a	a	a	a	a	b	b	b	b	b	a	a	a	a	b	a	b	a	b	a	b	a	a	a	a	a	a	a	b	b
A06	AX-147225870	AX-147225870_A06	17.836	A06	99364156		a	a	a	a	a	a	b	a	a	a	b	a	a	a	a	a	a	a	b	b	b	b	b	a	a	a	a	b	a	b	a	b	a	b	a	a	a	a	a	a	a	b	b
A06	AX-176796367	AX-176796367_A06	17.881	A06	99236917		a	a	a	a	a	a	b	a	a	a	b	a	a	a	a	a	a	a	b	b	b	b	b	a	a	a	a	b	a	b	a	b	a	b	a	a	a	a	a	a	a	b	b
A06	AX-176815164	AX-176815164_A06	17.984	A06	98777181		a	a	a	a	a	a	b	a	a	a	b	a	a	a	a	a	a	a	b	b	b	b	b	a	a	a	a	b	a	b	a	a	a	b	a	a	a	a	a	a	a	b	b
A06	AX-176817741	AX-176817741_A06	18.137	A06	101486901		a	a	a	a	a	b	b	a	a	a	b	a	a	a	a	a	a	a	b	b	b	b	b	a	a	a	a	b	a	b	a	b	a	a	a	a	a	b	a	a	a	b	b
A06	AX-176813749	AX-176813749_A06	18.325	A06	99425056		a	a	a	a	a	a	b	a	a	a	b	a	a	a	a	a	a	a	b	b	b	b	b	a	a	a	a	b	a	b	a	b	a	a	a	a	a	a	a	a	a	b	b
A06	AX-176797354	AX-176797354_A06	18.614	A06	101602515		a	a	a	a	a	b	b	a	a	a	b	a	a	a	a	a	a	a	b	b	b	b	b	a	a	a	a	b	a	b	a	b	a	a	a	a	a	b	a	a	a	b	b
A06	AX-176819526	AX-176819526_A06	18.655	A06	101602585		a	a	a	a	a	b	b	a	a	a	b	a	a	a	a	a	a	a	b	b	b	b	b	a	a	a	a	b	a	b	a	b	a	a	a	a	a	b	a	a	a	b	b
A06	AX-176808965	AX-176808965_A06	18.99	A06	98065552		a	a	a	a	a	a	b	a	a	a	b	a	a	a	a	a	a	a	b	b	b	b	b	a	a	a	a	b	a	b	a	a	a	b	a	a	a	a	a	a	a	b	b
A06	AX-176808527	AX-176808527_A06	19.302	A06	101882777		a	a	a	a	a	b	b	a	a	a	b	a	a	a	a	a	a	a	b	b	b	b	b	a	a	a	a	b	a	b	a	b	a	a	a	a	a	b	a	a	a	b	b
A06	AX-176800700	AX-176800700_A06	21.481	A06	103947260		a	a	a	a	a	b	b	a	a	a	b	a	a	a	a	a	h	a	b	b	b	b	b	a	a	a	a	b	a	b	b	b	a	a	a	a	a	b	a	a	a	b	b
A06	AX-176793163	AX-176793163_A06	21.49	A06	103843833		a	a	a	a	a	b	b	a	a	a	b	a	a	a	a	a	h	a	b	b	b	b	b	a	a	a	a	b	a	b	b	b	a	a	a	a	a	b	a	a	a	b	b
A06	AX-176791690	AX-176791690_A06	22.633	A06	104296805		a	a	a	a	a	b	b	a	a	a	b	a	a	a	a	a	h	a	b	b	b	b	b	a	a	a	a	b	a	b	b	b	a	a	a	a	a	b	a	a	a	b	b
A06	AX-176807452	AX-176807452_A06	22.958	A06	104756212		a	a	a	a	b	b	b	a	a	a	b	a	a	a	a	a	h	a	b	b	b	b	b	a	a	a	a	b	a	b	b	b	a	a	a	a	a	b	a	a	a	b	b
A06	AX-147253519	AX-147253519_A06	23.243	A06	104967020		a	a	a	a	b	b	b	a	a	a	b	a	a	a	a	a	h	a	b	b	b	b	b	a	a	a	a	b	a	b	b	b	a	a	a	a	a	b	a	a	a	b	b
A06	AX-147226046	AX-147226046_A06	23.901	A06	105422524		a	a	a	a	b	b	b	a	a	a	b	a	a	a	a	a	h	b	b	b	b	b	b	a	a	a	a	b	a	b	b	b	a	a	a	a	a	b	a	a	a	b	b
A06	AX-176799842	AX-176799842_A06	25.497	A06	107130217		a	a	a	a	a	a	b	a	a	a	b	a	a	a	a	a	h	b	b	b	b	b	b	b	b	a	a	b	a	b	b	b	a	a	b	b	b	b	a	a	a	h	b
A06	AX-147253598	AX-147253598_A06	25.658	A06	106238911		a	a	a	a	b	b	b	a	a	a	b	a	a	a	a	a	h	b	b	b	b	b	b	b	a	a	a	b	a	b	b	b	a	a	a	a	a	b	a	a	a	b	b
A06	AX-176809422	AX-176809422_A06	25.885	A06	106389409		a	a	a	a	a	b	b	a	a	a	b	a	a	a	a	a	h	b	b	b	b	b	b	b	b	a	a	b	a	b	b	b	a	a	b	a	a	b	a	a	a	b	b
A06	AX-176804491	AX-176804491_A06	27.753	A06	107394875		a	a	a	a	a	b	b	a	a	a	b	a	a	a	a	a	h	b	b	b	b	b	b	b	b	a	a	b	a	b	b	b	a	a	b	b	b	b	a	a	a	b	b
A06	AX-176806965	AX-176806965_A06	28.256	A06	107538140		a	a	a	a	a	b	b	a	a	a	b	a	a	a	a	a	b	b	b	b	b	b	b	b	b	a	a	b	a	b	b	a	a	a	b	b	b	b	a	b	a	b	b
A06	AX-176810213	AX-176810213_A06	43.25	A06	2304649		h	b	b	b	a	a	a	b	a	b	a	b	b	b	a	b	a	a	b	b	a	b	a	b	a	a	a	a	b	a	b	a	b	a	a	a	a	a	a	b	b	b	b
A06	AX-176823289	AX-176823289_A06	43.279	A06	2223412		h	b	b	b	a	a	a	b	a	b	a	b	b	b	a	b	a	a	b	b	a	b	a	b	a	a	a	a	b	a	b	a	b	a	a	a	a	a	a	b	b	b	b
A06	AX-176805822	AX-176805822_A06	44.127	A06	1977848		h	b	b	b	a	a	a	a	a	b	b	b	b	b	a	b	a	a	b	b	a	b	a	a	a	a	a	a	b	a	b	a	b	a	a	a	a	a	a	b	b	b	b
A06	AX-176819956	AX-176819956_A06	44.398	A06	1977918		h	b	b	b	a	a	a	b	a	b	b	b	b	b	a	b	a	a	b	b	a	b	a	a	a	a	a	a	b	a	b	a	b	a	a	a	a	a	a	b	b	b	b
A06	AX-176807986	AX-176807986_A06	44.474	A06	2064147		h	b	b	b	a	a	a	b	a	b	a	b	b	b	a	b	a	a	b	b	a	b	a	b	a	a	a	a	b	a	b	a	b	a	a	a	a	a	a	b	b	b	b
A06	AX-176823479	AX-176823479_A06	44.755	A06	2067676		h	b	b	b	a	a	a	b	a	b	a	b	b	b	a	b	a	a	b	b	a	b	a	b	a	a	a	a	b	a	b	a	b	a	a	a	a	a	a	b	b	b	b
A06	AX-176796701	AX-176796701_A06	45.2	A06	1921226		h	b	b	b	a	a	a	a	a	b	b	b	b	b	a	b	a	a	b	b	a	b	a	a	a	a	a	a	b	a	b	a	b	a	a	a	a	a	a	b	b	b	b
A06	AX-176798434	AX-176798434_A06	45.476	A06	1835078		h	b	b	b	a	a	a	a	a	b	b	b	a	b	a	b	a	a	b	b	a	b	a	a	a	a	a	a	b	a	b	a	b	a	a	a	a	a	a	b	b	b	b
A06	AX-147252542	AX-147252542_B06	48.577	B06	25558240		h	b	b	b	a	a	a	b	b	b	a	b	b	b	a	b	a	a	b	b	a	b	a	a	a	a	a	a	b	b	b	a	b	a	a	a	b	a	a	b	b	b	b
A06	AX-176802969	AX-176802969_A06	48.68	A06	1488297		h	b	b	b	a	a	a	a	a	b	b	b	a	b	a	b	a	a	b	b	a	b	a	a	a	a	a	a	b	a	b	a	b	a	a	a	a	a	a	b	b	b	b
A06	AX-147224184	AX-147224184_B06	48.827	B06	25796509		h	b	b	b	a	a	a	b	b	b	a	b	b	b	a	b	a	a	b	b	a	b	a	a	a	a	a	a	b	b	b	a	b	a	a	a	b	a	a	b	b	b	b
A06	AX-176819623	AX-176819623_A06	48.839	A06	1488367		h	b	b	b	a	a	a	a	a	b	b	b	a	b	a	b	a	a	b	b	a	b	a	a	a	a	a	a	b	a	b	a	b	a	a	a	a	a	a	b	b	b	b
A06	AX-147224175	AX-147224175_A06	49.234	A06	1425874		h	b	b	b	a	a	a	a	a	b	b	b	a	b	a	b	a	a	b	b	a	b	a	a	a	a	a	a	b	a	b	a	b	a	a	a	a	a	a	b	b	b	b
A07	AX-176791817	AX-176791817_A07	0	A07	482296		a	a	a	a	b	a	b	a	b	a	b	a	a	a	b	a	b	b	b	b	b	b	b	b	b	a	a	b	a	b	b	a	a	a	b	b	a	b	a	b	a	b	b
A07	AX-176819531	AX-176819531_A07	0.142	A07	165984		a	a	a	a	b	b	b	a	a	a	b	a	a	a	a	a	b	b	b	b	b	b	b	b	b	a	a	b	a	b	b	a	a	a	b	b	b	b	a	b	a	b	b
A07	AX-176819896	AX-176819896_A07	0.227	A07	234330		a	a	a	a	b	b	b	a	b	a	b	a	a	a	b	a	b	b	b	b	b	b	b	b	b	a	a	b	a	b	b	a	a	a	b	b	a	b	a	b	a	b	b
A07	AX-176812457	AX-176812457_A07	0.245	A07	586095		a	a	a	a	b	b	b	a	b	a	b	a	a	a	b	a	b	b	b	b	b	b	b	b	b	a	a	b	a	b	b	a	a	a	b	b	a	b	a	b	a	b	b
A07	AX-176794752	AX-176794752_A07	0.252	A07	166054		a	a	a	a	b	b	b	a	a	a	b	a	a	a	a	a	b	b	b	b	b	b	b	b	b	a	a	b	a	b	b	a	a	a	b	b	b	b	a	b	a	b	b
A07	AX-176795541	AX-176795541_A07	0.387	A07	199053		a	a	a	a	b	b	b	a	b	a	b	a	a	a	b	a	b	b	b	b	b	b	b	b	b	a	a	b	a	b	b	a	a	a	b	b	a	b	a	b	a	b	b
A07	AX-177639234	AX-177639234_A07	0.682	A07	249861		a	a	a	a	b	b	b	a	b	a	b	a	a	a	b	a	b	b	b	b	b	b	b	b	b	a	a	b	a	b	b	a	a	a	b	b	a	b	a	b	a	b	b
A07	AX-147254451	AX-147254451_B07	14.96	B07	2210499		a	a	a	a	a	a	a	a	a	b	b	b	a	b	a	b	a	h	b	b	b	b	b	a	a	a	a	b	a	a	a	b	h	b	b	a	a	a	a	a	a	b	b
A07	AX-147254450	AX-147254450_B07	15.116	B07	2210490		a	a	a	a	a	a	a	a	a	b	b	b	a	b	a	b	a	h	b	b	b	b	b	a	a	a	a	b	a	a	a	b	h	b	b	a	a	a	a	a	a	b	b
A07	AX-147254503	AX-147254503_B07	20.147	B07	2521463		a	a	a	a	a	a	a	a	a	b	b	b	a	b	a	b	a	h	b	b	b	b	b	a	a	a	a	b	a	a	a	b	h	b	b	a	a	a	a	a	a	b	b
A07	AX-176793358	AX-176793358_A07	22.05	A07	2736364		a	a	a	b	b	b	a	a	b	a	b	b	a	b	a	b	a	a	h	b	-	a	a	b	a	a	b	a	b	-	b	a	a	a	b	b	a	h	a	b	b	b	a
A07	AX-176805742	AX-176805742_A07	22.611	A07	2772178		a	a	a	b	b	b	a	a	b	a	b	b	a	b	a	b	a	a	h	b	h	a	a	b	a	a	b	a	b	a	b	a	a	a	b	b	a	h	a	b	b	b	a
A07	AX-176799914	AX-176799914_A07	24.157	A07	2863401		a	a	a	b	b	b	a	a	b	a	b	b	a	b	a	b	a	a	h	b	-	b	a	b	a	a	b	a	b	b	b	a	a	a	b	b	a	b	a	a	b	b	a
A07	AX-147254562	AX-147254562_A07	24.679	A07	2902553		b	b	b	b	b	a	a	a	a	a	b	b	a	b	a	b	a	a	a	b	a	a	a	a	a	a	a	-	b	a	a	a	a	a	b	b	a	a	a	a	b	b	b
A07	AX-147254564	AX-147254564_A07	25.241	A07	2908716		b	b	b	b	a	a	a	a	a	a	a	b	a	b	a	b	a	a	a	b	a	a	a	a	a	a	h	h	b	a	b	a	a	a	b	a	a	a	a	a	b	b	b
A07	AX-176806057	AX-176806057_A07	40.414	A07	4154624		b	b	b	b	a	a	a	a	a	a	a	b	a	b	a	b	a	a	a	b	a	a	a	a	a	a	h	h	b	a	b	a	a	a	b	a	a	a	a	a	b	b	b
A07	AX-176806229	AX-176806229_A07	42.064	A07	4349968		b	b	b	b	a	a	a	a	a	a	a	b	a	b	a	b	a	a	b	b	a	a	a	a	a	a	a	a	b	a	b	a	a	a	a	a	a	a	a	a	b	b	b
A07	AX-176798646	AX-176798646_A07	43.888	A07	4581890		b	b	b	b	a	a	a	a	a	a	a	b	a	b	a	b	a	a	b	b	a	a	a	a	a	a	a	a	b	a	b	a	a	a	a	a	a	a	a	a	b	b	b
A07	AX-177639444	AX-177639444_B07	45.359	B07	5712055		a	a	a	a	a	a	a	a	a	b	b	b	a	a	a	b	a	h	b	b	b	b	b	a	a	a	a	b	a	a	a	b	h	b	b	a	a	a	a	a	a	b	b
A07	AX-176821327	AX-176821327_A07	46.082	A07	5410695		a	b	b	b	a	a	a	a	a	b	b	b	a	b	a	b	a	a	b	b	a	b	a	a	a	a	a	a	b	a	b	a	b	a	a	a	a	a	a	b	b	b	b
A07	AX-147254786	AX-147254786_B07	48.079	B07	6397552		a	a	a	a	a	a	a	a	a	b	b	b	a	a	a	b	a	h	b	b	b	b	b	a	a	a	a	b	a	a	a	b	h	b	b	a	a	a	a	a	a	b	b
A07	AX-177639859	AX-177639859_A07	48.113	A07	5925824		h	b	b	b	a	a	a	a	a	b	b	b	a	b	a	b	a	a	b	b	a	b	a	a	a	a	a	a	b	a	b	a	b	a	a	a	a	a	a	b	b	b	b
A07	AX-147254740	AX-147254740_A07	48.366	A07	6261115		a	b	b	b	a	a	a	a	a	b	b	b	a	b	a	b	a	a	b	b	a	b	a	a	a	a	a	a	b	a	b	a	b	a	a	a	a	a	a	b	b	-	b
A07	AX-147227492	AX-147227492_A07	48.776	A07	6314365		h	b	b	b	a	a	a	a	a	b	b	b	a	b	a	b	a	a	b	b	a	b	a	a	a	a	a	a	b	a	b	a	b	a	a	a	a	a	a	b	b	b	b
A07	AX-176803006	AX-176803006_A07	51.314	A07	9162162		a	b	b	b	a	a	a	a	a	b	b	b	a	b	a	b	a	a	b	b	a	b	a	a	a	a	a	a	b	a	b	a	b	a	a	a	a	a	a	b	h	h	b
A07	AX-176813924	AX-176813924_A07	51.733	A07	9028170		a	b	b	b	a	a	a	a	a	b	b	b	a	b	a	b	a	a	b	b	a	b	a	a	a	a	a	a	b	a	b	a	b	a	a	a	a	a	a	b	-	h	b
A07	AX-177637729	AX-177637729_A07	51.849	A07	7884126		a	b	b	b	a	a	a	a	a	b	b	b	a	b	a	b	a	a	b	b	a	b	a	a	a	a	a	a	b	a	b	a	b	a	a	a	a	a	a	b	b	b	b
A07	AX-176803178	AX-176803178_A07	52.571	A07	9514394		a	b	b	b	a	a	a	a	a	b	b	b	a	b	a	b	a	a	b	b	a	b	a	a	a	a	a	a	b	a	b	a	b	a	a	a	a	a	a	b	b	b	b
A07	AX-176815208	AX-176815208_A07	52.795	A07	9434684		a	b	b	b	a	a	a	a	a	b	b	b	a	b	a	b	a	a	b	b	a	b	a	a	a	a	a	a	b	a	b	a	b	a	a	a	a	a	a	b	b	b	b
A07	AX-176817799	AX-176817799_A07	53.013	A07	9835821		a	b	b	b	a	a	a	a	a	b	b	b	a	b	a	b	a	a	b	b	a	b	a	a	a	a	a	a	b	a	b	a	b	a	a	a	a	a	a	b	b	b	b
A07	AX-147254959	AX-147254959_B07	53.101	B07	10964541		b	a	a	a	a	a	a	a	a	b	b	b	a	a	a	b	a	h	b	b	b	b	b	a	a	a	a	b	a	a	a	b	h	b	b	a	a	a	a	a	a	b	b
A07	AX-176818203	AX-176818203_A07	53.143	A07	9775064		a	b	b	b	a	a	a	a	a	b	b	b	a	b	a	b	a	a	b	b	a	b	a	a	a	a	a	a	b	a	b	a	b	a	a	a	a	a	a	b	b	h	b
A07	AX-147254956	AX-147254956_B07	53.346	B07	10963621		a	a	a	a	a	a	a	a	a	b	b	b	a	a	a	b	a	h	b	b	b	b	b	a	a	a	a	b	a	a	a	b	h	b	b	a	a	a	a	a	a	b	b
A07	AX-176795561	AX-176795561_A07	53.359	A07	10628529		a	b	b	b	a	a	a	a	a	b	b	b	a	b	a	b	a	a	b	b	a	b	a	a	a	a	a	a	b	a	b	a	b	a	a	a	a	a	a	b	b	b	b
A07	AX-147254958	AX-147254958_B07	53.384	B07	10964350		b	a	a	a	a	a	a	a	a	b	b	b	a	a	a	b	a	h	b	b	b	b	b	a	a	a	a	b	a	a	a	b	h	b	b	a	a	a	a	a	a	b	b
A07	AX-177639311	AX-177639311_A07	53.546	A07	10648847		-	b	b	b	a	a	a	a	a	b	b	b	a	b	a	b	a	a	b	b	a	b	-	a	a	a	a	a	b	a	b	a	b	a	a	a	a	a	a	b	b	b	b
A07	AX-176811883	AX-176811883_A07	53.549	A07	10979743		h	b	b	b	a	a	a	a	a	b	b	b	a	b	a	b	a	a	b	b	a	b	a	a	a	a	a	a	b	a	b	a	b	a	a	a	a	a	a	b	b	b	b
A07	AX-176814482	AX-176814482_A07	53.995	A07	11165460		a	b	b	b	a	a	a	a	a	b	b	b	a	b	a	b	a	a	b	b	a	b	a	a	a	a	a	a	b	a	b	a	b	a	a	a	a	a	a	b	b	b	b
A07	AX-177639042	AX-177639042_A07	54.291	A07	11288453		a	b	b	b	a	a	a	a	a	b	b	b	a	b	a	b	a	a	b	b	a	b	a	a	a	a	a	a	b	a	b	a	b	a	a	a	a	a	a	b	b	h	b
A07	AX-176795654	AX-176795654_A07	54.431	A07	11849914		a	b	b	b	a	a	a	a	b	a	b	a	b	b	a	a	h	a	b	a	a	a	a	a	b	b	a	a	a	b	a	b	a	b	a	b	a	a	b	b	a	a	b
A07	AX-177637883	AX-177637883_A07	54.519	A07	11478576		a	b	b	b	a	a	a	a	a	b	b	b	a	b	a	b	a	a	b	b	a	b	a	a	a	a	a	a	b	a	b	a	b	a	a	a	a	a	a	b	b	h	b
A07	AX-176803785	AX-176803785_A07	54.567	A07	11222929		a	b	b	b	a	a	a	a	a	b	b	b	a	b	a	b	a	a	b	b	a	b	a	a	a	a	a	a	b	a	b	a	b	a	a	a	a	a	a	b	b	b	b
A07	AX-176812398	AX-176812398_A07	54.649	A07	11289204		a	b	b	b	a	a	a	a	a	b	b	b	a	b	a	b	a	a	b	b	a	b	a	a	a	a	a	a	b	a	b	a	b	a	a	a	a	a	a	b	b	h	b
A07	AX-176813190	AX-176813190_A07	54.77	A07	11350052		a	b	b	b	a	a	a	a	a	b	b	b	a	b	a	b	a	a	b	b	a	b	a	a	a	a	a	a	b	a	b	a	b	a	a	a	a	a	a	b	b	h	b
A07	AX-176804656	AX-176804656_A07	54.778	A07	11481456		h	b	b	b	a	a	a	b	b	b	a	b	b	b	a	b	a	a	b	b	a	b	a	a	a	a	a	a	b	a	b	a	b	a	a	a	b	a	a	b	b	b	b
A07	AX-176792230	AX-176792230_A07	54.879	A07	11322710		a	b	b	-	a	a	a	a	a	b	b	b	a	b	a	b	a	a	b	b	a	b	a	a	a	a	a	a	-	a	b	a	b	a	a	a	a	a	a	b	b	b	b
A07	AX-176815728	AX-176815728_A07	54.885	A07	11649115		b	b	b	a	a	a	a	a	a	b	b	b	a	a	b	b	a	b	b	b	b	b	a	a	b	b	b	a	a	a	b	b	b	b	a	a	b	b	b	a	a	b	a
A07	AX-176805927	AX-176805927_A07	55.049	A07	11906601		a	b	b	b	a	a	a	a	b	a	b	a	b	b	a	a	h	a	b	a	a	a	a	-	a	b	b	a	a	b	a	b	a	b	a	b	a	a	b	b	a	a	b
A07	AX-177639662	AX-177639662_A07	55.091	A07	12075867		a	b	b	b	a	a	a	a	b	a	b	a	b	b	a	a	h	a	b	a	a	a	a	a	a	b	b	a	a	b	a	b	a	b	a	b	a	a	b	b	a	a	b
A07	AX-176803919	AX-176803919_A07	55.14	A07	11772052		a	h	h	b	a	a	a	a	b	a	b	a	a	b	a	a	h	a	b	a	a	a	a	a	b	b	a	a	a	b	a	b	a	b	a	b	a	a	b	b	a	a	b
A07	AX-147227736	AX-147227736_A07	55.161	A07	12159808		a	b	b	b	a	a	a	a	b	a	b	a	b	b	a	a	b	a	b	a	a	a	a	a	a	b	b	a	a	b	a	b	a	b	a	b	b	a	b	b	a	a	b
A07	AX-176807678	AX-176807678_A07	56.487	A07	14726043		a	b	b	b	a	b	a	a	b	a	b	a	b	b	a	a	b	a	b	a	a	a	a	a	a	b	b	a	a	b	a	b	a	b	a	b	b	a	b	b	a	a	b
A07	AX-176813493	AX-176813493_A07	56.632	A07	15136242		-	b	b	b	a	a	a	a	a	b	b	b	b	b	a	b	a	a	b	b	a	b	a	a	a	a	a	a	b	a	b	a	b	a	a	a	a	a	a	b	b	b	b
A07	AX-147227844	AX-147227844_A07	56.67	A07	15031867		-	b	b	b	a	a	a	a	a	b	b	b	b	b	a	b	a	a	b	b	a	b	a	a	a	a	a	a	b	a	b	a	b	a	a	a	a	a	a	b	b	b	b
A07	AX-176792466	AX-176792466_A07	56.676	A07	14836279		a	b	b	b	a	a	a	a	b	a	b	a	b	b	a	a	b	a	b	a	a	a	a	a	a	b	b	a	a	b	a	b	a	b	a	b	b	a	b	b	a	a	b
A07	AX-176796131	AX-176796131_A07	56.768	A07	15183203		h	b	b	b	a	a	a	a	a	b	b	b	b	b	a	b	a	a	b	b	a	b	a	a	a	a	a	a	b	a	b	a	b	a	a	a	a	a	a	b	b	b	b
A07	AX-176808633	AX-176808633_A07	57.165	A07	15773103		a	b	b	b	a	a	a	a	b	a	b	a	b	b	a	a	b	a	b	a	a	a	a	a	a	b	b	a	a	b	a	b	a	b	a	b	b	a	a	b	a	a	b
A07	AX-176797417	AX-176797417_A07	57.362	A07	15659313		a	b	b	b	a	a	a	a	b	a	b	a	b	b	a	a	b	a	b	a	a	a	a	a	a	b	b	a	a	b	a	b	a	b	a	b	b	a	b	b	a	a	b
A07	AX-176807714	AX-176807714_A07	57.449	A07	15711794		a	b	b	b	a	a	a	a	b	a	b	a	b	b	a	a	b	a	b	a	a	a	a	a	a	b	b	a	a	b	a	b	a	b	a	b	b	a	b	b	a	a	b
A07	AX-177644508	AX-177644508_B07	57.494	B07	21032386		a	a	a	a	a	a	b	a	a	a	b	a	a	a	a	a	a	a	b	b	b	b	b	a	a	a	a	b	a	b	a	a	a	b	a	a	a	a	a	a	a	b	b
A07	AX-176815270	AX-176815270_A07	57.589	A07	48971905		a	a	a	a	a	a	b	b	a	a	a	b	b	a	b	b	b	a	a	b	b	b	a	a	a	b	b	b	a	a	b	a	b	b	b	b	b	b	b	a	a	a	a
A07	AX-176792877	AX-176792877_A07	57.666	A07	16612636		a	b	b	b	a	a	a	a	b	h	b	a	b	b	a	a	b	a	b	a	b	a	a	a	a	b	b	a	a	b	a	b	a	b	a	b	b	a	a	b	a	a	b
A07	AX-177644519	AX-177644519_A07	57.705	A07	17121462		-	b	b	b	a	a	a	a	a	b	b	b	a	b	a	b	a	a	b	b	a	b	a	a	a	a	a	a	b	a	b	a	b	a	a	a	a	a	a	b	b	b	b
A07	AX-176815233	AX-176815233_A07	57.745	A07	20535602		a	a	a	a	a	a	b	b	b	a	a	b	b	a	a	b	b	a	a	b	b	a	a	a	a	b	a	b	b	a	a	a	b	b	b	b	b	b	b	h	a	a	b
A07	AX-147258684	AX-147258684_B08	57.784	B08	110511289		a	a	a	a	a	a	b	a	a	a	b	a	a	a	a	a	a	a	b	b	b	b	b	a	a	a	a	b	a	b	a	a	a	b	a	a	a	a	a	a	a	b	b
A07	AX-176804668	AX-176804668_A07	57.8	A07	52939666		b	b	b	b	a	a	a	a	b	a	b	b	a	a	b	b	b	b	a	a	b	b	b	a	a	a	a	a	a	a	a	a	b	a	a	b	b	a	a	b	b	b	a
A07	AX-176812224	AX-176812224_A07	57.831	A07	52398661		b	b	b	b	a	a	a	a	b	a	b	b	a	a	b	b	b	b	a	a	b	b	b	a	a	a	a	a	a	a	a	a	b	b	a	b	b	a	a	b	b	b	b
A07	AX-147228434	AX-147228434_A07	57.839	A07	52276428		b	b	b	b	a	a	a	a	b	a	b	b	a	a	b	b	b	b	a	a	b	b	b	a	a	a	a	a	a	a	a	a	b	b	a	b	b	a	a	b	b	b	b
A07	AX-176813498	AX-176813498_A07	57.9	A07	42024871		a	a	a	a	a	a	b	b	b	a	a	b	b	a	a	b	b	a	a	b	b	a	a	a	a	b	a	b	a	a	a	a	b	b	b	b	b	b	b	h	a	a	b
A07	AX-176797692	AX-176797692_A07	57.943	A07	45347042		a	-	a	a	a	a	b	b	b	a	a	b	b	a	a	b	b	a	a	b	b	a	a	a	a	b	b	b	a	a	a	a	b	b	b	b	b	b	b	h	-	a	b
A07	AX-176815246	AX-176815246_A07	57.961	A07	22602215		a	a	a	a	a	a	b	b	b	a	a	b	b	a	a	b	b	a	a	b	b	a	a	a	a	b	a	b	b	a	a	a	b	b	b	b	b	b	b	h	a	a	b
A07	AX-176801387	AX-176801387_A07	57.998	A07	46896819		a	a	a	a	a	a	b	b	b	a	a	b	b	a	a	b	b	a	a	b	b	a	a	a	a	b	b	b	a	a	a	a	b	b	b	b	b	b	b	h	a	a	b
A07	AX-176817940	AX-176817940_A07	58.004	A07	48579356		a	a	a	a	a	a	b	b	a	a	a	b	b	a	a	b	b	a	a	b	b	a	a	a	a	b	b	b	a	a	a	a	b	b	b	b	b	b	b	a	a	a	b
A07	AX-147258676	AX-147258676_B08	58.028	B08	110525118		a	a	a	a	a	a	b	a	a	a	b	a	a	a	a	a	a	a	b	b	b	b	b	a	a	a	a	b	a	b	a	a	a	b	a	a	a	a	a	a	a	b	b
A07	AX-176798558	AX-176798558_A07	58.052	A07	33822886		a	a	a	a	a	a	b	b	b	a	a	b	b	a	a	b	b	a	a	b	b	a	a	a	a	b	a	b	b	a	a	a	b	b	b	b	b	b	b	h	a	a	b
A07	AX-147228228	AX-147228228_A07	58.054	A07	32750581		a	a	a	a	a	a	b	b	b	a	a	b	b	a	a	b	b	a	a	b	b	a	a	a	a	b	a	b	b	a	a	a	b	b	b	b	b	b	b	h	a	a	b
A07	AX-176818189	AX-176818189_B07	58.075	B07	20597765		a	a	a	a	a	a	a	a	a	a	b	b	a	a	a	b	a	h	b	b	b	b	b	a	a	a	a	b	a	a	a	b	h	b	b	a	a	a	a	a	a	b	b
A07	AX-176794936	AX-176794936_A07	58.087	A07	50937753		h	b	b	b	a	a	a	a	a	b	b	b	a	a	b	b	b	b	a	a	b	a	b	a	a	a	a	a	a	a	b	a	b	b	a	b	a	h	a	b	b	b	b
A07	AX-176810888	AX-176810888_A07	58.1	A07	44523043		a	a	a	a	a	a	b	b	b	a	a	b	b	a	a	b	b	a	a	b	b	a	a	a	a	b	b	b	a	a	a	a	b	b	b	b	b	b	b	h	a	a	b
A07	AX-176802722	AX-176802722_A07	58.103	A07	48248161		a	a	a	a	a	a	b	b	a	a	a	b	b	a	a	b	b	a	a	b	b	a	a	a	a	b	-	b	a	a	a	a	b	b	b	b	b	b	b	a	a	a	b
A07	AX-176794336	AX-176794336_A07	58.122	A07	32854715		a	a	a	a	a	a	b	b	b	a	a	b	b	a	a	b	b	a	a	b	b	a	a	a	a	b	a	b	b	a	a	a	b	b	b	b	b	b	b	h	a	a	b
A07	AX-147228341	AX-147228341_A07	58.129	A07	43031090		a	a	a	a	a	a	b	b	b	a	a	b	b	a	a	b	b	a	a	b	b	a	a	a	a	b	a	b	a	a	a	a	b	b	b	b	b	b	b	h	a	a	b
A07	AX-176798062	AX-176798062_A07	58.136	A07	44487592		a	a	a	a	a	a	b	b	b	a	a	b	b	a	a	b	b	a	a	b	b	a	a	a	a	b	b	b	a	a	a	a	b	b	b	b	b	b	b	h	a	a	b
A07	AX-176815668	AX-176815668_A07	58.139	A07	41100697		a	a	a	a	a	a	b	b	b	a	a	b	b	a	a	b	b	a	a	b	b	a	a	a	a	b	a	b	a	a	a	a	b	b	b	b	b	b	b	h	a	a	b
A07	AX-176816055	AX-176816055_A07	58.139	A07	35975054		a	a	a	a	a	a	b	b	b	a	a	b	b	a	a	b	b	a	a	b	b	a	a	a	a	b	a	b	b	a	a	a	b	b	b	b	b	b	b	h	a	a	b
A07	AX-176808570	AX-176808570_A07	58.144	A07	48642237		a	a	a	a	a	a	b	b	a	a	a	b	b	a	a	b	b	a	a	b	b	b	a	a	a	b	b	b	a	a	a	a	b	b	b	b	b	b	b	a	a	a	b
A07	AX-176807964	AX-176807964_A07	58.149	A07	36933254		a	a	a	a	a	a	b	b	b	a	a	b	b	a	a	b	b	a	a	b	b	a	a	a	a	b	a	b	a	a	a	a	b	b	b	b	b	b	b	h	a	a	b
A07	AX-176799489	AX-176799489_A07	58.153	A07	35784057		a	a	a	a	a	a	b	b	b	a	a	b	b	a	a	b	b	a	a	b	b	a	a	a	a	b	a	b	b	a	a	a	b	b	b	b	b	b	b	h	a	a	b
A07	AX-176815696	AX-176815696_A07	58.162	A07	32711834		a	a	a	a	a	a	b	b	b	a	a	b	b	a	a	b	b	a	a	b	b	a	a	a	a	b	a	b	b	a	a	a	b	b	b	b	b	b	b	h	a	a	b
A07	AX-176793385	AX-176793385_A07	58.179	A07	50695091		a	a	a	a	a	a	b	b	a	a	a	b	b	a	b	b	b	a	a	b	b	b	a	a	a	b	b	b	a	a	b	a	b	b	b	b	b	b	b	a	a	a	a
A07	AX-176796799	AX-176796799_A07	58.187	A07	34592460		a	a	a	a	a	a	b	b	b	a	a	b	b	a	a	b	b	a	a	b	b	a	a	a	a	b	a	b	b	a	a	a	b	b	b	b	b	b	b	h	a	a	b
A07	AX-176814639	AX-176814639_A07	58.216	A07	16813172		a	b	b	b	a	a	a	a	b	b	b	a	b	b	a	a	b	a	b	a	b	a	a	a	a	b	b	a	a	b	a	b	a	b	a	b	b	a	a	b	a	a	b
A07	AX-176802687	AX-176802687_A07	58.223	A07	25881011		a	a	a	a	a	a	b	b	b	a	a	b	b	a	a	b	b	a	a	b	b	a	a	a	a	b	a	b	b	a	a	a	b	b	b	b	b	b	b	h	a	a	b
A07	AX-176806596	AX-176806596_B07	58.24	B07	21034927		a	a	a	a	a	a	b	a	a	a	b	a	a	a	a	a	a	a	b	b	b	b	b	a	a	a	a	b	a	b	a	a	a	b	a	a	a	a	a	a	a	b	b
A07	AX-176813741	AX-176813741_A07	58.257	A07	21063033		a	a	a	a	a	a	b	b	b	a	a	b	b	a	a	b	b	a	a	b	b	a	a	a	a	b	a	b	b	a	a	a	b	b	b	b	b	b	b	h	a	a	b
A07	AX-176791859	AX-176791859_A08	58.267	A08	22613806		a	a	a	b	a	a	a	b	b	a	b	a	a	b	b	a	b	a	b	b	a	b	b	a	b	a	a	a	b	a	a	b	b	a	a	a	b	a	a	b	a	a	a
A07	AX-176800881	AX-176800881_A07	58.269	A07	17641476		a	b	b	b	a	b	a	a	b	a	a	b	b	a	a	b	b	b	b	b	a	b	a	a	a	b	b	a	b	b	a	a	b	a	b	a	b	b	b	a	b	a	b
A07	AX-176810697	AX-176810697_A07	58.277	A07	19713080		a	a	a	a	a	a	b	b	b	a	a	b	b	a	a	b	b	a	a	b	b	a	a	a	a	b	a	b	b	a	a	a	b	b	b	b	b	b	b	h	a	a	b
A07	AX-147228048	AX-147228048_A07	58.294	A07	22174647		a	a	a	b	a	a	b	b	b	a	a	b	b	a	a	b	b	a	a	b	b	a	a	a	a	b	a	b	b	a	a	a	b	b	b	b	b	b	b	h	a	a	b
A07	AX-176807359	AX-176807359_A07	58.299	A07	27188280		a	a	a	a	a	a	b	b	b	a	a	b	b	a	a	b	b	a	a	b	b	a	a	a	a	b	a	b	b	a	a	a	b	b	b	b	b	b	b	h	a	a	b
A07	AX-176792529	AX-176792529_A07	58.31	A07	19604986		a	b	a	b	a	b	b	a	b	a	a	a	a	b	a	a	a	b	a	b	a	b	a	a	b	b	a	b	h	b	b	b	a	b	b	h	a	b	b	b	b	h	a
A07	AX-176812683	AX-176812683_A07	58.311	A07	18219229		a	b	b	b	a	b	a	a	b	a	a	b	b	a	a	b	b	b	b	b	a	b	a	a	a	b	b	a	b	b	a	a	b	a	b	a	b	b	b	a	b	a	b
A07	AX-176795094	AX-176795094_B07	58.317	B07	21030958		a	a	a	a	a	a	b	a	a	a	b	b	a	a	a	b	a	a	b	b	b	b	b	a	a	a	a	b	a	b	a	b	a	b	a	a	a	a	a	a	a	b	b
A07	AX-147227989	AX-147227989_A07	58.321	A07	20518212		a	a	a	a	a	a	b	b	b	a	a	b	b	a	a	b	b	a	a	b	b	a	a	a	a	b	a	b	b	a	a	a	b	b	b	b	b	b	b	h	a	a	b
A07	AX-176802808	AX-176802808_A07	58.321	A07	25738229		a	a	a	a	a	a	b	b	b	a	a	b	b	a	a	b	b	a	a	b	b	a	a	a	a	b	a	b	b	a	a	a	b	b	b	b	b	b	b	h	a	a	b
A07	AX-176806021	AX-176806021_A07	58.322	A07	22272303		a	a	a	a	a	a	b	b	b	a	a	b	b	a	a	b	b	a	a	b	b	a	a	a	a	b	a	b	b	a	a	a	b	b	b	b	b	b	b	h	a	a	b
A07	AX-176808646	AX-176808646_A07	58.322	A07	21097262		a	a	a	h	a	a	b	b	b	a	a	b	b	a	a	b	b	a	a	b	b	a	a	-	a	b	a	b	b	a	a	a	b	b	b	b	b	b	b	h	a	a	b
A07	AX-176806978	AX-176806978_A07	58.324	A07	21772105		a	a	a	a	a	a	b	b	b	a	a	b	b	a	a	b	b	a	a	b	b	a	a	a	a	b	a	b	b	a	a	a	b	b	b	b	b	b	b	h	a	a	b
A07	AX-176815262	AX-176815262_A07	58.324	A07	31497662		a	a	a	a	a	a	b	b	b	a	a	b	b	a	a	b	b	a	a	b	b	a	a	a	a	b	a	b	b	a	a	a	b	b	b	b	b	b	b	h	a	a	b
A07	AX-176817858	AX-176817858_A07	58.325	A07	24670169		a	a	a	a	a	a	b	b	b	a	a	b	b	a	a	b	b	a	a	b	b	a	a	a	a	b	a	b	b	a	a	a	b	b	b	b	b	b	b	h	a	a	b
A07	AX-176804977	AX-176804977_A07	58.326	A07	18488378		a	b	b	b	a	-	a	a	b	a	a	b	b	a	a	b	b	b	b	b	a	b	a	a	a	b	b	a	b	b	a	a	b	a	b	a	b	b	b	a	b	a	b
A07	AX-147228323	AX-147228323_A07	58.326	A07	30637658		a	a	a	a	a	a	b	b	b	a	a	b	b	a	a	b	b	a	a	b	b	a	a	a	a	b	a	b	b	a	a	a	b	b	b	b	b	b	b	h	a	a	b
A07	AX-176810307	AX-176810307_A07	58.326	A07	25849038		a	a	a	a	a	a	b	b	b	a	a	b	b	a	a	b	b	a	a	b	b	a	a	a	a	b	a	b	b	a	a	a	b	b	b	b	b	b	b	h	a	a	b
A07	AX-147228083	AX-147228083_A07	58.326	A07	29235368		a	a	a	a	a	a	b	b	b	a	a	b	b	a	a	b	b	a	a	b	b	a	a	a	a	b	a	b	b	a	a	a	b	b	b	b	b	b	b	h	a	a	b
A07	AX-176805612	AX-176805612_A07	58.329	A07	18221997		a	b	b	b	a	b	a	a	b	a	a	b	b	a	a	b	b	b	b	b	a	b	a	a	a	b	b	a	b	b	a	a	b	a	b	a	b	b	b	a	b	a	b
A07	AX-176801553	AX-176801553_A07	58.329	A07	28750650		a	a	a	a	a	a	b	b	b	a	a	b	b	a	a	b	b	a	a	b	b	a	a	a	a	b	a	b	b	a	a	a	b	b	b	b	b	b	b	h	a	a	b
A07	AX-176805102	AX-176805102_A07	58.331	A07	22421175		a	a	a	a	a	a	b	b	b	a	a	b	b	a	a	b	b	a	a	b	b	a	a	a	a	b	a	b	b	a	a	a	b	b	b	b	b	b	b	h	a	a	b
A07	AX-176809214	AX-176809214_A07	58.345	A07	19829876		a	a	a	a	a	a	b	b	b	a	a	b	b	a	a	b	b	a	a	b	b	a	a	a	a	b	a	b	b	-	a	a	b	b	b	b	b	b	b	h	a	a	b
A07	AX-177639245	AX-177639245_A07	58.353	A07	25947156		a	a	a	a	a	a	b	b	b	a	a	b	b	a	a	b	b	a	a	b	b	a	a	a	a	b	a	b	b	a	a	a	b	b	b	b	b	b	b	h	a	a	b
A07	AX-176813375	AX-176813375_B07	58.358	B07	21033596		a	a	a	a	a	a	b	a	a	a	b	a	a	a	a	a	a	a	b	b	b	b	b	a	a	a	a	b	a	b	a	a	a	b	a	a	a	a	a	a	a	b	b
A07	AX-176808253	AX-176808253_A07	58.366	A07	32482489		a	a	a	a	a	a	b	b	b	a	a	b	b	a	a	b	b	a	a	b	b	a	a	a	a	b	a	b	b	a	a	a	b	b	b	b	b	b	b	h	a	a	b
A07	AX-176801587	AX-176801587_B07	58.377	B07	21034855		a	a	a	a	a	a	b	a	a	a	b	a	a	a	a	a	a	a	b	b	b	b	b	a	a	a	a	b	a	b	a	a	a	b	a	a	a	a	a	a	a	b	b
A07	AX-176809960	AX-176809960_A07	58.393	A07	29324230		a	a	a	a	a	a	b	b	b	a	a	b	b	a	a	b	b	a	a	b	b	a	a	a	a	b	a	b	b	a	a	a	b	b	b	b	b	b	b	h	a	a	b
A07	AX-176806592	AX-176806592_A07	58.399	A07	29851173		a	a	a	a	a	a	b	b	b	a	a	b	b	a	a	b	b	a	a	b	b	a	a	a	a	b	a	-	b	a	a	a	b	b	b	b	b	b	b	h	a	a	b
A07	AX-176809341	AX-176809341_B07	58.405	B07	21034690		a	a	a	a	a	a	b	a	a	a	b	a	a	a	a	a	a	a	b	b	b	b	b	a	a	a	a	b	a	b	a	a	a	b	a	a	a	a	a	a	a	b	b
A07	AX-176806864	AX-176806864_A07	58.432	A07	22344806		a	a	a	a	a	a	b	b	b	a	a	b	b	a	a	b	b	a	a	b	b	a	a	a	a	b	a	b	b	a	a	a	b	b	b	b	b	b	b	h	a	a	b
A07	AX-176812163	AX-176812163_A07	58.445	A07	25153301		a	a	a	a	a	a	b	b	b	a	a	b	b	a	a	b	b	a	a	b	b	a	a	a	a	b	a	b	b	a	a	a	b	b	b	b	b	b	b	h	a	a	b
A07	AX-176805052	AX-176805052_A07	58.459	A07	24638030		a	a	a	a	a	a	b	b	b	a	a	b	b	a	a	b	b	a	a	b	b	a	a	a	a	b	a	b	b	a	a	a	b	b	b	b	b	b	b	h	a	a	b
A07	AX-177638245	AX-177638245_A07	58.479	A07	28901196		a	a	a	a	a	a	b	b	b	a	a	b	b	a	a	b	b	a	a	b	b	a	a	a	a	b	a	b	b	a	a	a	b	b	b	b	b	b	b	h	a	a	b
A07	AX-176792710	AX-176792710_B07	58.509	B07	21034069		a	a	a	a	a	a	b	a	a	a	b	a	a	a	a	a	a	a	b	b	b	b	b	a	a	a	a	b	a	b	a	a	a	b	a	a	a	a	a	a	a	b	b
A07	AX-176794604	AX-176794604_B07	58.516	B07	21031022		a	a	a	a	a	a	b	a	a	a	b	b	a	a	a	b	a	a	b	b	b	b	b	a	a	a	a	b	a	b	a	b	a	b	a	a	a	a	a	a	a	b	b
A07	AX-176798777	AX-176798777_B07	58.519	B07	21034825		a	a	a	a	a	a	b	a	a	a	b	a	a	a	a	a	a	a	b	b	b	b	b	a	a	a	a	b	a	b	a	a	a	b	a	a	a	a	a	a	a	b	b
A07	AX-176812952	AX-176812952_B07	58.555	B07	21036029		a	a	a	a	a	a	b	a	a	a	b	a	a	a	a	a	a	a	b	b	b	b	b	a	a	a	a	b	a	b	a	a	a	b	a	a	a	a	a	a	a	b	b
A07	AX-176809999	AX-176809999_B07	58.592	B07	20461194		a	a	a	a	a	a	a	a	a	a	b	b	a	a	a	b	a	h	b	b	b	b	b	a	a	a	a	b	a	a	a	b	h	b	b	a	a	a	a	a	a	b	b
A07	AX-176808027	AX-176808027_B07	58.594	B07	20610085		a	a	a	a	a	a	b	a	a	a	b	b	a	a	a	b	a	a	b	b	b	b	b	a	a	a	a	b	a	a	a	b	a	b	a	a	a	a	a	a	a	b	b
A07	AX-176803540	AX-176803540_A07	58.614	A07	31515399		a	a	a	a	a	a	b	b	b	a	a	b	b	a	a	b	b	a	a	b	b	a	a	a	a	b	a	b	b	a	a	a	b	b	b	b	b	b	b	h	a	a	b
A07	AX-176817827	AX-176817827_B09	58.652	B09	93694763		a	a	a	a	a	a	b	a	a	a	b	a	a	a	a	a	a	a	b	b	b	b	b	a	a	a	a	-	a	b	a	a	a	b	a	a	a	a	a	a	a	b	b
A07	AX-176803058	AX-176803058_A07	58.687	A07	21066991		a	a	a	a	a	a	b	b	b	a	a	b	b	a	a	b	b	a	a	b	b	a	a	a	a	b	a	b	b	a	a	a	b	b	b	b	b	b	b	h	a	a	b
A07	AX-177637302	AX-177637302_B07	58.767	B07	21031946		a	a	a	a	a	a	b	a	a	a	b	a	a	a	a	a	a	a	b	b	b	b	b	a	a	a	a	b	a	b	a	a	a	b	a	a	a	a	a	a	a	b	b
A07	AX-177640558	AX-177640558_B07	58.81	B07	21030602		a	a	a	a	a	a	b	a	a	a	b	b	a	a	a	b	a	a	b	b	b	b	b	a	a	a	a	b	a	a	a	b	a	b	a	a	a	a	a	a	a	b	b
A07	AX-176823773	AX-176823773_B07	58.857	B07	21035314		a	a	a	a	a	a	b	a	a	a	b	a	a	a	a	a	a	a	b	b	b	b	b	a	a	a	a	b	a	b	a	a	a	b	a	a	a	a	a	a	a	b	b
A07	AX-176795602	AX-176795602_A03	58.903	A03	10175783		a	a	a	b	b	a	b	a	a	b	b	b	b	b	b	b	b	b	a	b	b	a	a	b	a	b	b	b	a	b	a	b	b	b	b	b	a	a	b	b	a	a	b
A07	AX-176796372	AX-176796372_B07	58.947	B07	21032660		a	a	a	a	a	a	b	a	a	a	b	a	a	a	a	a	a	a	b	b	b	b	b	a	a	a	a	b	a	b	a	a	a	b	a	a	a	a	a	a	a	b	b
A07	AX-176798775	AX-176798775_B07	59.015	B07	21034862		a	a	a	a	a	a	b	a	a	a	b	a	a	a	a	a	a	a	b	b	b	b	b	a	a	a	a	b	a	b	a	a	a	b	a	a	a	a	a	a	a	b	b
A07	AX-176804998	AX-176804998_A07	59.084	A07	49032107		a	a	a	a	a	a	b	b	a	a	a	b	b	a	b	b	b	a	a	b	b	b	a	a	a	b	b	b	a	a	b	a	b	b	b	b	b	b	b	a	a	a	a
A07	AX-176811945	AX-176811945_B07	59.233	B07	21035817		a	a	a	a	a	a	b	a	a	a	b	a	a	a	a	a	a	a	b	b	b	b	b	a	a	a	a	b	a	b	a	a	a	b	a	a	a	a	a	a	a	b	b
A07	AX-177637220	AX-177637220_B07	59.287	B07	21031332		a	a	a	a	a	a	b	a	a	a	b	b	a	a	a	b	a	a	b	b	b	b	b	a	a	a	a	b	a	b	a	a	a	b	a	a	a	a	a	a	a	b	b
A07	AX-177638835	AX-177638835_B07	59.359	B07	21036032		b	b	b	a	a	a	a	a	a	b	b	b	a	b	b	a	b	b	b	b	b	b	b	a	b	b	a	a	a	a	a	a	b	a	b	b	a	b	a	a	a	b	b
A07	AX-176801360	AX-176801360_B07	59.402	B07	21031719		a	a	a	a	a	-	b	a	a	a	b	a	a	a	a	a	a	a	b	b	b	b	b	a	a	a	a	b	a	b	a	a	a	b	a	a	a	a	a	a	a	b	b
A07	AX-176806100	AX-176806100_A07	60.2	A07	53450690		b	b	b	b	b	a	a	b	b	a	b	b	a	a	b	b	b	b	a	a	b	b	b	a	a	a	a	a	a	a	a	b	b	a	a	b	b	a	a	b	b	b	a
A07	AX-176794332	AX-176794332_A07	60.595	A07	54250157		b	a	a	b	b	a	a	a	b	a	b	a	b	a	b	a	b	b	a	b	b	a	b	a	b	a	a	a	a	a	a	b	b	b	a	b	a	b	a	b	b	b	a
A07	AX-176810322	AX-176810322_A07	60.63	A07	54060373		b	a	a	b	b	a	a	a	b	a	b	a	b	a	b	a	b	b	a	b	b	a	b	a	b	a	a	a	a	a	a	b	b	b	a	b	a	b	a	b	b	b	a
A07	AX-176810703	AX-176810703_A07	61.195	A07	54055275		b	b	b	b	b	a	a	b	b	a	b	b	b	a	b	b	b	b	a	a	b	a	b	a	a	a	a	a	a	a	a	b	b	a	a	b	a	b	a	h	b	b	a
A07	AX-177640050	AX-177640050_A07	61.694	A07	56138804		b	a	a	b	b	a	a	a	b	a	b	a	a	a	b	a	b	b	a	a	b	a	b	a	b	a	a	a	a	h	a	a	b	b	a	b	a	a	a	b	b	b	a
A07	AX-177638966	AX-177638966_A07	62.013	A07	59966670		b	a	a	b	b	a	a	a	b	a	b	a	a	a	b	a	b	b	a	a	b	a	b	a	b	a	a	a	a	b	a	a	b	b	a	b	a	a	a	b	b	b	a
A07	AX-177644524	AX-177644524_A07	62.3	A07	60415769		b	a	a	b	b	a	a	a	b	a	b	a	a	a	b	a	b	b	a	a	b	a	b	a	b	a	a	a	a	b	a	a	b	b	a	b	a	a	a	b	b	b	a
A07	AX-177638694	AX-177638694_A07	62.35	A07	59162675		b	a	a	b	b	a	a	a	b	a	b	a	a	a	b	a	b	b	a	a	b	a	b	a	b	a	a	a	a	b	a	a	b	b	a	b	a	a	a	b	b	b	a
A07	AX-177639817	AX-177639817_A07	62.354	A07	60494021		b	a	a	b	b	a	a	a	b	a	b	a	a	a	b	a	b	b	a	a	b	a	b	a	b	a	a	a	a	b	a	a	b	b	a	b	a	a	a	b	b	b	a
A07	AX-176824111	AX-176824111_A07	62.356	A07	62021221		a	b	b	b	a	b	a	a	a	b	b	b	a	a	a	b	h	a	b	a	b	a	a	b	b	a	a	b	b	a	b	a	a	b	a	a	b	b	b	a	a	a	b
A07	AX-147228568	AX-147228568_A07	62.358	A07	60075214		b	a	a	b	b	a	a	a	b	a	b	a	a	a	b	a	b	b	a	a	b	a	b	a	b	a	a	a	a	b	a	a	b	b	a	b	a	a	a	b	b	b	a
A07	AX-177640202	AX-177640202_A07	62.396	A07	60298836		b	a	a	b	b	a	a	a	b	a	b	a	a	a	b	a	b	b	a	a	b	a	b	a	b	a	a	a	a	b	a	a	b	b	a	b	a	a	a	b	b	b	a
A07	AX-176803786	AX-176803786_A07	62.437	A07	61349684		a	a	a	b	a	b	b	a	b	b	a	b	b	a	a	b	a	b	b	b	b	a	a	b	b	b	b	b	b	a	a	b	a	a	b	a	a	a	a	b	b	b	b
A07	AX-176793685	AX-176793685_A07	62.501	A07	60753092		b	a	a	b	b	a	a	a	b	a	b	a	a	a	b	a	b	b	a	a	b	a	b	a	b	a	a	a	a	b	a	a	b	b	a	b	a	a	a	b	b	b	a
A07	AX-177637164	AX-177637164_A07	62.614	A07	61183494		a	a	a	b	a	b	b	a	b	b	a	b	b	a	a	b	a	b	b	a	b	a	a	b	b	b	b	b	b	a	a	b	a	a	b	a	a	a	a	b	b	b	b
A07	AX-176807028	AX-176807028_A07	62.795	A07	62354514		a	b	b	b	a	b	a	a	a	b	b	b	a	a	a	b	h	a	b	a	b	a	a	b	b	a	a	b	b	a	b	a	a	b	a	a	b	b	b	a	a	a	b
A07	AX-176792549	AX-176792549_A07	63.006	A07	62770051		a	b	b	b	a	b	a	a	a	b	b	b	a	a	a	b	h	a	b	a	b	a	a	b	b	a	a	b	b	a	b	a	a	b	a	a	b	b	b	a	a	a	a
A07	AX-177638387	AX-177638387_A07	63.14	A07	63447418		a	b	b	b	a	b	a	a	a	b	a	b	b	b	b	b	h	a	b	a	b	a	a	a	b	a	a	b	a	a	b	a	a	a	a	a	b	b	b	a	b	b	a
A07	AX-177637285	AX-177637285_A07	63.284	A07	63964257		a	b	b	b	a	b	a	a	a	b	a	b	b	b	b	b	h	a	b	a	b	a	a	a	b	a	a	a	a	a	b	a	a	a	a	a	b	b	b	a	b	b	a
A07	AX-176821272	AX-176821272_A07	63.309	A07	63862538		a	b	b	b	a	b	a	a	a	b	a	b	b	b	b	b	h	a	b	a	b	a	a	a	b	a	a	b	a	a	b	a	a	a	a	a	b	b	b	a	b	b	a
A07	AX-177644633	AX-177644633_A07	63.529	A07	65137965		a	a	a	b	a	b	a	a	b	b	b	a	a	a	a	a	a	b	a	a	b	a	b	a	b	a	a	a	b	b	a	a	a	a	a	b	a	b	b	b	a	b	a
A07	AX-176823644	AX-176823644_A07	63.582	A07	64233287		b	-	-	a	b	b	b	b	b	b	a	b	b	b	b	b	a	b	a	b	b	b	b	a	a	a	a	b	a	a	b	b	a	a	b	a	a	b	b	b	a	a	a
A07	AX-176795392	AX-176795392_A07	63.596	A07	64120474		b	a	a	b	b	b	b	a	a	a	a	b	a	a	a	b	a	b	b	b	b	b	a	b	a	b	a	b	a	a	b	a	b	a	b	a	b	b	b	a	b	b	a
A07	AX-176806641	AX-176806641_A07	63.658	A07	65093895		a	b	b	b	a	b	a	a	b	b	b	a	a	a	a	a	b	b	a	a	b	a	b	a	b	a	a	a	b	b	a	a	a	a	a	b	a	b	b	b	a	b	a
A07	AX-147228632	AX-147228632_A07	63.817	A07	64436377		b	-	h	a	b	b	a	b	b	b	a	b	b	b	a	b	a	b	a	b	b	a	b	a	a	a	a	b	a	a	b	b	a	a	b	a	a	b	b	b	a	a	a
A07	AX-177638733	AX-177638733_A07	64.729	A07	65202599		a	a	a	b	a	b	a	a	b	b	b	b	a	a	a	b	b	b	a	a	b	a	b	a	b	b	a	a	h	b	a	a	a	a	a	b	a	b	-	-	a	a	a
A07	AX-176805474	AX-176805474_A07	64.794	A07	65200533		a	a	a	b	a	b	a	a	b	b	b	a	a	a	a	a	a	b	a	a	b	a	b	a	b	b	a	a	b	b	a	a	a	a	a	b	a	b	b	b	a	b	a
A07	AX-176798023	AX-176798023_B07	65.111	B07	38503281		a	a	a	a	a	a	b	a	a	-	b	a	a	a	a	a	a	a	b	b	b	b	b	a	a	a	a	b	a	b	a	a	a	b	a	a	a	a	a	a	a	b	b
A07	AX-177638932	AX-177638932_A07	65.184	A07	65320813		a	a	a	b	a	b	a	a	b	b	b	b	a	a	a	b	b	b	a	a	b	a	b	a	b	b	a	a	b	b	a	a	a	a	a	b	a	b	b	b	a	a	a
A07	AX-177639003	AX-177639003_A07	65.192	A07	65321594		a	a	a	b	a	a	a	a	b	b	b	b	a	a	a	b	b	b	a	a	b	a	b	a	b	b	a	a	b	b	a	a	a	a	a	b	a	-	b	b	a	a	a
A07	AX-176824159	AX-176824159_A07	65.296	A07	65836449		a	a	a	b	b	a	b	a	b	a	a	b	a	b	a	b	b	b	a	a	b	a	b	a	b	b	a	a	a	b	a	a	a	a	b	b	a	b	b	b	a	a	a
A07	AX-176815280	AX-176815280_A07	65.622	A07	66264615		a	a	a	b	b	b	b	a	b	b	b	b	a	b	a	b	b	b	a	h	b	a	b	b	a	b	a	b	a	b	a	a	a	a	b	a	a	b	b	b	a	a	b
A07	AX-177639411	AX-177639411_A07	65.676	A07	66190317		a	a	a	b	b	a	b	a	b	a	a	b	a	b	a	b	b	b	a	a	b	a	b	a	b	b	a	a	a	b	a	a	a	a	b	b	a	b	b	b	a	a	a
A07	AX-176822635	AX-176822635_A07	65.801	A07	66794474		a	a	a	b	b	a	b	a	a	b	b	b	b	b	b	b	b	b	a	b	b	a	a	b	a	b	b	b	a	b	a	b	b	b	b	b	a	a	b	b	a	a	b
A07	AX-147228713	AX-147228713_A07	65.802	A07	66318660		a	a	a	b	b	b	b	a	b	b	b	b	a	b	a	b	b	b	a	h	b	a	b	b	a	b	a	b	a	b	a	a	a	a	b	a	a	b	b	b	a	a	b
A07	AX-176794799	AX-176794799_A07	65.802	A07	66396507		a	a	a	b	b	b	b	a	b	b	b	b	a	b	a	b	b	b	a	h	b	a	b	b	a	b	a	b	a	b	a	a	a	a	b	a	a	b	b	b	a	a	b
A07	AX-176812225	AX-176812225_A07	65.825	A07	66580765		a	a	a	b	b	a	b	a	a	b	b	b	b	b	b	b	b	b	a	b	b	a	a	b	a	b	b	b	a	b	a	b	b	b	b	b	a	a	b	b	a	a	b
A07	AX-177639474	AX-177639474_A07	65.895	A07	66395232		a	a	a	b	b	b	b	a	b	b	b	b	a	b	a	b	b	b	a	h	b	a	b	b	a	b	a	b	a	b	a	a	a	a	b	a	a	b	b	b	a	a	b
A07	AX-176797052	AX-176797052_A07	66.025	A07	66742713		a	a	a	b	b	a	b	a	a	b	b	b	b	b	b	b	b	b	a	b	b	a	a	b	a	b	b	b	a	b	a	b	b	b	b	b	a	a	b	b	a	a	b
A07	AX-177638080	AX-177638080_A07	66.646	A07	67691296		a	a	a	b	b	a	b	a	a	b	b	b	b	b	b	b	b	b	a	b	b	a	a	b	a	b	b	b	a	b	a	b	b	b	b	b	a	a	b	b	a	a	b
A07	AX-177639875	AX-177639875_A07	66.693	A07	67476176		a	a	a	b	b	a	b	a	a	b	b	b	b	b	b	b	b	b	a	b	b	a	a	b	a	b	b	b	a	b	a	b	b	b	b	b	a	a	b	b	a	a	b
A07	AX-177638726	AX-177638726_A07	66.755	A07	67312115		-	a	-	h	b	a	b	a	a	b	b	b	b	b	b	b	b	b	a	b	b	a	a	b	a	b	b	b	a	b	a	b	b	b	b	b	a	a	b	b	a	a	b
A07	AX-177639336	AX-177639336_A07	66.758	A07	67277264		a	a	a	b	b	a	b	a	a	b	b	b	b	b	b	b	b	b	a	b	b	a	a	b	a	b	b	b	a	b	a	b	b	b	b	b	a	a	b	b	a	a	b
A07	AX-177637281	AX-177637281_A07	66.759	A07	67071196		a	a	a	b	b	a	b	a	a	b	b	b	b	b	b	b	b	b	a	b	b	a	a	b	a	b	b	b	a	b	a	b	b	b	b	b	a	a	b	b	a	a	b
A07	AX-177639852	AX-177639852_A07	66.77	A07	67029794		a	a	a	b	b	a	b	a	a	b	b	b	b	b	b	b	b	b	a	b	b	a	a	b	a	b	b	b	a	b	a	b	b	b	b	b	a	a	b	b	a	a	b
A07	AX-176802741	AX-176802741_A07	66.892	A07	67476015		a	a	a	b	b	a	b	a	a	b	b	b	b	b	b	b	b	b	a	b	b	a	a	h	a	b	b	b	a	b	a	b	b	b	b	b	a	a	b	b	a	a	b
A07	AX-177638432	AX-177638432_A07	67.01	A07	67798012		a	a	a	b	b	a	b	a	a	b	b	b	b	b	b	b	b	b	a	b	b	a	a	b	a	b	b	b	a	b	a	b	b	b	b	b	a	a	b	b	a	a	b
A07	AX-176820872	AX-176820872_A07	67.404	A07	67951386		a	a	a	b	b	a	b	a	a	b	b	b	b	b	b	b	b	b	a	b	b	a	a	b	a	b	b	b	a	b	a	b	b	b	b	b	a	a	b	b	a	a	b
A07	AX-176805809	AX-176805809_A07	67.651	A07	68549586		a	a	a	b	b	a	b	a	a	b	b	b	b	b	b	b	b	b	a	b	b	a	a	b	a	b	b	b	a	b	a	b	b	b	b	b	a	a	b	b	a	a	b
A07	AX-147228742	AX-147228742_A07	67.664	A07	68267993		a	a	a	b	b	a	b	a	a	b	b	b	b	b	b	b	b	b	a	b	b	a	a	b	a	b	b	b	a	b	a	b	b	b	b	b	a	a	b	b	a	a	b
A07	AX-176819773	AX-176819773_A07	67.669	A07	68549516		a	a	a	b	b	a	b	a	a	b	b	b	b	b	b	b	b	b	a	b	b	a	a	b	a	b	b	b	a	b	a	b	b	b	b	b	a	a	b	b	a	a	b
A07	AX-177637359	AX-177637359_A07	67.826	A07	71941476		a	a	a	b	b	a	b	a	a	b	b	b	b	b	b	b	b	b	a	b	b	a	a	b	a	b	b	b	a	b	a	b	b	b	b	b	a	a	b	b	a	a	b
A07	AX-177638449	AX-177638449_A07	67.886	A07	70866833		a	a	a	b	b	a	b	a	a	b	b	b	b	b	b	b	b	b	a	b	b	a	a	b	a	b	b	b	a	b	a	b	b	b	b	b	a	a	b	b	a	a	b
A07	AX-176804255	AX-176804255_A07	67.933	A07	70940228		a	a	a	b	b	a	b	a	a	b	b	b	b	b	b	b	b	b	a	b	b	a	a	b	a	b	b	b	a	b	a	b	b	b	b	b	a	a	b	b	a	a	b
A07	AX-177637971	AX-177637971_A07	67.953	A07	70089442		a	a	a	b	b	a	b	a	a	b	b	b	b	b	b	b	b	b	a	b	b	a	a	b	a	b	b	b	a	b	a	b	b	b	b	b	a	a	b	b	a	a	b
A07	AX-177639313	AX-177639313_A07	67.961	A07	69950289		a	a	a	b	b	a	b	a	a	b	b	b	b	b	b	b	b	b	a	b	b	a	a	h	a	b	b	b	a	b	a	b	b	b	b	b	a	a	b	b	a	a	b
A07	AX-177642398	AX-177642398_A07	67.981	A07	71991074		a	a	a	b	b	a	b	a	a	b	b	b	b	b	b	b	b	b	a	b	b	a	a	b	a	b	b	b	a	b	a	b	b	b	b	b	a	a	b	b	a	a	b
A07	AX-147258394	AX-147258394_A07	67.994	A07	72388335		a	a	a	b	b	a	b	a	a	b	b	b	b	b	b	b	b	b	a	b	b	a	a	b	a	b	b	b	a	b	a	b	b	b	b	b	a	a	b	b	a	a	b
A07	AX-147228261	AX-147228261_A07	68.019	A07	71884773		a	a	a	b	b	a	b	a	a	b	b	b	b	b	b	b	b	b	a	b	b	a	a	b	a	b	b	b	a	b	a	b	b	b	b	b	a	a	b	b	a	a	b
A07	AX-177643126	AX-177643126_A07	68.047	A07	71824556		a	a	a	b	b	a	b	a	a	b	b	b	b	b	b	b	b	b	a	b	b	a	a	b	a	b	b	b	a	b	a	b	b	b	b	b	a	a	b	b	a	a	b
A07	AX-176813744	AX-176813744_A07	68.069	A07	71650069		a	a	a	b	b	a	b	a	a	b	b	b	b	b	b	b	b	b	a	b	b	a	a	b	a	b	b	b	a	b	a	b	b	b	b	b	a	a	b	b	a	a	b
A07	AX-177637360	AX-177637360_A07	68.081	A07	72191169		a	a	a	b	b	a	b	a	a	b	b	b	b	b	b	b	b	b	a	b	b	a	a	-	a	b	b	b	a	b	a	b	b	b	b	b	a	a	b	b	a	a	b
A07	AX-176809776	AX-176809776_A07	68.161	A07	70256869		a	a	a	b	b	a	b	a	a	b	b	b	b	b	b	b	b	b	a	b	b	a	a	b	a	b	b	b	a	b	a	b	b	b	b	b	a	a	b	b	a	a	b
A07	AX-176802635	AX-176802635_A07	68.319	A07	68617537		a	a	a	b	b	a	b	a	a	b	b	b	b	b	b	b	b	b	a	b	b	a	a	b	a	b	b	b	a	b	a	b	b	b	b	b	a	a	b	b	a	a	b
A07	AX-177640658	AX-177640658_A07	68.991	A07	72635040		a	a	a	b	b	a	b	a	a	b	b	b	b	b	b	b	b	b	a	b	b	a	a	b	a	b	b	a	a	b	a	b	b	b	b	b	a	a	b	b	a	a	b
A07	AX-176815636	AX-176815636_A07	69.335	A07	72763933		a	a	a	b	b	a	b	a	a	b	b	b	b	b	b	b	b	b	a	b	b	a	a	b	a	b	b	a	a	b	a	b	b	b	b	b	a	a	b	b	a	a	b
A07	AX-176794012	AX-176794012_A07	69.453	A07	73158670		a	a	a	b	b	a	a	a	a	b	b	b	b	b	b	b	b	b	a	b	b	a	a	b	a	b	b	a	a	b	a	b	b	b	b	b	a	a	b	b	a	a	b
A07	AX-177639199	AX-177639199_A07	69.46	A07	72951898		a	a	a	b	b	a	b	a	a	b	b	b	b	b	b	b	b	b	a	b	b	a	a	b	a	b	b	a	a	b	a	b	b	b	b	b	a	a	b	b	a	a	b
A07	AX-177642401	AX-177642401_A07	69.47	A07	73043061		a	a	a	b	b	a	a	a	a	b	b	b	b	b	b	b	b	b	a	b	b	a	a	b	a	b	b	a	a	b	a	b	b	b	b	b	a	a	b	b	a	a	b
A07	AX-177637269	AX-177637269_A07	69.781	A07	73278006		b	a	a	a	a	b	a	a	b	a	b	a	a	a	b	a	b	a	b	b	a	a	b	b	b	a	b	a	a	a	b	b	a	b	a	b	a	b	b	a	b	b	a
A07	AX-176815303	AX-176815303_A07	69.895	A07	73363694		b	a	a	a	a	b	a	a	b	a	b	-	a	a	b	a	b	a	b	b	a	a	b	b	b	a	b	a	a	a	b	b	a	b	a	b	a	b	b	a	b	b	a
A07	AX-176810504	AX-176810504_A07	69.9	A07	73331429		b	a	a	a	a	b	a	a	b	a	b	a	a	a	b	a	b	a	b	b	a	a	b	b	b	a	b	a	a	a	b	b	a	b	a	b	a	b	b	a	b	b	a
A07	AX-176796267	AX-176796267_A07	70.066	A07	73922742		b	a	a	a	a	b	a	a	b	a	b	a	a	a	b	a	b	a	b	b	a	a	b	b	b	a	b	a	a	a	b	b	a	b	a	b	a	b	b	a	b	b	a
A07	AX-176792785	AX-176792785_A07	70.113	A07	73488601		b	a	a	a	a	b	a	a	b	a	b	a	a	a	b	a	b	a	b	b	a	a	b	b	b	a	b	a	a	a	b	b	a	b	a	b	a	b	b	a	b	b	a
A07	AX-177640241	AX-177640241_A07	70.132	A07	73369840		b	a	a	a	a	b	a	a	b	a	b	a	a	a	b	a	b	a	b	b	a	a	b	b	b	a	b	a	a	a	b	b	a	b	a	b	a	b	b	a	b	b	a
A07	AX-176820961	AX-176820961_A07	70.158	A07	73584832		b	a	a	a	a	b	a	a	b	a	b	a	a	a	b	a	b	a	b	b	a	a	b	b	b	a	b	a	a	a	b	b	a	b	a	b	a	b	b	a	b	b	a
A07	AX-176798785	AX-176798785_A07	70.324	A07	74138287		b	a	a	a	a	b	a	a	b	a	b	a	a	a	b	a	b	a	b	b	a	a	b	b	b	a	b	a	a	a	b	b	a	b	a	b	a	b	b	a	b	b	a
A07	AX-176822318	AX-176822318_A07	70.345	A07	74171151		b	a	a	a	a	b	a	a	b	a	b	a	a	a	b	a	b	a	b	b	a	a	b	b	b	a	b	a	a	a	b	b	a	b	a	b	a	b	b	a	b	b	a
A07	AX-176813583	AX-176813583_A07	70.896	A07	74328219		b	a	a	a	a	b	a	a	b	a	b	a	a	a	b	a	b	a	b	b	a	a	b	b	b	a	b	a	a	a	b	b	a	b	a	b	a	b	b	a	b	b	a
A07	AX-176806999	AX-176806999_A07	71.079	A07	74674588		b	a	a	a	a	b	a	a	b	a	b	a	a	a	b	a	b	a	b	b	b	a	b	b	b	a	b	a	a	a	b	b	a	b	a	b	a	b	b	a	b	b	a
A07	AX-176822344	AX-176822344_A07	71.102	A07	74448450		b	a	a	a	a	b	a	a	b	a	b	a	a	a	b	a	b	a	b	b	a	a	b	b	b	a	b	a	a	a	b	b	a	b	a	b	a	b	b	a	b	b	a
A07	AX-177637803	AX-177637803_A07	71.805	A07	74993192		b	a	a	a	a	b	a	a	b	a	b	a	a	a	b	a	b	a	b	b	b	a	b	b	b	a	b	a	a	a	b	b	a	b	a	b	a	b	b	a	b	b	a
A07	AX-176801326	AX-176801326_A07	72.034	A07	75428766		b	a	a	a	a	b	a	a	b	a	b	a	a	a	b	a	b	a	b	b	b	a	b	b	b	a	b	a	a	a	b	b	a	b	a	b	a	b	b	a	b	b	a
A07	AX-176793787	AX-176793787_A07	72.034	A07	75178800		b	a	a	-	a	b	a	a	b	a	b	a	a	a	b	a	b	a	b	b	b	a	b	b	b	a	b	a	a	a	b	b	a	b	a	b	a	b	b	a	b	b	a
A07	AX-176817923	AX-176817923_A07	72.037	A07	75487929		b	a	a	a	a	b	a	a	b	a	b	a	a	a	b	a	b	a	b	b	b	a	b	b	b	a	b	a	a	a	b	b	a	b	a	b	a	b	b	a	b	b	a
A07	AX-176806206	AX-176806206_A07	72.269	A07	75603774		b	a	a	a	a	b	a	a	b	a	b	a	a	a	b	a	b	a	b	b	b	a	b	b	b	a	b	a	a	a	b	b	a	b	a	b	a	b	b	a	b	b	a
A07	AX-177643299	AX-177643299_A07	72.668	A07	75648747		b	a	a	a	a	b	a	a	b	a	b	a	a	a	b	a	b	a	b	b	b	a	b	b	b	a	b	a	a	a	b	b	a	b	a	b	a	b	b	a	b	b	a
A07	AX-176793210	AX-176793210_A07	74.456	A07	76072332		b	a	a	a	a	b	h	a	b	a	b	a	a	a	b	a	b	a	b	b	b	a	b	h	b	a	b	a	a	a	b	b	a	b	a	b	a	b	b	a	b	b	a
A07	AX-177639058	AX-177639058_A07	74.461	A07	75940881		b	a	a	a	a	b	a	a	b	a	b	a	a	a	b	a	b	a	b	b	b	a	b	b	b	a	b	a	a	a	b	b	a	b	a	b	a	b	b	a	b	b	a
A07	AX-177637727	AX-177637727_A07	74.653	A07	75961807		b	a	a	a	a	b	h	a	b	a	b	a	a	a	b	a	b	a	b	b	b	a	b	h	b	a	b	a	a	a	b	b	a	b	a	b	a	b	b	a	b	b	a
A07	AX-176823306	AX-176823306_A07	74.901	A07	76429378		b	a	a	a	a	b	h	a	b	a	b	a	a	a	b	a	b	a	b	b	b	a	b	h	b	a	b	a	a	a	b	b	a	b	a	b	a	b	b	a	b	b	a
A07	AX-147229004	AX-147229004_A07	74.974	A07	76926496		b	a	a	a	a	b	h	a	b	a	b	a	a	a	b	a	b	a	b	b	b	a	b	h	b	a	b	a	a	a	b	b	a	b	a	b	a	b	b	a	b	b	a
A07	AX-176812601	AX-176812601_A07	75.098	A07	76329954		b	a	a	a	a	b	h	a	b	a	b	a	a	a	b	a	b	a	b	b	b	a	b	h	b	a	b	a	a	a	b	b	a	b	a	b	a	b	b	a	b	b	a
A07	AX-176816640	AX-176816640_A07	75.66	A07	77310511		b	a	a	a	a	b	h	a	b	a	b	a	a	a	b	a	b	a	b	b	b	a	b	h	b	a	b	a	a	a	b	b	a	b	a	b	b	b	b	a	b	b	a
A07	AX-176807393	AX-176807393_A07	75.681	A07	77170184		b	a	a	a	a	-	h	a	b	a	b	a	a	a	b	a	b	a	b	b	b	a	b	h	b	a	b	a	a	a	b	b	a	b	a	b	b	b	b	a	b	b	a
A07	AX-176793571	AX-176793571_A07	75.686	A07	77334612		b	a	a	a	a	b	h	a	b	a	b	a	a	a	b	a	b	a	b	b	b	a	b	h	b	a	b	a	a	a	b	b	b	b	a	b	b	b	b	a	b	b	a
A07	AX-176818148	AX-176818148_A07	75.942	A07	77410464		b	a	a	a	a	b	h	a	b	a	b	a	a	a	b	a	b	a	b	b	b	a	b	h	b	a	b	a	a	a	b	b	b	b	a	b	b	b	b	a	b	b	a
A08_1	AX-177638864	AX-177638864_A08	0	A08	3561384		b	a	a	a	a	b	h	a	b	a	b	a	a	a	b	a	b	a	b	b	b	a	b	h	b	a	b	a	a	a	b	b	b	b	a	b	b	b	b	a	b	b	a
A08_1	AX-177639131	AX-177639131_A08	24.355	A08	13392658		b	a	a	a	a	b	h	a	b	a	b	a	a	a	b	a	b	a	b	b	b	a	b	h	b	a	b	a	a	a	b	b	b	b	a	b	b	b	a	a	b	b	a
A08_1	AX-176815326	AX-176815326_A08	24.476	A08	13891102		b	a	a	a	a	b	h	a	b	a	b	a	a	a	b	a	b	a	b	b	b	a	b	h	b	a	b	a	a	a	b	b	b	b	a	b	b	b	a	a	b	b	a
A08_1	AX-176809424	AX-176809424_A08	25.473	A08	16010190		a	a	a	a	a	b	h	a	b	a	b	a	a	a	b	a	b	a	b	b	b	a	b	h	b	a	b	a	a	a	b	b	b	b	b	b	b	b	a	a	b	b	a
A08_1	AX-176817894	AX-176817894_A08	25.62	A08	14867582		b	a	a	a	a	b	h	a	b	a	b	a	a	a	b	a	b	a	b	b	b	a	b	h	b	a	b	a	a	a	b	b	b	b	a	b	b	b	a	a	b	b	a
A08_1	AX-177637512	AX-177637512_A08	25.882	A08	15487332		a	a	a	a	a	b	h	a	b	a	b	a	a	a	b	a	b	a	b	b	b	a	b	h	b	a	b	a	a	a	b	b	b	b	b	b	b	b	a	a	b	b	a
A08_1	AX-176800487	AX-176800487_A08	25.909	A08	15756425		a	a	a	a	a	b	h	a	b	a	b	a	a	a	b	a	b	a	b	b	b	a	b	h	b	a	b	a	a	a	b	b	b	b	b	b	b	b	a	a	b	b	a
A08_1	AX-176807703	AX-176807703_A08	25.969	A08	15285435		a	a	a	a	a	b	h	a	b	a	b	a	a	a	b	a	b	a	b	b	b	a	b	h	b	a	b	a	a	a	b	b	b	b	b	b	b	b	a	a	b	b	a
A08_1	AX-176815325	AX-176815325_A08	26.002	A08	14429140		b	a	a	a	a	b	h	a	b	a	b	a	a	a	b	a	b	a	b	b	b	a	b	h	b	a	b	a	a	a	b	b	b	b	a	b	b	b	a	a	b	b	a
A08_1	AX-176799215	AX-176799215_A08	26.004	A08	15036571		b	a	a	a	a	b	h	a	b	a	b	a	a	a	b	a	b	a	b	b	b	a	b	-	b	a	b	a	a	a	b	b	b	b	a	b	b	b	a	a	b	b	a
A08_1	AX-176804221	AX-176804221_A08	26.028	A08	14434388		b	a	a	a	a	b	-	a	b	a	b	a	a	a	-	a	b	a	b	b	b	a	b	-	b	a	b	a	a	a	b	b	b	b	a	b	b	b	a	a	b	b	a
A08_1	AX-176803182	AX-176803182_A08	26.087	A08	14742314		b	a	a	a	a	b	h	a	b	a	b	a	a	a	b	a	b	a	b	b	b	a	b	h	b	a	b	a	a	a	b	b	b	b	a	b	b	b	a	a	b	b	a
A08_1	AX-176820923	AX-176820923_A08	26.209	A08	15237892		a	a	a	a	a	b	h	a	b	a	b	a	a	a	b	a	b	a	b	b	b	a	b	h	b	a	b	a	a	a	b	b	b	b	b	b	b	b	a	a	b	b	a
A08_1	AX-176805246	AX-176805246_A08	26.373	A08	15322134		a	a	a	a	a	b	h	a	b	a	b	a	a	a	b	a	b	a	b	b	b	a	b	h	b	a	b	a	a	a	b	b	b	b	b	b	b	b	a	a	b	b	a
A08_1	AX-176793019	AX-176793019_A08	26.677	A08	14326353		b	a	a	a	a	b	h	a	b	a	b	a	a	a	b	a	b	a	b	b	b	a	b	h	b	a	b	a	a	a	b	b	b	b	a	b	b	b	a	a	b	b	a
A08_1	AX-176803854	AX-176803854_A08	30.129	A08	17256859		a	a	a	b	a	a	a	b	b	a	b	a	a	b	b	a	b	a	b	b	a	b	b	a	b	a	a	a	b	a	a	b	b	a	a	a	b	a	a	b	a	a	a
A08_1	AX-176817898	AX-176817898_A08	30.206	A08	17053136		a	a	a	b	a	b	a	b	b	a	b	a	a	b	b	a	b	a	b	b	a	b	b	a	b	a	a	a	b	a	a	b	b	a	a	a	b	a	a	b	a	a	a
A08_1	AX-176817895	AX-176817895_A08	30.32	A08	16954073		a	a	a	a	a	b	b	a	b	a	b	a	a	a	a	a	b	a	b	b	b	a	b	h	b	a	b	a	a	a	b	b	b	b	b	a	b	b	a	a	b	b	a
A08_1	AX-176817896	AX-176817896_A08	31.621	A08	17237170		a	a	a	b	a	b	a	b	b	a	b	a	a	b	b	a	b	a	b	b	a	b	b	a	b	a	a	a	b	a	a	b	b	a	a	a	b	a	a	b	a	a	a
A08_2	AX-176801164	AX-176801164_A08	0	A08	47401592		a	a	a	b	a	a	a	b	b	a	b	a	a	b	b	a	b	a	b	b	a	b	b	a	b	a	a	a	b	a	a	b	b	a	a	a	b	a	a	b	a	a	a
A08_2	AX-176799572	AX-176799572_A08	1.303	A08	47617997		a	a	a	b	a	a	a	b	b	a	b	a	a	b	b	a	b	a	b	b	a	b	b	a	b	a	a	a	b	a	a	b	b	a	a	a	a	b	b	b	a	a	a
A08_2	AX-147259396	AX-147259396_B08	1.74	B08	131873300		a	a	a	a	a	a	b	a	a	a	b	a	a	a	a	a	a	a	b	b	b	b	b	a	a	a	a	b	a	b	a	a	a	b	a	a	a	a	a	a	a	b	-
A08_2	AX-176801365	AX-176801365_A08	1.758	A08	47936277		a	b	b	a	a	b	a	b	b	a	b	b	b	b	b	b	b	a	b	b	a	b	b	b	a	a	a	b	b	a	a	b	b	a	a	a	a	b	b	b	a	a	b
A08_2	AX-177639450	AX-177639450_A08	5.037	A08	48598825		a	b	b	a	a	a	a	a	a	b	b	h	a	b	a	a	b	b	b	b	b	b	b	a	b	b	a	a	a	a	a	a	b	a	b	b	a	b	b	a	a	b	b
A08_2	AX-176815394	AX-176815394_A08	5.041	A08	48457287		b	b	b	a	a	a	a	a	a	b	b	b	a	b	b	a	b	b	b	b	b	b	b	a	b	b	a	a	a	a	a	a	b	a	b	b	a	b	a	a	a	b	b
A08_2	AX-177637914	AX-177637914_A08	5.199	A08	48419510		b	b	b	a	a	a	a	a	a	b	b	b	a	b	b	a	b	b	a	b	b	b	b	a	b	b	a	a	a	a	a	a	b	a	b	b	a	b	a	a	a	b	b
A08_2	AX-177639781	AX-177639781_A08	16.636	A08	50299697		a	b	b	a	a	a	a	a	a	b	b	h	a	a	a	a	b	b	b	b	b	b	b	a	b	b	a	a	a	a	a	a	b	a	b	b	a	b	b	a	a	a	b
A08_2	AX-176792694	AX-176792694_A08	18.316	A08	50476211		a	b	b	a	a	b	b	b	a	b	b	a	a	a	a	a	a	a	a	b	a	a	b	b	b	b	b	a	b	a	b	a	a	a	b	b	a	b	b	b	a	a	b
A08_2	AX-177639010	AX-177639010_A08	18.319	A08	50475735		a	b	b	a	a	b	b	b	a	b	b	a	a	a	a	a	a	a	a	b	a	a	b	b	b	b	b	a	b	a	b	a	a	a	b	b	a	b	b	b	a	a	b
A08_2	AX-176822539	AX-176822539_A08	18.643	A08	50506070		a	b	b	a	a	b	b	b	a	b	b	a	a	a	a	a	a	a	a	b	a	a	b	b	b	b	b	a	b	a	b	a	a	a	b	b	a	b	b	b	a	a	b
A08_2	AX-147231974	AX-147231974_A08	19.13	A08	50690467		a	b	b	a	a	b	b	b	a	b	b	a	a	a	a	a	a	a	a	b	a	a	b	b	b	b	b	a	b	a	b	a	a	a	b	b	a	b	b	b	a	a	b
A08_2	AX-147231987	AX-147231987_A08	19.83	A08	50814017		a	b	b	a	a	b	b	b	a	b	b	a	a	a	a	a	a	a	a	b	a	a	b	b	b	b	b	a	b	a	b	a	a	a	b	b	a	b	b	b	a	a	b
A08_2	AX-176809087	AX-176809087_A08	20.043	A08	50896973		a	b	b	a	a	b	b	b	a	b	b	a	a	a	a	a	a	a	a	b	a	a	b	b	b	b	b	a	b	a	b	a	a	a	b	b	a	b	b	b	a	a	b
A08_2	AX-177638124	AX-177638124_A08	20.472	A08	51465904		a	b	b	a	a	b	b	b	a	a	b	a	a	a	a	a	h	a	a	b	a	a	a	b	b	b	b	a	b	a	b	a	a	a	b	b	a	b	b	b	a	a	b
A08_2	AX-176821868	AX-176821868_A08	20.841	A08	51448028		a	b	b	a	a	b	b	b	a	b	b	a	a	a	a	a	a	a	a	b	a	a	b	b	b	b	h	a	b	a	b	a	a	a	b	b	a	b	b	b	a	a	b
A08_2	AX-176821672	AX-176821672_A08	21.246	A08	51293132		a	b	b	a	a	b	b	b	a	b	b	a	a	a	a	a	a	a	a	b	a	a	b	b	b	b	b	a	b	a	b	a	a	a	b	b	a	b	b	b	a	a	b
A09	AX-177639916	AX-177639916_A09	0	A09	15548943		a	b	b	a	a	b	b	b	a	a	b	a	a	a	a	a	h	a	a	b	a	a	a	b	b	b	b	a	b	a	b	a	a	a	b	b	a	b	b	b	a	a	b
A09	AX-177639559	AX-177639559_A09	1.706	A09	65596640		a	b	b	a	a	b	b	b	a	a	b	a	a	a	a	a	h	a	a	b	a	a	a	b	b	b	b	a	b	a	b	a	a	a	b	b	a	b	b	b	a	a	b
A09	AX-176820221	AX-176820221_A09	2.047	A09	83579481		a	b	b	a	a	b	b	b	a	a	b	a	a	a	a	a	h	a	a	b	a	a	a	b	b	b	b	a	b	a	b	a	a	a	b	b	a	b	b	b	a	a	b
A09	AX-176821133	AX-176821133_A09	3.085	A09	103330897		a	b	b	a	a	b	b	b	a	a	b	a	a	a	a	a	h	a	a	b	a	a	a	b	b	b	b	a	b	a	b	a	a	a	b	b	a	b	b	b	a	a	b
A09	AX-177638534	AX-177638534_A09	3.431	A09	92644696		a	b	b	a	a	b	b	b	a	a	b	a	a	a	a	a	h	a	a	b	a	a	a	b	b	b	b	a	b	a	b	a	a	a	b	b	a	b	b	b	a	a	b
A09	AX-176820412	AX-176820412_A09	24.073	A09	115251087		a	b	b	a	a	b	b	b	a	a	b	a	a	a	a	a	h	a	a	b	a	a	a	b	b	b	b	a	b	a	b	a	a	a	b	b	a	b	b	b	a	a	b
A09	AX-176811256	AX-176811256_A09	30.447	A09	116400946		a	b	b	a	a	b	b	b	a	a	b	a	a	a	a	a	h	a	a	b	a	a	a	b	b	b	b	a	b	a	b	a	a	a	b	b	a	b	b	b	a	a	b
A09	AX-177639032	AX-177639032_A09	57.716	A09	119347260		a	b	b	a	a	b	b	b	b	a	b	a	a	a	a	a	b	a	a	b	a	a	a	b	b	b	b	a	b	a	b	b	a	a	b	b	a	b	b	b	a	a	b
A09	AX-147234802	AX-147234802_A09	58.879	A09	119529945		a	b	b	a	a	b	b	b	b	a	b	a	a	a	a	a	b	a	a	b	a	a	a	b	b	b	b	a	b	a	b	b	a	a	b	b	a	b	b	b	a	a	b
A09	AX-177637161	AX-177637161_A09	60.901	A09	119670059		a	b	b	a	a	b	b	b	b	a	b	a	a	a	a	a	b	a	a	b	a	a	a	b	b	b	b	a	b	a	b	b	a	a	b	b	a	b	b	b	a	a	b
A09	AX-177639433	AX-177639433_A09	62.125	A09	119909170		a	b	b	a	a	b	b	b	b	a	b	a	a	a	a	a	b	a	a	b	a	a	a	b	b	b	b	a	b	a	b	b	a	a	b	b	a	b	b	b	a	a	b
A09	AX-176804641	AX-176804641_A09	62.149	A09	119985496		a	b	b	a	a	b	b	b	b	a	b	a	a	a	a	a	b	a	a	b	a	a	a	b	b	b	b	a	b	a	b	b	a	a	b	b	a	b	b	b	a	a	b
A09	AX-176799547	AX-176799547_A09	63.123	A09	120159408		a	b	b	a	a	b	b	b	b	a	b	a	a	a	b	a	b	a	a	b	b	a	a	b	b	b	b	a	b	a	b	b	a	a	b	b	a	b	b	b	a	a	b
A09	AX-176821909	AX-176821909_A09	63.157	A09	120151572		a	b	b	a	a	b	b	b	b	a	b	a	a	a	b	a	b	a	a	b	b	a	a	b	b	b	b	a	b	a	b	b	a	a	b	b	a	b	b	b	a	a	b
A09	AX-176819477	AX-176819477_A09	63.237	A09	120151536		a	b	b	a	a	b	b	b	b	a	b	a	a	a	b	a	b	a	a	b	b	a	a	b	b	b	b	a	b	a	b	b	a	a	b	b	a	b	b	b	a	a	b
A10	AX-147263082	AX-147263082_A10	0	A10	1633963		a	b	b	a	a	b	b	b	b	a	b	a	a	a	b	a	b	a	a	b	b	a	a	b	b	b	b	a	b	a	b	b	a	a	b	b	a	b	b	b	a	a	b
A10	AX-177640099	AX-177640099_A10	0.261	A10	1637871		a	b	b	a	a	h	b	b	b	b	b	a	a	a	b	a	b	a	a	b	b	a	a	b	b	b	b	a	b	a	b	b	a	a	b	b	a	b	b	b	a	a	b
A10	AX-147234967	AX-147234967_A10	0.457	A10	1649507		a	b	b	a	a	b	b	b	b	b	b	a	a	a	b	a	b	a	a	b	b	a	a	b	b	b	b	a	b	a	b	b	a	a	b	b	a	b	b	b	a	a	b
A10	AX-147234968	AX-147234968_A10	0.75	A10	1674409		a	b	b	a	a	b	b	b	b	b	b	a	a	a	b	a	b	a	a	b	b	a	a	b	b	b	b	a	b	a	b	b	a	a	b	b	a	b	b	b	a	a	b
A10	AX-177642606	AX-177642606_A10	2.654	A10	1819836		a	b	b	a	a	b	b	b	b	b	b	a	a	a	b	a	b	a	a	b	b	a	a	b	b	b	b	a	b	a	b	b	a	a	b	b	a	b	b	b	a	a	b
A10	AX-147235014	AX-147235014_A10	7.353	A10	2244823		a	b	b	a	a	b	b	b	b	b	b	a	a	a	b	a	b	a	a	b	b	a	a	b	b	b	b	a	b	a	b	b	a	a	b	b	a	b	b	b	a	a	b
A10	AX-177642176	AX-177642176_A10	8.053	A10	2350885		a	b	b	a	a	b	b	b	b	b	b	a	a	a	b	a	b	a	a	b	b	a	a	b	b	b	b	a	b	a	b	b	a	a	b	b	a	b	b	b	a	a	b
A10	AX-147263160	AX-147263160_A10	8.488	A10	2394831		a	b	b	a	a	b	b	b	b	b	b	a	a	a	b	a	b	a	a	b	b	a	a	b	b	b	b	a	b	a	b	b	a	a	b	b	a	b	b	b	a	a	b
A10	AX-147235031	AX-147235031_A10	9.507	A10	2416662		a	b	b	a	a	-	b	b	b	b	b	a	a	a	b	a	b	a	a	b	b	a	a	b	b	b	b	a	b	a	b	b	a	a	b	b	a	b	b	-	a	a	b
A10	AX-177638671	AX-177638671_A10	10.579	A10	2443455		a	b	b	a	a	b	b	b	b	b	b	a	a	a	b	a	b	a	a	b	b	a	a	b	b	b	b	a	b	a	b	b	a	a	b	b	a	b	b	b	a	a	b
A10	AX-176793636	AX-176793636_A10	10.781	A10	2453205		a	b	b	a	a	b	b	b	b	b	b	a	a	a	b	a	b	a	a	b	b	a	a	b	b	b	b	a	b	a	b	b	a	a	b	b	a	b	b	b	a	a	b
A10	AX-177641924	AX-177641924_A10	11.865	A10	2565015		a	b	b	a	a	b	b	b	b	b	b	a	a	a	b	a	b	a	a	b	b	a	a	b	b	h	b	a	b	a	b	b	a	a	b	b	a	b	b	b	a	a	b
A10	AX-177638515	AX-177638515_A10	12.252	A10	2798508		a	b	b	a	a	b	b	b	b	b	b	a	a	a	b	a	b	a	a	b	b	a	a	b	b	h	b	a	b	a	b	b	a	a	b	b	a	b	b	b	a	a	b
A10	AX-176823907	AX-176823907_A10	15.686	A10	3026330		h	b	b	a	a	b	b	b	b	b	b	a	a	a	b	a	b	a	a	b	b	a	a	b	b	h	b	-	b	a	b	b	a	a	b	b	a	b	b	b	a	a	b
A10	AX-177639716	AX-177639716_A10	16.176	A10	3229329		a	b	b	a	a	b	b	b	b	b	b	a	a	a	b	a	b	a	a	b	b	a	a	b	b	h	b	a	b	a	b	b	a	a	b	b	a	b	b	b	a	a	b
A10	AX-176823716	AX-176823716_A10	19.017	A10	3576901		a	b	b	a	a	b	b	b	b	b	b	a	a	a	b	a	b	a	a	b	b	a	a	b	b	h	b	a	b	a	b	b	a	a	b	b	a	b	b	b	a	a	b
A10	AX-176794614	AX-176794614_A10	22.378	A10	4483076		a	b	b	a	a	b	b	b	b	b	b	a	a	a	b	a	b	a	a	b	b	a	a	b	b	h	b	a	b	a	b	b	a	a	b	b	a	b	b	b	a	a	b
A10	AX-176819955	AX-176819955_A10	22.557	A10	4313442		a	b	b	a	a	b	b	b	b	b	b	a	a	a	b	a	b	a	a	b	b	a	a	b	b	h	b	a	b	a	b	b	a	a	b	b	a	b	b	b	a	a	b
A10	AX-147235208	AX-147235208_A10	22.726	A10	4635603		a	b	b	a	a	b	b	b	b	b	b	a	a	a	b	a	b	a	a	b	b	a	a	b	b	h	b	a	b	a	b	b	a	a	b	b	a	b	b	b	a	a	b
A10	AX-176816121	AX-176816121_A10	22.809	A10	4507041		a	b	b	a	a	b	b	b	b	b	b	a	a	a	b	a	b	a	a	b	b	a	a	b	b	h	b	a	b	a	b	b	a	a	b	b	a	b	b	b	a	a	b
A10	AX-176816787	AX-176816787_A10	25.464	A10	5162426		a	b	b	a	a	b	b	b	b	b	b	a	a	a	b	a	b	a	a	b	b	a	a	b	b	h	b	a	b	a	b	b	a	a	b	b	a	b	b	b	a	a	b
A10	AX-176809593	AX-176809593_A10	26.224	A10	5288338		a	b	b	a	a	b	b	b	b	b	b	a	a	a	b	a	b	a	a	b	b	a	a	b	b	h	b	a	b	a	b	b	a	a	b	b	a	b	b	b	a	a	b
A10	AX-147235264	AX-147235264_B10	26.476	B10	10433073		a	a	a	a	a	a	b	a	a	a	b	a	a	a	a	a	a	a	b	b	b	b	b	a	a	a	a	b	a	b	a	a	a	b	a	a	a	a	a	a	a	b	b
A10	AX-176795657	AX-176795657_A10	26.877	A10	5416821		a	b	b	a	a	b	b	b	b	b	b	a	a	a	b	a	b	a	a	b	b	a	a	b	b	h	b	a	b	a	b	b	a	a	b	b	a	b	b	b	a	a	b
A10	AX-176815985	AX-176815985_A10	28.018	A10	5502437		a	b	b	a	a	b	b	b	b	b	b	a	a	a	b	a	b	a	a	b	b	a	a	b	b	h	b	a	b	a	b	b	a	a	b	b	a	b	b	b	a	a	b
A10	AX-177639954	AX-177639954_A10	29.502	A10	5691384		a	b	b	a	a	b	b	b	b	b	b	a	a	a	b	a	b	a	a	b	b	a	a	b	b	-	b	a	b	a	b	b	a	a	b	b	a	b	b	b	a	a	-
A10	AX-176818919	AX-176818919_A10	29.741	A10	5685872		a	b	b	a	a	h	b	b	b	b	b	a	a	a	b	a	b	a	a	-	b	a	a	b	b	h	b	a	b	a	b	b	a	a	b	-	a	b	b	b	a	a	b
A10	AX-176813378	AX-176813378_A10	30.619	A10	5820501		a	b	b	a	a	b	b	b	b	b	b	a	a	a	b	a	b	a	a	b	b	a	a	b	b	h	b	a	b	a	b	b	a	a	b	b	a	b	b	b	a	a	b
A10	AX-176801742	AX-176801742_A10	32.968	A10	12262263		a	b	b	a	a	b	b	b	b	b	b	a	a	a	b	a	b	a	a	b	b	a	a	b	b	h	b	a	b	a	b	b	a	a	b	b	a	b	b	b	a	a	b
A10	AX-176806083	AX-176806083_A10	33.359	A10	11777392		a	b	b	a	a	b	b	b	b	b	b	a	a	a	b	a	b	a	a	b	b	a	a	b	b	h	b	a	h	a	b	b	a	a	b	b	a	b	b	b	a	a	b
A10	AX-176823461	AX-176823461_A10	33.488	A10	12378117		a	b	b	a	a	b	b	b	b	b	b	a	a	a	b	a	b	a	a	b	b	a	a	b	b	h	b	a	b	a	b	b	a	a	b	b	a	b	b	b	a	a	b
A10	AX-176823889	AX-176823889_A10	33.846	A10	12166437		a	b	b	a	a	b	b	b	b	b	b	a	a	a	b	a	b	a	a	b	b	a	a	b	b	h	b	a	b	a	b	b	a	a	b	b	a	b	b	b	a	a	b
A10	AX-176792979	AX-176792979_A10	33.979	A10	11865139		a	b	b	a	a	b	b	b	b	b	b	a	a	a	b	a	b	a	a	b	b	a	a	b	b	h	b	a	b	a	b	b	a	a	b	b	a	b	b	b	a	a	b
A10	AX-176800709	AX-176800709_A10	34.208	A10	10153209		a	b	b	a	a	b	b	b	b	b	b	a	a	a	b	a	b	a	a	b	b	a	a	b	b	b	b	a	b	a	b	b	a	a	b	b	a	b	b	b	a	a	b
A10	AX-176820425	AX-176820425_A10	34.484	A10	11056400		a	b	b	a	a	b	b	b	b	b	b	a	a	a	b	a	b	a	a	b	b	a	a	b	b	h	b	-	b	a	b	b	a	a	b	b	a	b	b	b	a	a	b
A10	AX-147235523	AX-147235523_A10	34.557	A10	10648396		a	b	b	a	a	b	b	b	b	b	b	a	a	a	b	a	b	a	a	b	b	a	a	b	b	h	b	a	b	a	b	b	a	a	b	b	a	b	b	b	a	a	b
A10	AX-176817887	AX-176817887_A10	34.568	A10	10614817		a	b	b	a	a	b	b	b	b	b	b	a	a	a	b	a	b	a	a	b	b	a	a	b	b	h	b	a	b	a	b	b	a	a	b	b	a	b	b	b	a	a	b
A10	AX-176812386	AX-176812386_A10	34.573	A10	10545420		a	b	b	a	a	b	b	b	b	b	b	a	a	a	b	a	b	a	a	b	b	a	a	b	b	-	b	a	b	a	b	b	a	a	b	b	a	b	b	-	a	a	b
A10	AX-177638690	AX-177638690_A10	34.735	A10	8518799		a	b	b	a	a	b	b	b	b	b	b	a	a	a	b	a	b	a	a	b	b	a	a	b	b	b	b	a	b	a	b	b	a	a	b	b	a	b	b	b	a	a	b
A10	AX-177639098	AX-177639098_A10	34.742	A10	7905487		a	b	b	a	a	b	b	b	b	b	b	a	a	a	b	a	b	a	a	b	b	a	a	b	b	h	b	a	b	a	b	b	a	a	b	b	a	b	b	b	a	a	b
A10	AX-176806231	AX-176806231_A10	34.788	A10	7370061		a	b	b	a	a	b	b	b	b	b	b	a	a	a	b	a	b	a	a	b	b	a	a	b	b	h	b	a	b	a	b	b	a	a	b	b	a	b	b	b	a	a	b
A10	AX-147235386	AX-147235386_A10	34.911	A10	6905427		a	a	a	a	a	a	b	a	a	a	b	a	a	a	a	a	a	a	b	b	b	b	b	a	a	a	a	b	a	b	a	a	a	b	a	a	a	a	a	a	a	b	b
A10	AX-176811255	AX-176811255_A10	34.97	A10	6895293		a	b	b	a	a	b	b	b	b	b	b	a	a	a	b	a	b	a	a	b	b	a	a	b	b	h	b	a	b	a	b	b	a	a	b	b	a	b	b	b	a	a	b
A10	AX-147246852	AX-147246852_B04	34.991	B04	5742062		b	b	b	b	a	a	a	a	a	a	a	b	a	b	a	b	a	a	b	b	a	a	a	a	a	a	a	a	b	a	b	a	a	a	a	a	a	a	a	a	b	b	b
A10	AX-176792137	AX-176792137_B04	34.999	B04	5743085		b	b	b	b	a	a	a	a	a	a	a	b	a	b	a	b	a	a	b	b	a	a	a	a	a	a	a	a	b	a	b	a	a	a	a	a	a	a	a	a	b	b	b
A10	AX-177640388	AX-177640388_A10	35.016	A10	7245272		a	b	b	a	a	b	b	b	b	b	b	a	a	a	b	a	b	a	a	b	b	a	a	b	b	h	b	a	b	a	b	b	a	a	b	b	a	b	b	b	a	a	b
A10	AX-177640387	AX-177640387_A10	35.025	A10	7260667		a	b	b	a	a	b	b	b	b	b	b	a	a	a	b	a	b	a	a	b	b	a	a	b	b	h	b	a	b	a	b	b	a	a	b	b	a	b	b	b	a	a	b
A10	AX-176819443	AX-176819443_A10	35.027	A10	7675314		a	b	b	a	a	b	b	b	b	b	b	a	a	a	b	a	b	a	a	b	b	a	a	b	b	h	b	a	b	a	b	b	a	a	b	b	a	b	b	b	a	a	b
A10	AX-147246831	AX-147246831_B04	35.032	B04	5680639		b	b	b	b	b	a	a	a	a	a	b	b	a	b	a	b	a	a	a	b	a	a	a	b	a	a	a	h	b	a	a	a	a	a	b	b	a	b	a	a	b	b	b
A10	AX-176806924	AX-176806924_A10	35.11	A10	7478930		a	b	b	a	a	b	b	-	b	b	b	-	a	a	b	a	b	a	a	b	b	a	a	b	b	h	b	a	b	a	b	b	a	a	b	b	a	b	b	b	a	a	b
A10	AX-176823888	AX-176823888_A10	35.153	A10	7704338		a	b	b	a	a	b	b	b	b	b	b	a	a	a	b	a	b	a	a	b	b	a	a	b	b	h	b	a	b	a	b	b	a	a	b	b	a	b	b	b	a	a	b
A10	AX-176823546	AX-176823546_B04	35.332	B04	5684570		b	b	b	b	a	a	a	a	a	a	a	b	a	b	a	b	a	a	a	b	a	a	a	a	a	a	h	h	b	a	b	a	a	a	b	a	a	a	a	a	b	b	b
A10	AX-147246854	AX-147246854_B04	35.541	B04	5742928		b	b	b	b	a	a	a	a	a	a	a	b	a	b	a	b	a	a	b	b	a	a	a	a	a	a	a	a	b	a	b	a	a	a	a	a	a	a	a	a	b	b	b
A10	AX-176818456	AX-176818456_A10	36.238	A10	8966658		a	b	b	a	a	b	b	b	b	b	b	a	a	a	b	-	b	a	a	b	b	a	a	b	b	-	b	a	b	a	b	b	a	a	b	b	a	b	b	b	a	a	b
A10	AX-176802898	AX-176802898_A10	36.277	A10	9124939		a	b	b	a	a	b	b	b	b	b	b	a	a	a	b	a	b	a	a	b	b	a	a	b	b	b	b	a	b	a	b	b	a	a	b	b	a	b	b	b	a	a	b
A10	AX-177638512	AX-177638512_A10	36.328	A10	8900142		a	b	b	a	a	b	b	b	b	b	b	a	a	a	b	a	b	a	a	b	b	a	a	b	b	h	b	a	b	a	b	b	a	a	b	b	a	b	b	b	a	a	b
A10	AX-177640396	AX-177640396_A10	36.541	A10	9230721		a	b	b	a	a	b	b	b	b	b	b	a	a	a	b	a	b	a	a	b	b	a	a	b	b	b	b	h	b	a	b	b	a	a	b	b	a	b	b	b	a	a	b
A10	AX-177638889	AX-177638889_A10	36.601	A10	9837303		a	b	b	a	a	b	b	b	b	b	b	a	a	a	-	a	b	a	a	b	b	a	a	b	b	h	b	a	b	a	b	b	a	a	b	b	a	b	b	b	a	a	b
A10	AX-177640399	AX-177640399_A10	36.658	A10	10320772		a	b	b	a	a	b	b	b	b	b	b	a	a	a	b	a	b	a	a	b	b	a	a	b	b	b	b	a	b	a	b	b	a	a	b	b	a	b	b	b	a	a	b
A10	AX-147235510	AX-147235510_A10	36.711	A10	10341287		a	b	b	a	a	b	b	b	b	b	b	a	a	a	b	a	b	a	a	b	b	a	a	b	b	b	b	a	b	a	b	b	a	a	b	b	a	b	b	b	a	a	b
A10	AX-176824130	AX-176824130_A10	37.008	A10	11254765		a	b	b	a	a	b	b	b	b	b	b	a	a	a	b	a	b	a	a	b	b	a	a	b	b	h	b	a	b	a	b	b	a	a	b	b	a	b	b	b	a	a	b
A10	AX-177640105	AX-177640105_A10	37.413	A10	11386084		a	b	b	a	a	b	b	b	b	b	b	a	a	a	b	a	b	a	a	b	b	a	a	b	b	-	b	a	b	a	b	b	a	a	b	b	a	b	b	b	a	a	b
A10	AX-177643760	AX-177643760_A10	37.469	A10	11490390		a	b	b	a	a	b	b	b	b	b	b	a	a	a	b	a	b	a	a	b	b	a	a	b	b	h	b	a	b	a	b	b	a	a	b	b	a	b	b	b	a	a	b
A10	AX-177639391	AX-177639391_A10	37.474	A10	11442558		a	b	b	a	a	b	b	b	b	b	b	a	a	a	b	a	b	a	a	b	b	a	a	b	b	h	b	a	b	a	b	b	a	a	b	b	a	b	b	b	a	a	-
A10	AX-147263675	AX-147263675_A10	37.669	A10	11428226		a	b	b	a	a	b	b	b	b	b	b	a	a	a	b	a	b	a	a	b	b	a	a	b	b	h	b	a	b	a	b	b	a	a	b	b	a	b	b	b	a	a	b
A10	AX-177639967	AX-177639967_A10	40.748	A10	24416851		a	b	b	a	a	b	b	b	b	b	b	a	a	a	b	a	b	a	a	b	b	a	a	b	b	h	b	a	b	a	b	b	a	a	b	b	a	b	b	b	a	a	b
A10	AX-147236148	AX-147236148_A10	42.739	A10	87995008		a	b	b	a	a	b	b	b	b	b	b	a	a	a	b	a	b	a	a	b	b	a	a	b	b	h	b	a	b	a	b	b	a	a	b	b	a	b	b	b	a	a	b
A10	AX-176822735	AX-176822735_A10	43.086	A10	89241341		a	b	b	-	a	b	b	b	b	b	b	a	a	a	b	a	b	a	a	b	b	a	a	b	b	h	b	a	b	a	b	b	a	a	b	b	a	b	b	b	a	a	b
A10	AX-177639103	AX-177639103_A10	50.851	A10	111560308		a	b	b	a	a	b	b	b	b	b	b	a	a	a	b	a	b	a	a	b	b	a	a	b	b	-	b	a	b	a	b	b	a	a	b	b	a	b	b	b	a	a	b
B01_1	AX-176809751	AX-176809751_B01	0	B01	7365888		a	b	b	a	a	b	b	b	b	b	b	a	a	a	b	a	b	a	a	b	b	a	a	b	b	h	b	a	b	a	b	b	a	a	b	b	a	b	b	b	a	a	b
B01_1	AX-176814930	AX-176814930_B01	0	B01	7437866		a	b	b	a	a	b	b	b	b	b	b	a	a	a	b	a	b	a	a	b	b	a	a	b	b	h	b	a	b	a	b	b	a	a	b	b	a	b	b	b	a	a	b
B01_1	AX-176818659	AX-176818659_B01	0.671	B01	7857607		a	b	b	a	a	b	b	b	b	b	b	a	a	a	b	a	b	a	a	b	b	a	a	b	b	h	b	a	b	a	b	b	a	a	b	b	a	b	b	b	a	a	b
B01_1	AX-176805369	AX-176805369_B01	1.98	B01	9410306		a	b	b	a	a	b	b	b	b	b	b	a	a	a	b	a	b	a	a	b	b	a	a	b	b	h	b	a	b	a	b	b	a	a	b	b	a	b	b	b	a	a	b
B01_1	AX-176809216	AX-176809216_B01	2.169	B01	9424030		a	b	b	a	a	b	b	b	b	b	b	a	a	a	b	a	b	a	a	b	b	a	a	b	b	h	b	a	b	a	b	b	a	a	b	b	a	b	b	b	a	a	b
B01_1	AX-176794806	AX-176794806_B01	3.028	B01	9966831		a	b	b	a	a	b	b	b	b	b	b	a	a	a	b	a	b	a	a	b	b	a	a	b	b	h	b	a	b	a	b	b	a	a	b	b	a	b	b	b	a	a	b
B01_1	AX-176806232	AX-176806232_B01	3.376	B01	9940106		a	b	b	a	a	b	b	b	b	-	b	-	-	a	b	a	b	a	a	b	b	a	a	b	b	-	b	-	b	a	b	b	a	a	b	b	a	b	b	b	a	a	b
B01_1	AX-147237935	AX-147237935_B01	3.413	B01	9961349		a	b	b	a	a	b	b	b	b	b	b	a	a	a	b	a	b	a	a	b	b	a	a	b	b	h	b	a	b	a	b	b	a	a	b	b	a	b	b	b	a	a	b
B01_1	AX-176804180	AX-176804180_B01	3.438	B01	9864849		-	b	b	a	a	b	b	b	b	b	b	a	a	a	b	a	b	a	a	b	b	a	a	h	b	h	b	-	b	a	b	b	a	-	b	b	a	b	h	b	a	a	b
B01_1	AX-176817296	AX-176817296_B01	3.717	B01	10806870		a	b	b	a	a	b	b	b	b	b	b	a	a	a	b	a	b	a	a	b	b	a	a	b	b	h	b	a	b	a	b	b	a	a	b	b	a	b	b	b	a	a	b
B01_1	AX-176803766	AX-176803766_B01	3.778	B01	10266698		a	b	b	a	a	b	b	b	b	b	b	a	a	a	b	a	b	a	a	b	b	a	a	b	b	h	b	a	b	a	b	b	a	a	b	b	a	b	b	b	a	a	b
B01_1	AX-147237950	AX-147237950_B01	3.782	B01	10696429		a	b	b	a	a	b	b	b	b	b	b	a	a	a	b	a	b	a	a	b	b	a	a	b	b	h	b	a	b	a	b	b	a	a	b	b	a	b	b	b	a	a	b
B01_1	AX-176819618	AX-176819618_B01	3.83	B01	10473571		a	b	b	a	a	b	b	b	b	b	b	a	a	a	b	a	b	a	a	b	b	a	a	b	b	h	b	a	b	a	b	b	a	a	b	b	a	b	b	b	a	a	b
B01_1	AX-176808113	AX-176808113_B01	4.367	B01	11201701		a	b	b	a	a	b	b	b	b	b	b	a	a	a	b	a	b	a	a	b	b	a	a	b	b	h	b	a	b	a	b	b	a	a	b	b	a	b	b	b	a	a	b
B01_1	AX-176804784	AX-176804784_B01	4.37	B01	11172342		a	b	b	a	a	b	b	b	b	b	b	a	a	a	b	a	b	a	a	b	b	a	a	b	b	h	b	a	b	a	b	b	a	a	b	b	a	b	b	b	a	a	b
B01_1	AX-176819726	AX-176819726_B01	4.376	B01	11201631		a	b	b	a	-	b	b	b	b	b	b	a	a	a	b	a	b	a	a	b	b	a	a	b	b	h	b	a	b	a	b	b	a	a	b	b	a	b	b	b	a	a	b
B01_1	AX-176809096	AX-176809096_B01	4.51	B01	11201446		a	b	b	a	a	b	b	b	b	b	b	a	a	a	b	a	b	a	a	b	b	a	a	b	b	h	b	a	b	a	b	b	a	a	b	b	a	b	b	b	a	a	b
B01_1	AX-176799339	AX-176799339_B01	9.801	B01	141883127		a	b	b	a	a	b	b	b	b	b	b	a	a	a	b	a	b	a	a	b	b	a	a	b	b	h	b	a	b	a	b	b	a	a	b	b	a	b	b	b	a	a	b
B01_1	AX-176824000	AX-176824000_B01	10.198	B01	141738603		a	b	b	a	a	-	b	b	b	b	b	a	a	a	b	a	b	a	a	b	b	a	a	b	b	h	b	a	b	a	b	b	a	a	b	b	a	b	b	b	a	a	b
B01_1	AX-176824168	AX-176824168_B01	10.457	B01	141370046		a	b	b	a	a	b	b	b	b	b	b	a	a	a	b	a	b	a	a	b	b	a	a	b	b	h	b	a	b	a	b	b	a	a	b	b	a	b	b	b	a	a	b
B01_1	AX-147211846	AX-147211846_B01	10.904	B01	141197257		a	b	b	a	a	b	b	b	b	b	b	a	a	a	b	a	b	a	a	b	b	a	a	b	b	h	b	a	b	a	b	b	a	a	b	b	a	b	b	b	a	a	b
B01_1	AX-176810510	AX-176810510_B01	11.002	B01	141195191		a	b	b	a	a	b	b	b	b	b	b	a	a	a	b	a	b	a	a	b	b	a	a	b	b	h	b	a	b	a	b	b	a	a	b	b	a	b	b	b	a	a	b
B01_1	AX-176794826	AX-176794826_B01	11.056	B01	141195121		a	b	b	a	a	b	b	b	b	b	b	a	a	a	b	a	b	a	a	b	b	a	a	b	b	h	b	a	b	a	b	b	a	a	b	b	a	b	b	b	a	a	b
B01_1	AX-176804993	AX-176804993_B01	11.13	B01	141204495		a	b	b	a	a	b	h	h	b	b	b	a	a	a	-	a	b	a	a	b	b	a	a	-	b	h	-	a	b	a	b	b	a	a	b	-	a	b	b	b	a	a	b
B01_1	AX-176823342	AX-176823342_B01	11.133	B01	141223545		a	b	-	a	a	b	-	-	b	b	b	a	a	a	b	a	b	a	a	b	b	a	a	b	b	h	-	a	b	a	b	b	a	a	b	b	a	b	b	b	a	a	b
B01_1	AX-147211853	AX-147211853_B01	11.572	B01	141025639		a	b	b	a	a	b	b	b	b	b	b	a	a	a	b	a	b	a	a	b	b	a	a	b	b	h	b	a	b	a	b	b	a	a	b	b	a	b	b	b	a	a	b
B01_1	AX-176799162	AX-176799162_B01	11.868	B01	139540753		a	b	b	a	a	b	b	b	b	b	b	a	a	a	b	a	b	a	a	b	b	a	a	b	b	h	b	a	b	a	b	b	a	a	b	b	a	b	-	b	a	a	b
B01_1	AX-176801740	AX-176801740_B01	11.868	B01	139436628		a	b	b	a	a	b	b	b	b	b	b	a	a	a	b	a	b	a	a	b	b	a	a	b	b	h	b	a	b	a	b	b	a	a	b	b	a	b	b	b	a	a	b
B01_1	AX-176799233	AX-176799233_B01	11.872	B01	139646197		a	b	b	a	a	b	b	b	b	b	b	a	a	a	b	a	b	a	a	b	b	a	a	b	b	h	b	a	b	a	b	b	a	a	b	b	a	b	b	b	a	a	b
B01_1	AX-147222294	AX-147222294_B01	11.873	B01	140257511		a	b	b	a	a	b	b	b	b	b	b	a	a	a	b	a	b	a	a	b	b	a	a	b	b	h	b	a	b	a	b	b	a	a	b	b	a	b	b	b	a	a	b
B01_1	AX-176819806	AX-176819806_B01	11.884	B01	140358330		a	b	b	a	a	b	b	b	b	b	b	a	a	a	b	a	b	a	a	b	b	a	a	b	b	h	b	a	b	a	b	b	a	a	b	b	a	b	b	b	a	a	b
B01_1	AX-176792451	AX-176792451_B01	11.929	B01	139254691		a	b	b	a	a	b	b	b	b	b	b	a	a	a	b	a	b	a	a	b	b	a	a	b	b	h	b	a	b	-	b	b	a	a	b	b	a	b	b	b	a	a	b
B01_1	AX-176816509	AX-176816509_B01	11.987	B01	140058560		a	b	b	a	a	b	b	b	b	b	b	a	a	a	b	a	b	a	a	b	b	a	a	b	b	h	b	a	b	a	b	b	a	a	b	b	a	b	b	b	a	a	b
B01_1	AX-176800888	AX-176800888_B01	12.399	B01	139214628		a	b	b	a	a	b	b	b	b	b	b	a	a	a	b	a	b	a	a	b	b	a	a	b	b	h	b	a	b	a	b	b	a	a	b	b	a	b	b	b	a	a	b
B01_1	AX-176797394	AX-176797394_B01	12.767	B01	137813829		a	b	b	a	a	b	b	b	b	b	b	a	a	a	b	a	b	a	a	b	b	a	a	b	b	h	b	a	b	a	b	b	a	a	b	b	a	b	b	b	a	a	b
B01_1	AX-176819821	AX-176819821_B01	12.77	B01	137905970		a	b	b	a	a	b	b	b	b	b	b	a	a	a	b	a	b	a	a	b	b	a	a	b	b	h	b	a	b	a	b	b	a	a	b	b	a	b	b	b	a	a	b
B01_1	AX-176819603	AX-176819603_B01	12.933	B01	137813759		a	b	b	a	a	b	b	b	b	b	b	a	a	a	b	a	b	a	a	b	b	a	a	b	b	h	b	a	b	a	b	b	a	a	b	b	a	b	b	b	a	a	b
B01_1	AX-176811947	AX-176811947_B01	13.512	B01	137052379		a	b	b	a	a	b	b	b	b	b	b	a	a	a	b	a	b	a	a	b	b	a	a	b	b	h	b	a	b	a	b	b	a	a	b	b	a	b	b	b	a	a	b
B01_1	AX-176802412	AX-176802412_B01	13.866	B01	136403795		a	b	b	a	a	b	b	b	b	b	b	a	a	a	b	a	b	a	a	b	b	a	a	b	b	h	b	a	b	a	b	b	a	a	b	b	a	b	b	b	a	a	b
B01_1	AX-176807776	AX-176807776_B01	13.871	B01	136970623		a	b	b	a	a	b	b	b	b	b	b	a	a	a	b	a	b	a	a	b	b	a	a	b	b	h	b	a	b	a	b	b	a	a	b	b	a	b	b	b	a	a	b
B01_1	AX-176820640	AX-176820640_B01	13.872	B01	135669410		a	b	b	a	a	b	b	b	b	b	b	a	a	a	b	a	b	a	a	b	b	a	a	b	b	b	b	-	b	a	b	b	a	a	b	b	a	b	b	b	a	a	b
B01_1	AX-176819913	AX-176819913_B01	13.875	B01	136403725		a	b	b	a	a	b	b	b	b	b	b	a	a	a	b	a	b	a	a	b	b	a	a	b	b	h	b	a	b	a	b	b	a	a	b	b	a	b	b	b	a	a	b
B01_1	AX-147239030	AX-147239030_B01	13.88	B01	135230197		a	b	b	a	a	b	b	b	b	b	b	a	a	a	b	a	b	a	a	b	b	a	a	b	b	h	b	a	b	a	b	b	a	a	b	b	a	b	b	b	a	a	b
B01_1	AX-176801412	AX-176801412_B01	14.016	B01	136375857		a	b	b	a	a	b	b	b	b	b	b	a	a	a	b	a	b	a	a	b	b	a	a	b	b	h	b	a	b	a	b	b	a	a	b	b	a	b	b	b	a	a	b
B01_1	AX-176811900	AX-176811900_B01	14.291	B01	134591143		a	b	b	a	a	b	b	b	b	b	b	a	a	a	b	a	b	a	a	b	b	a	a	b	b	h	b	a	b	a	b	b	a	a	b	b	a	b	b	b	a	a	b
B01_1	AX-176809508	AX-176809508_B01	14.405	B01	134855078		a	b	b	a	a	b	b	b	b	b	b	a	a	a	b	a	b	a	a	b	b	a	a	b	b	h	b	a	b	a	b	b	a	a	b	b	a	b	b	b	a	a	b
B01_1	AX-176811497	AX-176811497_B01	14.718	B01	134663672		a	b	b	a	a	b	b	b	b	b	b	a	a	a	b	a	b	a	a	b	b	a	a	b	b	h	b	a	b	a	b	b	a	a	b	b	a	b	b	b	a	a	b
B01_1	AX-176811427	AX-176811427_B01	19.37	B01	145478907		a	b	b	a	a	b	b	b	b	b	b	a	a	a	b	a	b	a	a	b	b	a	a	b	b	h	b	a	b	a	b	b	a	a	b	b	a	b	b	b	a	a	b
B01_1	AX-176793355	AX-176793355_B01	21.312	B01	145706562		a	b	b	a	a	b	b	b	b	b	b	a	a	a	b	a	b	a	a	b	b	a	a	b	b	h	b	a	b	a	b	b	a	a	b	b	a	b	b	b	a	a	b
B01_1	AX-176813668	AX-176813668_B01	22.003	B01	145672923		a	b	b	a	a	b	b	b	b	b	b	a	a	a	b	a	b	a	a	b	b	a	a	b	b	h	b	a	b	a	b	b	a	a	b	b	a	b	b	b	a	a	b
B01_1	AX-176809580	AX-176809580_B01	23.762	B01	145983503		a	b	b	a	a	b	b	b	b	b	b	a	a	a	b	a	b	a	a	b	b	a	a	b	b	h	b	a	b	a	b	b	a	a	b	b	a	b	b	b	a	a	b
B01_1	AX-176794101	AX-176794101_B01	28.189	B01	147006893		a	b	b	a	a	b	b	b	b	b	b	a	a	a	b	a	b	a	a	b	b	a	a	b	b	h	b	a	b	a	b	b	a	a	b	b	a	b	b	b	a	a	b
B01_1	AX-147239614	AX-147239614_B01	33.761	B01	147867340		a	b	b	a	a	b	b	b	b	b	b	a	a	a	b	a	b	a	a	b	b	a	a	b	b	h	b	a	b	a	b	b	a	a	b	b	a	b	b	b	a	a	b
B01_1	AX-147239693	AX-147239693_B01	48.006	B01	148648360		a	b	b	a	a	b	b	b	b	b	b	a	a	a	b	a	b	a	a	b	b	a	a	b	b	h	b	a	b	a	b	b	a	a	b	b	a	b	b	b	a	a	b
B01_2	AX-176807503	AX-176807503_B01	0	B01	219034		a	b	b	a	a	b	b	b	b	b	b	a	a	a	b	a	b	a	a	b	b	a	a	b	b	h	b	a	b	a	b	b	a	-	b	b	a	b	b	b	a	a	b
B01_2	AX-147237523	AX-147237523_B01	1.015	B01	338480		a	b	b	a	a	b	b	b	b	b	b	a	a	a	b	a	b	a	a	b	b	a	a	b	b	h	b	a	b	a	b	b	a	a	b	b	a	b	b	b	a	a	b
B01_2	AX-176820936	AX-176820936_B01	1.142	B01	387588		a	b	b	a	a	b	b	b	b	b	b	a	a	a	b	a	b	a	a	b	b	a	a	b	b	h	b	a	b	a	b	b	a	a	b	b	a	b	b	b	a	a	b
B01_2	AX-176814745	AX-176814745_B01	2.649	B01	598534		a	b	b	a	a	b	b	b	b	b	b	a	a	a	b	a	b	a	a	b	b	a	a	b	b	h	b	a	b	a	b	b	a	a	b	b	a	b	b	b	a	a	b
B01_2	AX-176792823	AX-176792823_B01	14.947	B01	1863745		a	b	b	a	a	b	b	b	b	b	b	a	a	a	b	a	b	a	a	b	b	a	a	b	b	h	b	a	b	a	b	b	a	a	b	b	a	b	b	b	a	a	b
B01_2	AX-176797740	AX-176797740_B01	15.945	B01	2001199		a	b	b	a	a	b	b	b	b	b	b	a	a	a	b	a	b	a	a	b	b	a	a	b	b	h	b	a	b	a	b	b	a	a	b	b	a	b	b	b	a	a	b
B02	AX-176813184	AX-176813184_B02	0	B02	8300070		a	b	b	a	a	b	b	b	b	b	b	a	a	a	b	a	b	a	a	b	b	a	a	b	b	h	b	a	b	a	b	b	a	a	b	b	a	b	b	b	a	a	b
B02	AX-176803940	AX-176803940_B02	1.101	B02	8632776		a	b	b	a	a	b	b	b	b	b	b	a	a	a	b	a	b	a	a	b	b	a	a	b	b	h	b	a	b	a	b	b	a	a	b	b	a	b	b	b	a	a	b
B02	AX-176793678	AX-176793678_B02	1.73	B02	8686169		a	b	b	a	a	b	b	b	b	b	b	a	a	a	b	a	b	a	a	b	b	a	a	b	b	h	b	a	b	a	b	b	a	a	b	b	a	b	b	b	a	a	b
B02	AX-147213125	AX-147213125_B02	2.25	B02	9072238		a	b	b	a	a	b	b	b	b	b	b	a	a	a	b	a	b	a	a	b	b	a	a	b	b	h	b	a	b	a	b	b	a	a	b	b	a	b	b	b	a	a	b
B02	AX-176792724	AX-176792724_B02	2.365	B02	8925326		a	b	b	a	a	b	b	b	b	b	b	a	a	a	b	a	b	a	a	b	b	a	a	b	b	h	b	a	b	a	b	b	a	a	b	b	a	b	b	b	a	a	b
B02	AX-147213174	AX-147213174_B02	3.686	B02	9846838		a	b	b	a	a	b	b	b	b	b	b	a	a	a	b	a	b	a	a	b	b	a	a	b	b	h	b	a	b	a	b	b	a	a	b	b	a	b	b	b	a	a	b
B02	AX-147213175	AX-147213175_B02	3.831	B02	9846878		a	b	b	a	a	b	b	b	b	b	b	a	a	a	b	a	b	a	a	b	b	a	a	b	b	h	b	a	b	a	b	b	a	a	b	b	a	b	b	b	a	a	b
B02	AX-176823616	AX-176823616_B02	4.402	B02	10383171		a	b	b	a	a	b	b	b	b	b	b	a	a	a	b	a	b	a	a	b	b	a	a	b	b	h	b	a	b	a	b	b	a	a	b	b	a	b	b	b	a	a	b
B02	AX-176804911	AX-176804911_B02	4.642	B02	10745277		a	b	b	a	a	b	b	b	b	b	b	a	a	a	b	a	b	a	a	b	b	a	a	b	b	h	b	a	b	a	b	b	a	a	b	b	a	b	b	b	a	a	b
B02	AX-176793894	AX-176793894_B02	4.798	B02	10745067		a	b	b	a	a	b	b	b	b	b	b	a	a	a	b	a	b	a	a	b	b	a	a	b	b	h	b	a	b	a	b	b	a	a	b	b	a	b	b	b	a	a	b
B02	AX-176801618	AX-176801618_B02	5.165	B02	11078525		a	b	b	a	a	b	b	b	b	b	b	a	a	a	b	a	b	a	a	b	b	a	a	b	b	h	b	a	b	a	b	b	a	a	b	b	a	b	b	b	a	a	b
B02	AX-176806963	AX-176806963_B02	5.592	B02	11924081		a	b	b	a	a	b	b	b	b	b	b	a	a	a	b	a	b	a	a	b	b	a	a	b	b	h	b	a	b	a	b	b	a	a	b	b	a	b	b	b	a	a	b
B02	AX-176796091	AX-176796091_B02	6.579	B02	12819057		a	b	b	a	a	b	b	b	b	b	b	a	a	a	b	a	b	a	a	b	b	a	a	b	b	h	b	a	b	a	b	b	a	a	b	b	a	b	b	b	a	a	b
B02	AX-176792290	AX-176792290_B02	6.655	B02	13057123		a	b	b	a	a	b	b	b	b	b	b	a	a	a	b	a	b	a	a	b	b	a	a	b	b	h	b	a	b	a	b	b	a	a	b	b	a	b	b	b	a	a	b
B02	AX-176816551	AX-176816551_B02	6.708	B02	12380487		a	b	b	a	a	b	b	b	b	b	b	a	a	a	b	a	b	a	a	b	b	a	a	b	b	h	b	a	b	a	b	b	a	a	b	b	a	b	b	b	a	a	b
B02	AX-176816553	AX-176816553_B02	6.714	B02	12477945		a	b	b	a	a	b	b	b	b	b	b	a	a	a	b	a	b	a	a	b	b	a	a	b	b	h	b	a	b	a	b	b	a	a	b	b	a	b	b	b	a	a	b
B02	AX-176800597	AX-176800597_B02	6.724	B02	12660554		a	b	b	a	a	b	b	b	b	b	b	a	a	a	b	a	b	a	a	b	b	a	a	b	b	h	b	a	b	a	b	b	a	a	b	b	a	b	b	b	a	a	b
B02	AX-147240878	AX-147240878_B02	7.404	B02	13623391		a	b	b	a	a	b	b	b	b	b	b	a	a	a	b	a	b	a	a	b	b	a	a	b	b	h	b	a	b	a	b	b	a	a	b	b	a	b	b	b	a	a	b
B02	AX-176823623	AX-176823623_B02	7.623	B02	13929099		a	b	b	a	a	b	b	b	b	b	b	a	a	a	b	a	b	a	a	b	b	a	a	b	b	h	b	a	b	a	b	b	a	a	b	b	a	b	b	b	a	a	b
B02	AX-176816558	AX-176816558_B02	7.641	B02	13931613		a	b	b	a	a	b	b	b	b	b	b	a	a	a	b	a	b	a	a	b	b	a	a	b	b	h	b	a	b	a	b	b	a	a	b	b	a	b	b	b	a	a	b
B02	AX-176818101	AX-176818101_B02	10.583	B02	73909593		a	b	b	a	a	b	b	b	b	b	b	a	a	a	b	a	b	a	a	b	b	a	a	b	b	h	b	a	b	a	b	b	a	a	b	b	a	b	b	b	a	a	b
B02	AX-176810456	AX-176810456_B02	10.591	B02	44762285		a	b	b	a	a	b	b	b	b	b	b	a	a	a	b	a	b	a	a	b	b	a	a	b	b	h	b	a	b	a	b	b	a	a	b	b	a	b	b	b	a	a	b
B02	AX-176820385	AX-176820385_B02	10.654	B02	43873203		a	b	b	a	a	b	b	b	b	b	b	a	a	a	b	a	b	a	a	b	b	a	a	b	b	h	b	a	b	a	b	b	a	a	b	b	a	b	b	b	a	a	b
B02	AX-176793455	AX-176793455_B02	10.884	B02	93034088		a	b	b	a	a	b	b	b	b	b	b	a	a	a	b	a	b	a	a	b	b	a	a	b	b	h	b	a	b	a	b	b	a	a	b	b	a	b	b	b	a	a	b
B02	AX-176796403	AX-176796403_B02	10.987	B02	93322684		a	b	b	a	a	b	b	b	b	b	b	a	a	a	b	a	b	a	a	b	b	a	a	b	b	h	b	a	b	a	b	b	a	a	b	b	a	b	b	b	a	a	b
B02	AX-176803449	AX-176803449_B02	11.011	B02	94653080		a	b	b	a	a	b	b	b	b	b	b	a	a	a	b	a	b	a	a	b	b	a	a	b	b	h	b	a	b	a	b	a	a	a	b	b	a	b	b	b	a	a	b
B02	AX-176816706	AX-176816706_B02	12.015	B02	96970284		a	b	b	a	a	b	b	b	b	b	b	a	a	a	b	a	b	a	a	b	b	a	a	b	b	h	b	a	b	a	b	a	a	a	b	b	a	b	b	b	a	a	b
B02	AX-176794798	AX-176794798_B02	18.636	B02	105904702		a	b	b	a	a	b	a	b	b	b	b	a	a	a	b	a	b	a	a	b	b	a	a	b	b	h	b	a	b	a	b	a	a	a	b	b	a	b	b	b	a	a	b
B02	AX-176800184	AX-176800184_B02	18.879	B02	105832922		a	b	b	a	a	b	b	b	b	b	b	a	a	a	b	a	b	a	a	b	b	a	a	b	b	h	b	a	b	a	b	a	a	a	b	b	a	b	b	b	a	a	b
B02	AX-176812478	AX-176812478_B02	19.026	B02	105812807		a	b	b	a	a	b	b	b	b	b	b	a	a	a	b	a	b	a	a	b	b	a	a	b	b	h	b	a	b	a	b	a	a	a	b	b	a	b	b	b	a	a	b
B03	AX-176806360	AX-176806360_B03	0	B03	1375824		a	b	b	a	a	b	a	b	b	b	b	a	a	a	b	a	b	a	a	b	b	a	b	b	b	h	b	a	b	a	b	a	a	a	b	b	a	b	b	b	a	a	b
B03	AX-176798134	AX-176798134_B03	0.699	B03	1424740		a	b	b	a	a	b	a	b	b	b	b	a	a	a	b	a	b	a	a	b	b	a	b	b	b	h	b	a	b	a	b	a	a	a	b	b	a	b	b	b	a	a	b
B03	AX-176805597	AX-176805597_B03	4	B03	1940124		a	b	b	a	a	b	a	b	b	b	b	a	a	a	b	a	b	a	a	b	b	a	b	b	b	h	b	a	b	a	b	a	a	a	b	b	a	b	b	b	a	a	b
B03	AX-176801200	AX-176801200_B03	4.535	B03	2042410		a	b	b	a	a	b	a	b	b	b	b	a	a	a	b	a	b	a	a	b	b	a	b	b	b	h	b	a	b	a	b	a	a	a	b	b	a	b	b	b	a	a	b
B03	AX-176792330	AX-176792330_B03	8.137	B03	2453098		a	b	b	a	a	b	a	b	b	b	b	a	a	a	b	a	b	a	a	b	b	a	b	b	b	h	b	a	b	a	b	a	a	a	b	b	a	b	b	b	a	a	b
B03	AX-147243071	AX-147243071_B03	8.447	B03	2442165		a	b	b	a	a	b	a	b	b	b	b	a	a	a	b	a	b	a	a	b	b	a	b	b	b	h	b	a	b	a	b	a	a	a	b	b	a	b	b	b	a	a	b
B03	AX-147243136	AX-147243136_B03	11.525	B03	3164157		a	b	b	a	a	b	a	b	b	b	b	a	a	a	b	a	b	a	a	b	b	a	b	b	b	h	b	a	b	a	b	a	a	a	b	b	a	b	b	b	a	a	b
B03	AX-176807091	AX-176807091_B03	24.402	B03	6511064		a	b	b	a	a	b	a	b	b	b	b	a	a	a	b	a	b	a	a	b	b	a	b	b	b	h	b	a	b	a	b	a	a	a	b	b	a	b	b	b	a	a	b
B03	AX-176795920	AX-176795920_B03	25.407	B03	6780052		a	b	b	a	a	b	a	b	b	b	b	a	a	a	b	a	b	a	a	b	b	a	b	b	b	h	b	a	b	a	b	a	a	a	b	b	a	b	b	b	a	a	b
B03	AX-176817397	AX-176817397_B03	25.756	B03	6819771		a	b	b	a	a	b	a	b	b	b	b	a	a	a	b	a	b	a	a	b	b	a	b	b	b	h	b	a	b	a	b	a	a	a	b	b	a	b	b	b	a	a	b
B03	AX-147215582	AX-147215582_B03	25.973	B03	6829967		a	b	b	a	a	b	a	b	b	b	b	a	a	a	b	a	b	a	a	b	b	a	b	b	b	h	b	a	b	a	b	a	a	a	b	b	a	b	b	b	a	a	b
B03	AX-147243389	AX-147243389_B03	27.022	B03	6875991		a	b	b	a	a	b	a	b	b	b	b	a	a	a	b	a	b	a	a	b	b	a	b	b	b	h	b	a	b	a	b	a	a	a	b	b	a	b	b	b	a	a	b
B03	AX-176791588	AX-176791588_B03	28.404	B03	6925790		a	b	b	a	a	b	a	b	b	b	b	a	a	a	b	a	b	a	a	b	b	a	b	b	b	h	b	a	b	a	b	a	a	a	b	b	a	b	b	b	a	a	b
B03	AX-176794554	AX-176794554_B03	28.476	B03	7032716		a	b	b	a	a	b	a	b	b	b	b	a	a	a	b	a	b	a	a	b	b	a	b	b	b	h	b	a	b	a	b	a	a	a	b	b	a	b	b	b	a	a	b
B03	AX-176822912	AX-176822912_B03	28.612	B03	7032589		a	b	b	a	a	b	a	b	b	b	b	a	a	a	b	a	b	a	a	b	b	a	b	b	b	h	b	a	b	a	b	a	a	a	b	b	a	b	b	b	a	a	b
B03	AX-176816796	AX-176816796_B03	32.457	B03	7976777		a	b	b	a	a	b	a	b	b	b	b	a	a	a	b	a	b	a	a	b	b	a	b	b	b	h	b	a	b	a	b	a	a	a	b	b	a	b	b	b	a	a	b
B03	AX-147243456	AX-147243456_A03	32.936	A03	6509986		a	a	a	b	b	a	b	a	a	b	b	b	b	b	b	b	b	b	a	b	b	a	a	b	a	b	b	b	h	b	a	b	b	b	b	b	a	a	b	b	a	a	b
B03	AX-176793831	AX-176793831_B03	33.351	B03	8335652		a	b	b	a	a	b	b	b	b	b	b	a	a	a	b	a	b	a	a	b	b	a	a	b	b	h	b	a	b	a	b	b	a	a	b	b	a	b	b	b	a	a	b
B03	AX-176822692	AX-176822692_B03	51.425	B03	40951934		a	a	a	a	b	b	b	a	b	a	b	a	a	a	b	a	b	b	b	b	b	b	b	b	b	a	a	b	a	b	b	a	a	a	b	b	a	b	a	b	a	b	b
B03	AX-176818042	AX-176818042_B03	55.48	B03	55516294		a	a	a	b	a	b	b	a	b	b	b	b	a	b	a	b	a	a	b	b	a	a	a	b	a	b	b	a	b	a	b	a	a	a	b	b	a	b	b	b	a	a	a
B03	AX-176813121	AX-176813121_B03	55.842	B03	60443566		a	a	a	b	a	b	b	a	b	b	b	b	a	b	a	b	a	a	b	b	a	a	a	b	a	b	b	a	b	a	b	a	a	a	b	b	a	b	b	b	a	a	a
B03	AX-176820965	AX-176820965_B03	56.223	B03	100390783		a	a	a	b	a	b	b	a	b	b	b	b	a	b	a	b	a	a	b	b	a	a	a	b	a	b	b	a	b	a	b	a	a	a	b	b	a	b	b	b	a	a	a
B03	AX-176799256	AX-176799256_B03	65.786	B03	135526284		a	a	a	b	a	b	b	a	b	b	b	b	a	b	a	b	a	a	b	b	a	a	a	b	a	b	b	a	b	a	b	a	a	a	b	b	a	b	b	b	a	a	a
B03	AX-147218261	AX-147218261_B03	87.649	B03	140221730		a	a	a	b	a	a	b	a	b	b	b	b	a	b	a	b	a	a	b	b	a	a	a	b	a	b	b	a	b	a	b	a	a	a	b	b	a	b	b	b	a	a	a
B03	AX-176821669	AX-176821669_B03	105.883	B03	143882596		a	a	a	b	a	b	b	a	b	b	b	b	a	b	a	b	a	a	b	b	a	a	a	b	a	b	b	a	b	a	b	a	a	a	b	b	a	b	b	b	a	a	a
B03	AX-176801632	AX-176801632_B03	106.272	B03	143922282		a	a	a	b	a	b	b	a	b	b	b	b	a	b	a	b	a	a	b	b	a	a	a	b	a	b	b	a	b	a	b	a	a	a	b	b	a	b	b	b	a	a	a
B03	AX-147246198	AX-147246198_A03	106.317	A03	141943912		a	a	a	b	b	a	b	a	a	b	b	b	b	b	b	b	b	b	a	b	b	a	-	b	a	b	b	b	a	b	a	b	b	b	b	b	a	a	b	b	a	a	b
B03	AX-176814410	AX-176814410_B03	107.387	B03	144293268		a	a	a	b	a	b	b	a	b	b	b	b	a	b	a	b	a	a	b	b	a	a	a	b	a	b	b	a	b	a	b	a	a	a	b	b	a	b	b	b	a	a	a
B04	AX-176799466	AX-176799466_B04	0	B04	5644843		b	b	b	b	b	a	a	a	a	a	b	b	a	b	a	b	a	a	a	b	a	a	a	b	a	a	a	h	b	a	a	a	a	a	b	b	a	b	a	a	b	b	b
B04	AX-176819689	AX-176819689_B04	0.225	B04	5588991		a	a	a	-	b	a	a	a	b	a	b	b	a	b	a	b	a	a	h	b	a	b	a	b	a	a	b	a	b	b	b	a	a	a	b	b	a	b	a	a	b	b	a
B04	AX-176804761	AX-176804761_B04	0.227	B04	5589061		a	a	a	b	b	a	a	a	b	a	b	b	a	b	a	b	a	a	h	b	a	b	a	b	a	a	b	a	b	b	b	a	a	a	b	b	a	b	a	a	b	b	a
B04	AX-176802465	AX-176802465_B04	0.407	B04	5700301		b	b	b	b	a	a	a	a	a	a	a	b	a	b	a	b	a	a	a	b	a	a	a	a	a	a	h	h	b	a	b	a	a	a	a	a	a	a	a	a	b	b	b
B04	AX-176818484	AX-176818484_B04	8.5	B04	7782606		b	b	b	b	a	a	a	a	a	a	a	b	a	b	a	b	a	a	b	b	a	a	a	a	a	a	a	a	b	a	b	a	a	a	a	a	a	a	a	a	b	b	b
B04	AX-176805610	AX-176805610_B04	9.204	B04	7938799		b	b	b	-	a	a	a	a	a	a	a	b	a	b	a	b	a	a	b	b	a	a	a	a	a	a	a	a	b	a	b	a	a	a	a	a	a	a	a	a	b	b	b
B04	AX-176799268	AX-176799268_B04	9.296	B04	7927402		b	b	b	b	a	a	a	a	a	a	a	b	a	b	a	b	a	a	b	b	a	a	a	a	a	a	a	a	b	a	b	a	a	a	a	a	a	a	a	a	b	b	b
B04	AX-176801468	AX-176801468_B04	10.641	B04	8034316		b	b	b	b	a	a	a	a	a	a	a	b	a	b	a	b	a	a	b	b	a	a	a	a	a	a	a	a	b	a	b	a	a	a	a	a	a	a	a	a	b	b	b
B04	AX-176803621	AX-176803621_B04	11.638	B04	8141262		b	b	b	b	a	a	a	a	a	a	a	b	a	b	a	b	a	a	b	b	a	a	a	a	a	a	a	a	b	a	b	a	h	a	a	a	a	a	a	a	b	b	b
B04	AX-176824239	AX-176824239_B04	12.413	B04	8330067		a	b	b	b	a	a	a	a	a	a	b	b	a	b	a	b	a	a	b	b	a	a	a	a	a	a	a	a	b	a	b	a	b	a	a	a	a	a	a	a	b	b	b
B04	AX-176798373	AX-176798373_B04	12.414	B04	8330137		a	b	b	b	a	a	a	a	a	a	b	b	a	b	a	b	a	a	b	-	a	b	a	a	a	a	a	a	b	a	b	a	b	a	a	a	a	a	a	a	b	b	b
B04	AX-176823874	AX-176823874_B04	12.437	B04	8435116		a	b	b	b	a	a	a	a	a	a	b	b	a	b	a	b	a	a	b	b	a	b	a	a	a	a	a	a	b	a	b	a	b	a	a	a	a	a	a	a	b	b	b
B04	AX-176815044	AX-176815044_B04	22.519	B04	19517198		a	b	b	b	a	a	a	a	a	a	b	b	a	b	a	b	a	a	b	b	a	b	a	a	a	a	a	a	b	a	b	a	b	a	a	a	a	a	a	a	b	b	b
B04	AX-176794312	AX-176794312_B04	23.143	B04	21969511		a	b	b	b	a	a	a	a	a	a	b	b	a	b	a	b	a	a	b	b	a	b	a	a	a	a	a	a	b	a	b	a	b	a	a	a	a	a	a	a	b	b	b
B04	AX-176802690	AX-176802690_B04	25.419	B04	38853489		a	b	b	b	a	a	a	a	a	a	b	b	a	b	a	b	a	a	b	b	a	b	a	a	a	a	a	a	b	a	b	a	b	a	a	a	a	a	a	a	b	b	b
B04	AX-176792738	AX-176792738_B04	25.626	B04	46434022		a	b	b	b	a	a	a	a	a	a	b	b	a	b	a	b	a	a	b	b	a	b	a	a	a	a	a	a	b	a	b	a	b	a	a	a	a	a	a	a	b	b	b
B04	AX-176817176	AX-176817176_B04	25.695	B04	92495227		a	b	b	-	a	a	a	a	a	a	b	b	a	b	a	b	a	a	b	b	a	b	a	a	a	a	a	a	b	a	b	a	b	a	a	a	a	a	a	a	-	b	b
B04	AX-176810796	AX-176810796_B04	26.132	B04	97436042		a	b	b	b	a	-	a	a	a	a	b	b	a	b	a	b	a	a	b	b	a	b	a	a	a	a	a	a	b	a	b	a	b	a	a	a	a	a	a	a	b	b	b
B04	AX-147247867	AX-147247867_B04	27.503	B04	108236093		a	b	b	b	a	a	a	a	a	a	b	b	a	b	a	b	a	a	b	b	a	b	a	a	a	a	a	a	b	a	b	a	b	a	a	a	a	a	a	a	b	b	b
B04	AX-176802620	AX-176802620_B04	35.075	B04	127381965		h	b	b	b	a	a	a	a	a	b	b	b	a	b	a	b	a	a	b	b	a	b	a	a	a	a	a	a	b	a	b	a	b	a	a	a	a	a	a	b	b	b	b
B04	AX-176800740	AX-176800740_B04	35.358	B04	127388920		h	b	b	b	a	a	a	a	a	b	b	b	a	b	a	b	a	a	b	b	a	b	a	a	a	a	a	a	b	a	b	a	b	a	a	a	a	a	a	b	b	b	b
B04	AX-176815973	AX-176815973_B04	35.51	B04	127652762		h	b	b	b	a	a	a	a	a	b	b	b	a	b	a	b	a	a	b	b	a	b	a	a	a	a	a	a	b	a	b	a	b	a	a	a	a	a	a	b	b	b	b
B04	AX-176805663	AX-176805663_B04	35.908	B04	127229023		h	b	b	b	a	a	a	a	a	b	b	b	a	b	a	b	a	a	b	b	a	b	a	a	a	a	a	a	b	a	b	a	b	a	a	a	a	a	a	b	b	b	b
B04	AX-147248240	AX-147248240_B04	36.1	B04	126683509		h	b	b	b	a	a	a	a	a	b	b	b	a	b	a	b	a	a	b	b	a	b	a	a	a	a	a	a	b	a	b	a	b	a	a	a	a	a	a	b	b	b	b
B04	AX-176798151	AX-176798151_B04	37.118	B04	121432274		a	b	b	b	a	a	a	a	a	a	b	b	a	b	a	b	a	a	b	b	a	b	a	a	a	a	a	a	b	a	b	a	b	a	a	a	a	a	a	b	b	b	b
B04	AX-176809313	AX-176809313_B04	37.329	B04	121391890		a	b	b	b	a	a	a	a	a	a	b	b	a	b	a	b	a	a	b	b	a	b	a	a	a	a	a	a	b	a	b	a	b	a	a	a	a	a	a	b	b	b	b
B04	AX-176811424	AX-176811424_B04	37.712	B04	121553553		a	b	b	b	a	a	a	a	a	a	b	b	a	b	a	b	a	a	b	b	a	b	a	a	a	a	a	a	b	a	b	a	b	a	a	a	a	a	a	b	b	b	b
B04	AX-176793483	AX-176793483_B04	37.812	B04	122431393		h	b	b	b	a	a	a	a	a	a	b	b	a	b	a	b	a	a	b	b	a	b	a	a	a	a	a	a	b	a	b	a	b	a	a	a	a	a	a	b	b	b	b
B04	AX-147248085	AX-147248085_B04	37.832	B04	121962290		-	b	b	b	a	a	a	a	a	a	b	b	a	b	a	b	a	a	b	b	a	b	a	a	a	a	a	a	b	a	b	a	b	a	a	a	a	a	a	b	b	b	b
B04	AX-176810536	AX-176810536_B04	38.025	B04	121732641		-	b	b	b	a	a	a	a	a	a	b	b	a	b	a	b	a	a	b	b	a	b	a	a	a	a	a	a	b	a	b	a	b	a	a	a	a	a	a	b	b	b	b
B04	AX-176813339	AX-176813339_B04	38.411	B04	124779224		h	b	b	b	a	a	a	a	a	a	b	b	a	b	a	b	a	a	b	b	a	b	a	a	a	a	a	a	b	a	b	a	b	a	a	a	a	a	a	b	b	b	b
B04	AX-176817271	AX-176817271_B04	38.569	B04	124944300		h	b	b	b	a	a	a	a	a	b	b	b	a	b	a	b	a	a	b	b	a	b	a	a	a	a	a	a	b	a	b	a	b	a	a	a	a	a	a	b	b	b	b
B04	AX-176817275	AX-176817275_B04	38.967	B04	125135219		h	b	b	b	a	a	a	a	a	b	b	b	a	b	a	b	a	a	b	b	a	b	a	a	a	a	a	a	b	a	b	a	b	a	a	a	a	a	a	b	b	b	b
B04	AX-176807254	AX-176807254_B04	39.027	B04	126321738		h	b	b	b	a	a	a	a	a	b	b	b	a	b	a	b	a	a	b	b	a	b	a	a	a	a	a	a	b	a	b	a	b	a	a	a	a	a	a	b	b	b	b
B04	AX-176805823	AX-176805823_B04	39.348	B04	125930167		h	b	b	b	a	a	a	a	a	b	b	b	a	b	a	b	a	a	b	b	a	b	a	a	a	a	a	a	b	a	b	a	b	a	a	a	a	a	a	b	b	b	b
B04	AX-147248192	AX-147248192_B04	39.469	B04	125745218		-	b	b	b	a	a	a	a	a	b	b	b	a	b	a	b	a	a	b	b	a	b	a	a	a	a	a	a	b	a	b	a	b	a	a	a	a	a	a	b	b	b	b
B05	AX-176817345	AX-176817345_B05	0	B05	9040955		h	b	b	b	a	a	a	a	a	b	b	b	a	b	a	b	a	a	b	b	a	b	a	a	a	a	a	a	b	a	b	a	b	a	a	a	a	a	a	b	b	b	b
B05	AX-176805998	AX-176805998_B05	8.064	B05	12463729		h	b	b	b	a	a	a	a	a	b	b	b	a	b	a	b	a	a	b	b	a	b	a	a	a	a	a	a	b	a	b	a	b	a	a	a	a	a	a	b	b	b	b
B05	AX-176793359	AX-176793359_B05	8.065	B05	12365121		h	b	b	b	a	a	a	a	a	b	b	b	a	b	a	b	a	a	b	b	a	b	a	a	a	a	a	a	b	a	b	a	b	a	a	a	a	a	a	b	b	b	b
B05	AX-176819734	AX-176819734_B05	41.229	B05	149052738		h	b	b	b	a	a	a	a	a	b	b	b	a	b	a	b	a	a	b	b	a	b	a	a	a	a	a	a	b	a	b	a	b	a	a	a	a	a	a	b	b	b	b
B05	AX-176800039	AX-176800039_B05	41.552	B05	149052737		h	b	b	b	a	a	a	a	a	b	b	b	a	b	a	b	a	a	b	b	a	b	a	a	a	a	a	a	b	a	b	a	b	a	a	a	a	a	a	b	b	b	b
B05	AX-176794346	AX-176794346_B05	43.168	B05	149649367		h	b	b	b	a	a	a	a	a	b	b	b	a	b	a	b	a	a	b	b	a	b	a	a	a	a	a	a	b	a	b	a	b	a	a	a	a	a	a	b	b	b	b
B05	AX-147250770	AX-147250770_B05	43.663	B05	149957966		-	b	b	b	a	a	a	a	a	b	b	b	a	b	a	b	a	a	b	b	a	b	a	a	a	a	a	a	b	a	b	a	b	a	a	a	a	a	a	b	b	b	b
B05	AX-176794565	AX-176794565_B05	45.134	B05	150641238		h	b	b	b	a	a	a	a	a	b	b	b	a	b	a	b	a	a	b	b	a	b	a	a	a	a	a	a	b	a	b	a	b	a	a	a	a	a	a	b	b	b	b
B06	AX-147251864	AX-147251864_B06	0	B06	7788687		h	b	b	b	a	a	a	a	a	b	b	b	a	b	a	b	a	a	b	b	a	b	a	a	a	a	a	a	b	a	b	a	b	a	a	a	a	a	a	b	b	b	b
B06	AX-147251899	AX-147251899_B06	4.088	B06	8246202		h	b	b	b	a	a	a	a	a	b	b	b	a	b	a	b	a	a	b	b	a	b	a	a	a	a	a	a	b	a	b	a	b	a	a	a	a	a	a	b	b	b	b
B06	AX-176822258	AX-176822258_B06	5.866	B06	9069415		-	b	b	b	a	a	a	a	a	b	b	b	a	b	a	b	a	a	b	b	a	b	a	a	a	a	a	a	b	a	b	a	b	a	a	a	a	a	a	b	b	b	b
B06	AX-176803526	AX-176803526_B06	5.886	B06	9019688		h	b	b	b	a	a	a	a	a	b	b	b	a	b	a	b	a	a	b	b	a	b	a	a	a	a	a	a	b	a	b	a	b	a	a	a	a	a	a	b	b	b	b
B06	AX-176804170	AX-176804170_B06	5.894	B06	8771463		h	b	b	b	a	a	a	a	a	b	b	b	a	b	a	b	a	a	b	b	a	b	a	a	a	a	a	a	b	a	b	a	b	a	a	a	a	a	a	b	b	b	b
B06	AX-176815675	AX-176815675_B06	7.224	B06	9275536		h	b	b	b	a	a	a	a	a	b	b	b	a	b	a	b	a	a	b	b	a	b	a	a	a	a	a	a	b	a	b	a	b	a	a	a	a	a	a	b	b	b	b
B06	AX-176819980	AX-176819980_B06	7.244	B06	9281783		h	b	b	b	a	a	a	a	a	b	b	b	a	b	a	b	a	a	b	b	a	b	a	a	a	a	a	a	b	a	b	a	b	a	a	a	a	a	a	b	b	b	b
B06	AX-176796595	AX-176796595_B06	7.248	B06	9281713		h	b	b	b	a	a	a	a	a	b	b	b	a	b	a	b	a	a	b	b	a	b	a	a	a	a	a	a	b	a	b	a	b	a	a	a	a	a	a	b	b	b	b
B06	AX-176813154	AX-176813154_B06	7.59	B06	9352349		h	b	b	b	a	a	a	a	a	b	b	b	a	b	a	b	a	a	b	b	a	b	a	a	a	a	a	a	b	a	b	a	b	a	a	-	a	a	a	b	b	b	b
B06	AX-176816167	AX-176816167_B06	8.058	B06	9423170		h	b	b	b	a	a	a	a	a	b	b	b	a	b	a	b	a	a	b	b	a	b	a	a	a	a	a	a	b	a	b	a	b	a	a	a	a	a	a	b	b	b	b
B06	AX-176819708	AX-176819708_B06	8.205	B06	9908195		h	b	b	b	a	a	a	a	a	b	b	b	a	b	a	b	a	a	b	b	a	b	a	a	a	a	a	a	b	a	b	a	b	a	a	a	a	a	a	b	b	b	b
B06	AX-176803122	AX-176803122_B06	8.315	B06	9553290		h	b	b	b	a	a	a	a	a	b	b	b	a	b	a	b	a	a	b	b	a	b	a	a	a	a	a	a	b	a	b	a	b	a	a	a	a	a	a	b	b	b	b
B06	AX-176806482	AX-176806482_B06	8.329	B06	9423100		h	b	b	b	a	a	a	a	a	b	b	b	a	b	a	b	a	a	b	b	a	b	a	a	a	a	a	a	b	a	b	a	b	a	a	a	a	a	a	b	b	b	b
B06	AX-176810780	AX-176810780_B06	8.335	B06	9445471		h	b	b	b	a	a	a	a	a	b	b	b	a	b	a	b	a	a	b	b	a	b	a	a	a	a	a	a	b	a	b	a	b	a	a	a	a	a	a	b	b	b	b
B06	AX-176798574	AX-176798574_B06	8.343	B06	9430840		h	b	b	b	a	a	a	a	a	b	b	b	a	b	a	b	a	a	b	b	a	b	a	a	a	a	a	a	b	a	b	a	b	a	a	a	a	a	a	b	b	b	b
B06	AX-176800929	AX-176800929_B06	8.552	B06	10232332		h	b	b	b	a	a	a	a	a	b	b	b	a	b	a	b	a	a	b	b	a	b	a	a	a	a	a	a	b	a	b	a	b	a	a	a	a	a	a	b	b	b	b
B06	AX-176811844	AX-176811844_B06	8.695	B06	10702094		h	b	b	b	a	a	a	a	a	b	b	b	a	b	a	b	a	a	b	b	a	b	a	a	a	a	a	a	b	a	b	a	b	a	a	a	a	a	a	b	b	b	b
B06	AX-147251993	AX-147251993_B06	8.748	B06	9613403		h	b	b	b	a	a	a	a	a	b	b	b	a	b	a	b	a	a	b	b	a	b	a	a	a	a	a	a	b	a	b	a	b	a	a	a	a	a	a	b	b	b	b
B06	AX-176799662	AX-176799662_B06	8.748	B06	9750136		h	b	b	b	a	a	a	a	a	b	b	b	a	b	a	b	a	a	b	b	a	b	a	a	a	a	a	a	b	a	b	a	b	a	a	a	a	a	a	b	b	b	b
B06	AX-176813604	AX-176813604_B06	8.75	B06	9840782		h	b	b	b	a	a	a	a	a	b	b	b	a	b	a	b	a	a	b	b	a	b	a	a	a	a	a	a	b	a	b	a	b	a	a	a	a	a	a	b	b	b	b
B06	AX-176822918	AX-176822918_B06	8.755	B06	10670817		h	b	b	b	a	a	a	a	a	b	b	b	a	b	a	b	a	a	b	b	a	b	a	a	a	a	a	a	b	a	b	a	b	a	a	a	a	a	a	b	b	b	b
B06	AX-176804648	AX-176804648_B06	8.755	B06	9842036		h	b	b	b	a	a	a	a	a	b	b	b	a	b	a	b	a	a	b	b	a	b	a	a	a	a	a	a	b	a	b	a	b	a	a	a	a	a	a	b	b	b	b
B06	AX-176816083	AX-176816083_B06	9.043	B06	10805848		-	b	b	b	a	a	a	a	a	b	b	b	a	b	a	b	a	a	b	b	a	b	a	a	a	a	a	a	b	a	b	a	b	a	a	a	a	a	a	b	b	b	b
B06	AX-176814412	AX-176814412_B06	9.18	B06	11041580		h	b	b	b	a	a	a	a	a	b	b	b	a	b	a	b	a	a	b	b	a	b	a	a	a	a	a	a	b	a	b	a	b	a	a	a	a	a	a	b	b	b	b
B06	AX-147252043	AX-147252043_B06	9.563	B06	11356867		h	b	b	b	a	a	a	a	a	b	b	b	a	b	a	b	a	a	b	b	a	b	a	a	a	a	a	a	b	a	b	a	b	a	a	a	a	a	a	b	b	b	b
B06	AX-147252051	AX-147252051_B06	9.57	B06	11458266		h	b	b	b	a	a	a	a	a	b	b	b	a	b	a	b	a	a	b	b	a	b	a	a	a	a	a	a	b	a	b	a	b	a	a	a	a	a	a	b	b	b	b
B06	AX-176819712	AX-176819712_B06	9.832	B06	11585581		h	b	b	b	a	a	a	a	a	b	b	b	b	b	a	b	a	a	b	b	a	b	a	a	a	a	a	a	b	a	b	a	b	a	a	a	a	a	a	b	b	b	b
B06	AX-176798376	AX-176798376_B06	9.837	B06	11561314		h	b	b	b	a	a	a	a	a	b	b	b	a	b	a	b	a	a	b	b	a	b	a	a	a	a	a	a	b	a	b	a	b	a	a	a	a	a	a	b	b	b	b
B06	AX-176822376	AX-176822376_B06	10.178	B06	12000804		h	b	b	b	a	a	a	a	a	b	b	b	b	b	a	b	a	a	b	b	a	b	a	a	a	a	a	a	b	a	b	a	b	a	a	a	a	a	a	b	b	b	b
B06	AX-147224627	AX-147224627_B06	10.721	B06	12917887		h	b	b	b	a	a	a	b	a	b	a	b	b	b	a	b	a	a	b	b	a	b	a	-	a	a	a	a	b	a	b	a	b	a	a	a	a	a	a	b	b	b	b
B06	AX-176811805	AX-176811805_B06	10.774	B06	12848413		h	b	b	b	a	a	a	b	a	b	a	b	b	b	a	b	a	a	b	b	a	b	a	b	a	a	a	a	b	a	b	a	b	a	a	a	a	a	a	b	b	b	b
B06	AX-177639186	AX-177639186_B06	10.891	B06	12338040		h	b	b	b	a	a	a	a	a	b	b	b	b	b	a	b	a	a	b	b	a	b	a	a	a	a	a	a	b	a	b	a	b	a	a	a	a	a	a	b	b	b	b
B06	AX-176822844	AX-176822844_B06	10.9	B06	12415978		h	b	b	b	a	a	a	b	a	b	b	b	b	b	a	b	a	a	b	b	a	b	a	a	a	a	a	a	b	a	b	a	b	a	a	a	a	a	a	b	b	b	b
B06	AX-176805569	AX-176805569_B06	10.904	B06	12416685		h	b	b	b	a	a	a	b	a	b	a	b	b	b	a	b	a	a	b	b	a	b	a	b	a	a	a	a	b	a	b	a	b	a	a	a	a	a	a	b	b	b	b
B06	AX-176802440	AX-176802440_B06	10.986	B06	12420029		h	b	b	b	a	a	a	b	a	b	a	b	b	b	a	b	a	a	b	b	a	b	a	b	a	a	a	a	b	a	b	a	b	a	a	a	a	a	a	b	b	b	b
B06	AX-176823555	AX-176823555_B06	13.729	B06	14299398		h	b	b	b	a	a	a	b	a	b	a	b	b	b	a	b	a	a	b	b	a	b	a	b	a	a	a	a	b	a	b	a	b	a	a	a	a	a	a	b	b	b	b
B06	AX-147252179	AX-147252179_B06	14.88	B06	15312770		h	b	b	b	a	a	a	b	b	b	a	b	b	b	a	b	a	a	b	b	a	b	a	b	a	a	a	a	b	a	b	a	b	a	a	a	a	a	a	b	b	b	b
B06	AX-176796877	AX-176796877_B06	15.196	B06	16172074		h	b	b	b	a	a	a	b	b	b	a	b	b	b	a	b	a	a	b	b	a	b	a	b	a	a	a	a	b	a	b	a	b	a	a	a	a	a	a	b	b	b	b
B06	AX-176819948	AX-176819948_B06	15.274	B06	15909444		h	b	b	b	a	a	a	-	b	b	a	b	b	b	a	b	a	a	b	b	a	b	a	b	a	a	a	a	b	a	b	a	b	a	a	a	a	a	a	b	b	b	b
B06	AX-176823525	AX-176823525_B06	15.283	B06	15980789		h	b	b	b	a	a	a	b	b	b	a	b	b	b	a	b	a	a	b	b	a	b	a	b	a	a	a	a	b	a	b	a	b	a	a	a	a	a	a	b	b	b	b
B06	AX-176809496	AX-176809496_B06	17.617	B06	25854633		h	b	b	b	a	a	-	b	b	b	a	b	b	b	a	b	a	a	b	b	a	b	a	a	a	a	a	a	b	b	b	a	b	a	a	a	b	a	a	b	b	b	b
B06	AX-176797482	AX-176797482_B06	19.018	B06	29193539		h	b	b	b	a	a	a	b	b	b	a	b	b	a	a	b	a	a	b	b	a	b	a	a	a	h	a	a	b	b	b	a	b	b	a	a	b	a	a	b	b	b	b
B06	AX-176796144	AX-176796144_B06	19.262	B06	32729160		h	b	b	b	a	b	a	b	b	b	a	b	b	a	a	b	a	a	b	b	a	b	a	a	a	h	a	a	b	b	b	a	b	b	a	a	b	a	a	b	b	b	b
B06	AX-147252688	AX-147252688_A06	19.393	A06	21188258		b	a	a	b	a	b	b	b	b	a	a	a	b	b	a	a	a	a	a	b	a	b	a	a	a	b	a	b	a	b	a	a	a	a	a	b	a	b	b	a	a	b	a
B06	AX-176793071	AX-176793071_B06	19.483	B06	34504982		h	b	b	b	a	b	a	b	b	b	a	b	a	a	a	b	b	a	b	b	a	b	a	a	a	h	a	a	b	b	b	a	b	b	a	a	b	a	a	b	b	b	b
B06	AX-176822503	AX-176822503_B06	19.629	B06	33921242		h	b	b	b	a	b	a	b	b	b	a	b	b	a	a	b	a	a	b	b	a	b	a	a	a	h	a	a	b	b	b	a	b	b	a	a	b	a	a	b	b	b	b
B06	AX-147252685	AX-147252685_B06	19.675	B06	32612488		h	b	b	b	a	a	a	b	b	b	a	b	b	a	a	b	a	a	b	b	a	b	a	a	a	h	a	a	b	b	b	a	b	b	a	a	b	a	a	b	b	b	b
B06	AX-176819292	AX-176819292_B06	19.716	B06	34624611		h	b	b	b	a	a	a	b	b	b	a	b	a	a	a	b	b	a	b	b	a	b	a	a	a	h	a	a	b	b	b	a	b	b	a	a	b	a	a	b	b	b	b
B06	AX-176791837	AX-176791837_B06	19.718	B06	34436017		h	b	b	b	a	b	a	b	b	b	a	b	a	a	a	b	b	a	b	b	a	b	a	a	a	h	a	a	b	b	b	a	b	b	a	a	b	a	a	b	b	b	b
B06	AX-147219869	AX-147219869_B06	19.899	B06	35014805		h	b	b	b	a	b	a	b	b	b	a	b	a	a	a	b	b	a	b	b	a	b	a	a	a	h	a	a	b	b	b	a	b	b	a	a	b	a	a	b	b	b	b
B06	AX-147253131	AX-147253131_B06	20.04	B06	120319112		a	a	a	b	b	a	a	b	a	a	b	a	b	a	a	a	a	b	b	a	a	a	b	b	a	b	a	a	b	a	b	b	b	b	b	a	a	b	a	b	a	a	a
B06	AX-176809116	AX-176809116_B06	20.284	B06	88005667		b	a	a	b	a	b	b	a	b	a	a	b	a	b	a	b	a	a	a	b	b	b	a	b	b	b	a	b	a	b	b	b	b	b	b	h	a	b	a	b	b	b	a
B06	AX-176821775	AX-176821775_B06	20.324	B06	38047178		a	a	a	b	a	b	a	a	a	b	b	b	a	a	b	b	b	b	b	a	a	a	a	a	b	b	b	a	b	b	b	a	b	a	b	a	b	b	a	b	b	b	b
B06	AX-176796532	AX-176796532_B06	20.36	B06	36901095		a	a	a	a	b	a	a	a	a	a	a	b	a	b	b	b	b	b	a	a	a	a	a	a	b	a	a	a	a	b	b	a	a	b	b	b	b	a	a	a	b	b	b
B06	AX-176815034	AX-176815034_B06	20.399	B06	97383122		b	b	b	a	a	b	a	a	h	a	a	b	b	b	a	b	b	a	a	b	a	a	b	a	b	a	b	a	a	b	b	b	b	a	a	b	a	h	b	b	b	b	a
B06	AX-176807603	AX-176807603_B06	20.431	B06	116256363		b	b	b	a	a	a	a	a	h	a	a	b	b	a	a	b	b	a	a	a	a	b	b	a	b	a	b	a	a	b	b	b	b	a	b	b	b	b	b	b	b	b	b
B06	AX-176817574	AX-176817574_B06	20.482	B06	42576741		a	b	b	a	b	a	a	b	b	a	a	b	a	b	a	b	a	b	b	b	b	b	a	b	a	b	b	b	b	a	a	b	a	b	b	a	a	a	a	b	b	b	a
B06	AX-176793218	AX-176793218_B06	20.515	B06	58619462		b	a	a	b	a	b	b	b	b	a	a	a	a	b	a	a	a	b	a	a	a	b	a	a	b	b	a	b	h	b	b	b	a	b	b	h	a	b	b	b	b	h	b
B06	AX-176816017	AX-176816017_B06	20.536	B06	67835580		b	a	a	b	a	b	b	a	b	a	a	b	a	b	a	b	a	b	a	b	a	b	a	a	b	b	a	b	a	b	b	b	b	b	b	h	a	b	b	b	b	b	a
B06	AX-176814979	AX-176814979_B06	20.55	B06	35392492		h	b	b	b	a	b	a	b	b	b	a	b	a	a	a	b	b	a	b	b	a	b	a	a	a	h	a	a	b	-	b	a	b	b	a	a	b	a	a	b	b	b	b
B06	AX-176821796	AX-176821796_B06	20.567	B06	38607329		a	b	b	b	b	a	a	b	b	b	a	b	a	b	a	b	a	b	b	b	b	b	a	b	a	b	b	b	b	a	a	b	b	a	b	a	a	a	a	b	b	b	a
B06	AX-176799367	AX-176799367_B06	20.597	B06	35752392		h	b	b	b	a	b	a	b	b	b	a	b	a	a	a	b	b	a	b	b	a	b	a	a	a	h	a	a	b	b	b	a	b	b	a	a	b	a	a	b	b	b	b
B06	AX-176817573	AX-176817573_B06	20.616	B06	42927169		b	h	h	a	b	-	a	b	b	a	b	a	a	b	a	a	a	b	b	b	b	b	a	b	a	b	a	b	b	a	b	a	a	b	b	a	a	a	a	b	a	a	a
B06	AX-176803489	AX-176803489_B06	20.634	B06	55894966		b	a	a	b	a	b	b	b	b	a	a	a	a	b	a	a	a	b	a	a	a	b	a	a	b	b	a	b	h	b	b	b	a	b	b	a	a	b	b	b	b	b	b
B06	AX-176819397	AX-176819397_B06	20.679	B06	38118505		a	b	b	b	b	a	a	b	b	b	a	b	a	b	a	b	a	b	b	a	b	b	a	b	a	b	b	b	b	a	a	b	b	a	b	a	a	a	a	b	b	b	a
B06	AX-176821446	AX-176821446_B06	20.682	B06	43302078		b	h	h	a	b	a	a	b	b	a	b	a	a	b	a	a	a	b	b	b	b	b	a	b	a	b	a	b	b	a	b	a	a	b	b	a	a	a	a	b	a	a	a
B06	AX-176817564	AX-176817564_B06	20.683	B06	39863962		a	b	b	a	b	a	a	b	b	a	a	b	a	b	a	b	a	b	b	b	b	b	a	b	a	b	b	b	b	a	a	b	a	b	b	a	a	a	a	b	b	b	a
B06	AX-176805764	AX-176805764_B06	20.684	B06	40887269		a	b	b	a	b	a	a	b	b	a	a	b	a	b	a	b	a	b	b	b	b	b	a	b	a	b	b	b	b	a	a	b	a	b	b	a	a	a	a	b	b	b	a
B06	AX-147252748	AX-147252748_B06	20.684	B06	37069600		a	a	a	a	b	a	a	a	a	a	a	b	a	b	b	b	b	b	a	a	a	a	a	a	b	a	a	a	a	b	b	a	a	b	b	b	b	a	a	a	b	b	b
B06	AX-176823409	AX-176823409_B06	20.688	B06	36671306		a	a	a	a	b	a	a	a	a	a	a	b	a	b	b	b	b	b	a	a	a	a	a	a	b	a	a	a	a	b	b	a	a	b	b	b	b	b	b	a	b	b	b
B06	AX-176801265	AX-176801265_B06	20.695	B06	37790730		a	a	a	b	a	b	a	a	a	b	b	b	a	a	b	b	b	b	a	b	a	a	a	a	b	b	b	a	b	b	b	a	b	a	b	a	b	b	a	b	b	b	b
B06	AX-176820122	AX-176820122_B06	20.698	B06	44045980		b	b	b	a	b	a	a	b	b	a	b	a	a	b	a	a	a	b	b	b	b	b	a	b	a	b	a	b	b	a	b	a	a	b	b	a	a	a	a	b	a	a	a
B06	AX-176809051	AX-176809051_B06	20.754	B06	86781365		b	a	a	b	a	b	b	a	b	a	a	b	a	b	a	b	a	a	a	b	b	b	a	b	b	b	a	b	a	b	b	b	b	b	b	h	a	b	a	b	b	b	a
B06	AX-176814107	AX-176814107_B06	20.769	B06	50434334		a	a	a	b	b	a	b	b	a	a	a	a	a	a	a	a	a	b	h	a	a	b	a	b	a	a	b	b	b	a	b	b	a	b	b	b	h	b	b	b	b	b	b
B06	AX-176793091	AX-176793091_B06	20.793	B06	58741760		a	b	a	b	a	b	b	a	b	a	a	a	a	b	a	a	a	b	a	b	a	b	a	a	b	b	a	b	h	b	b	b	a	b	b	-	a	b	b	b	b	h	a
B06	AX-176798900	AX-176798900_B06	20.807	B06	91296870		a	a	a	a	a	a	b	b	b	a	a	b	b	a	a	b	b	a	a	b	b	a	a	a	a	b	a	b	b	a	a	a	b	b	b	b	b	b	b	h	a	a	b
B06	AX-176816882	AX-176816882_B06	20.826	B06	52915145		a	a	a	b	b	b	b	b	b	a	a	a	a	a	a	a	a	b	h	a	a	b	a	b	a	a	b	b	b	b	b	b	a	b	b	a	a	b	b	a	a	b	b
B06	AX-176803112	AX-176803112_B06	20.848	B06	54611791		a	a	a	b	b	b	h	b	b	a	a	a	a	a	a	a	a	b	a	a	a	b	a	b	a	a	b	b	b	b	b	b	a	b	b	a	a	b	b	a	b	b	b
B06	AX-176818768	AX-176818768_B06	20.849	B06	55596288		a	a	a	b	b	b	h	b	b	a	a	a	a	a	a	a	a	b	a	a	a	b	a	b	a	a	a	b	b	b	b	b	a	b	b	a	a	b	b	b	b	b	b
B06	AX-176817568	AX-176817568_B06	20.85	B06	52248933		a	a	a	b	b	b	b	b	a	a	a	a	a	a	a	a	a	b	h	a	a	b	a	b	a	a	b	b	b	a	b	b	a	b	b	b	h	b	b	b	b	b	b
B06	AX-176821783	AX-176821783_B06	20.851	B06	89363671		a	a	a	a	-	a	b	b	b	a	a	b	b	a	a	b	b	a	a	b	b	a	a	a	a	b	a	b	b	a	a	a	b	b	b	b	b	b	b	h	a	a	b
B06	AX-147258359	AX-147258359_B06	20.851	B06	92280497		b	a	b	b	a	b	a	a	b	a	a	b	b	b	a	b	a	a	a	b	b	b	a	b	b	a	a	b	b	b	b	b	b	b	b	b	a	b	a	b	b	b	a
B06	AX-177639598	AX-177639598_B06	20.851	B06	72574982		b	a	a	b	a	b	b	a	b	a	a	b	a	b	a	b	a	b	a	b	a	b	a	a	b	b	a	b	a	b	b	b	b	b	b	b	a	b	b	b	b	b	a
B06	AX-176823696	AX-176823696_B06	20.851	B06	52939330		a	a	a	b	b	b	b	b	b	a	a	a	a	a	a	a	a	b	h	a	a	b	a	b	a	a	b	b	b	b	b	b	a	b	b	a	a	b	b	a	b	b	b
B06	AX-176792900	AX-176792900_B06	20.852	B06	58260945		b	a	a	b	a	b	b	b	b	a	a	a	a	b	a	a	a	b	a	a	a	b	a	a	b	b	a	b	h	b	b	b	a	b	b	h	a	b	b	b	b	h	b
B06	AX-147252932	AX-147252932_A06	20.852	A06	69813578		a	a	a	b	b	a	a	a	a	a	b	a	b	a	b	a	a	a	b	a	a	a	b	-	a	b	a	a	a	b	a	a	a	b	b	b	a	b	b	a	a	a	a
B06	AX-147252856	AX-147252856_B06	20.852	B06	59243414		b	b	a	b	a	b	b	a	b	a	a	a	a	b	a	a	a	b	a	b	a	b	a	a	b	b	a	b	h	b	b	b	a	b	b	h	a	b	b	b	b	h	a
B06	AX-147227317	AX-147227317_B07	20.852	B07	4902542		a	a	a	a	a	a	a	a	a	b	b	b	a	b	a	b	a	h	b	b	b	b	b	a	a	a	a	b	a	a	a	b	h	b	b	a	a	a	a	a	a	b	b
B06	AX-176823869	AX-176823869_B06	20.853	B06	77306543		b	a	a	b	a	b	b	a	b	a	a	b	a	b	a	b	a	a	a	b	b	b	a	b	b	b	a	b	a	b	b	b	b	b	b	h	a	b	a	b	b	b	a
B06	AX-147227313	AX-147227313_B06	20.853	B06	72446212		b	a	a	b	a	b	b	a	b	a	a	b	a	b	a	b	a	b	a	b	a	b	a	a	b	b	a	b	a	b	b	b	b	b	b	h	a	b	b	b	b	b	a
B06	AX-176808560	AX-176808560_B06	20.856	B06	48744049		a	a	a	b	b	a	b	b	a	a	a	a	a	a	a	a	a	b	h	a	a	b	a	b	a	a	b	b	b	a	b	b	a	b	b	b	h	b	b	b	b	b	b
B06	AX-147237054	AX-147237054_B06	20.858	B06	72575364		b	a	a	b	a	b	b	a	b	a	a	b	a	b	a	b	a	b	a	b	a	b	a	a	b	b	a	b	a	b	b	b	b	b	b	h	a	b	a	b	b	b	a
B06	AX-176817613	AX-176817613_B06	20.888	B06	97793275		b	b	b	a	a	a	a	a	h	a	a	b	b	b	a	b	b	a	a	b	a	a	b	a	b	a	b	a	a	b	b	b	b	a	a	b	a	h	b	b	b	b	b
B06	AX-176821198	AX-176821198_B06	20.905	B06	89348911		b	a	a	b	a	b	b	a	b	a	a	b	a	b	a	b	a	a	a	b	b	b	a	b	b	b	a	b	a	b	b	b	b	b	b	h	a	b	a	b	b	b	a
B06	AX-176791331	AX-176791331_B06	20.917	B06	56819795		b	a	a	b	a	b	b	b	b	a	a	a	a	b	a	a	a	b	a	a	a	b	a	a	b	b	a	b	h	b	b	b	a	b	b	h	a	b	b	b	b	h	b
B06	AX-176797763	AX-176797763_B06	20.937	B06	77046821		b	a	a	b	a	b	b	a	b	a	a	b	a	b	a	b	a	b	a	b	a	b	a	b	b	b	a	b	a	b	b	b	b	b	b	h	a	b	a	b	b	b	a
B06	AX-176801957	AX-176801957_B06	20.992	B06	100189992		b	b	b	a	a	a	a	a	h	a	a	b	b	b	a	b	b	a	a	b	a	a	b	a	b	a	b	a	a	b	b	b	b	a	a	b	b	h	b	b	b	b	b
B06	AX-147225495	AX-147225495_B06	20.998	B06	99469545		b	b	b	a	a	a	a	a	h	a	a	b	b	b	a	b	b	a	a	b	a	a	b	a	b	a	b	a	a	b	b	b	b	a	a	b	b	h	b	b	b	b	b
B06	AX-176793842	AX-176793842_B06	21.004	B06	101836688		b	b	b	a	a	a	a	a	h	a	a	b	b	b	a	b	b	a	a	b	a	a	b	a	b	a	b	a	a	b	b	b	b	a	a	b	b	h	b	b	b	b	b
B06	AX-176817626	AX-176817626_B06	21.008	B06	103295711		b	b	b	a	a	a	a	a	b	a	a	b	b	b	a	b	b	a	a	b	a	a	b	a	b	a	b	a	a	b	b	b	b	a	a	b	b	h	b	b	b	b	b
B06	AX-176819259	AX-176819259_B06	21.021	B06	100638144		b	b	b	a	a	a	a	a	h	a	a	b	b	b	a	b	b	a	a	b	a	a	b	a	b	a	b	a	a	b	b	b	b	a	a	b	b	-	b	b	b	b	b
B06	AX-176797902	AX-176797902_B06	21.021	B06	100528753		b	b	b	a	a	a	a	a	h	a	a	b	b	b	a	b	b	a	a	b	a	a	b	a	b	a	b	a	a	b	b	b	b	a	a	b	b	h	b	b	b	b	b
B06	AX-176817622	AX-176817622_B06	21.024	B06	101518864		b	b	b	a	a	a	a	a	h	a	a	b	b	b	a	b	b	a	a	b	a	a	b	a	b	a	b	a	a	b	b	b	b	a	a	b	b	h	b	b	b	b	b
B06	AX-176802759	AX-176802759_B06	21.025	B06	99429146		b	b	b	a	a	a	a	a	h	a	a	b	b	b	a	b	b	a	a	b	a	a	b	a	b	a	b	a	a	b	b	b	b	a	a	b	a	h	b	b	b	b	b
B06	AX-176808710	AX-176808710_B06	21.039	B06	103465246		b	b	b	a	a	a	a	a	h	a	a	b	b	b	a	b	b	a	a	b	a	a	b	a	b	a	b	a	a	b	b	b	b	a	b	b	b	h	b	b	b	b	b
B06	AX-176800259	AX-176800259_B06	21.097	B06	100280932		b	b	b	a	a	a	a	a	h	a	a	b	b	b	a	b	b	a	a	b	a	a	b	a	b	a	b	a	a	b	b	b	b	a	a	b	b	h	b	b	b	b	b
B06	AX-176809129	AX-176809129_B06	21.175	B06	104144473		b	b	b	a	a	a	a	a	h	a	a	b	b	b	a	b	b	a	a	b	a	a	b	a	b	a	b	a	a	b	b	b	b	a	b	b	b	h	b	b	b	b	b
B06	AX-176819748	AX-176819748_B06	21.178	B06	109773619		b	b	b	a	a	a	a	a	h	a	a	b	b	b	a	b	b	a	a	a	a	a	b	a	b	a	b	a	a	b	b	b	b	a	b	b	b	b	b	b	b	b	b
B06	AX-176817636	AX-176817636_B06	21.196	B06	107783890		b	b	b	a	a	a	a	a	h	a	a	b	b	b	a	b	b	a	a	b	a	a	b	a	b	a	b	a	a	b	b	b	b	a	b	b	b	h	b	b	b	b	b
B06	AX-147252992	AX-147252992_B06	21.197	B06	108428229		b	b	b	a	a	a	a	a	h	a	a	b	b	b	a	b	b	a	a	b	a	a	b	a	b	a	b	a	a	b	b	b	b	a	b	b	b	h	b	b	b	b	b
B06	AX-147211762	AX-147211762_B06	21.22	B06	105815686		b	b	b	a	a	a	a	a	h	a	a	b	b	b	a	b	b	a	a	b	a	a	b	a	b	a	b	a	a	b	b	b	b	a	b	b	b	h	b	b	b	b	b
B06	AX-176802229	AX-176802229_B06	21.254	B06	106844704		b	b	b	a	a	a	a	a	h	a	a	b	b	b	a	b	b	a	a	b	a	a	b	a	b	a	b	a	a	b	b	b	b	a	b	b	b	h	b	b	b	b	b
B06	AX-176822656	AX-176822656_B06	21.341	B06	116460608		a	a	a	b	b	a	a	b	a	b	b	a	a	a	a	a	a	b	b	a	a	a	b	b	a	b	a	a	b	a	b	b	b	b	b	a	a	b	a	b	a	a	a
B06	AX-176823191	AX-176823191_B06	21.343	B06	112337337		b	b	b	a	a	a	a	a	h	a	a	b	b	b	a	b	b	a	a	a	a	a	b	a	b	a	b	a	a	b	b	b	b	a	b	b	b	b	b	b	b	b	b
B06	AX-176794151	AX-176794151_B06	21.344	B06	111670788		b	b	b	a	a	a	a	a	h	a	a	b	b	b	a	b	b	a	a	a	a	a	b	a	b	a	b	a	a	b	b	b	b	a	b	b	b	b	b	b	b	b	b
B06	AX-176823980	AX-176823980_B06	21.344	B06	112058348		b	b	b	a	a	a	a	a	h	a	a	b	b	b	a	b	b	a	a	a	a	a	b	a	b	a	b	a	a	b	b	b	b	a	b	b	b	b	b	b	b	b	b
B06	AX-176817665	AX-176817665_B06	21.346	B06	112639679		b	b	b	a	a	a	a	a	h	a	a	b	b	b	a	b	b	a	a	a	a	a	b	a	b	a	b	a	a	b	b	b	b	a	b	b	b	b	b	b	b	b	b
B06	AX-176820835	AX-176820835_B06	21.39	B06	116836478		a	a	a	b	b	a	a	b	a	b	b	a	a	a	a	a	a	b	b	a	a	a	b	b	a	b	a	a	b	a	b	b	b	b	b	a	a	b	a	b	a	a	a
B06	AX-147253047	AX-147253047_B06	21.434	B06	113372947		b	b	b	a	a	a	a	a	h	a	a	b	b	b	a	b	b	a	a	a	a	a	b	a	b	a	b	a	a	b	b	b	b	a	b	b	b	b	b	b	b	b	b
B06	AX-176817666	AX-176817666_B06	21.462	B06	116601038		a	a	a	b	b	a	a	b	a	b	b	a	a	a	a	a	a	b	b	a	a	a	b	b	a	b	a	a	b	a	b	b	b	b	b	a	a	b	a	b	a	a	a
B06	AX-176793340	AX-176793340_B06	21.5	B06	117116727		a	a	a	b	b	a	a	b	a	b	b	a	b	a	a	a	a	b	b	a	a	a	b	b	a	b	a	a	b	a	b	b	b	b	b	a	a	b	a	b	a	a	a
B06	AX-176821219	AX-176821219_B06	21.539	B06	110995994		b	b	b	a	a	a	a	a	h	a	a	b	b	b	a	b	b	a	a	a	a	a	b	a	b	a	b	a	a	b	b	b	b	a	b	b	b	b	b	b	b	b	b
B06	AX-176809563	AX-176809563_B06	21.625	B06	104920748		b	b	b	a	a	a	a	a	h	a	a	b	b	b	a	b	b	a	a	b	a	a	b	a	b	a	b	a	a	b	b	b	b	a	b	b	b	h	b	b	b	b	b
B06	AX-147222273	AX-147222273_B06	21.743	B06	73636422		b	a	a	b	a	b	b	a	b	a	a	b	a	b	a	b	a	b	a	b	a	b	a	a	b	b	a	b	a	b	b	b	b	b	b	h	a	b	a	b	b	b	a
B06	AX-176802124	AX-176802124_B06	21.789	B06	73754142		b	a	a	b	a	b	b	a	b	a	a	b	a	b	a	b	a	b	a	b	a	b	a	a	b	b	a	b	a	b	b	b	b	b	b	h	a	b	a	b	b	b	a
B06	AX-147225341	AX-147225341_B06	21.815	B06	73777983		b	a	a	b	a	b	b	a	b	a	a	b	a	b	a	b	a	b	a	b	a	b	a	a	b	b	a	b	a	b	b	b	b	b	b	h	a	b	a	b	b	b	a
B06	AX-176807504	AX-176807504_B06	21.846	B06	63089765		b	a	a	b	a	b	b	a	b	a	a	b	a	b	a	b	a	b	a	b	a	b	a	a	b	b	a	b	a	b	b	b	b	b	b	h	a	b	b	b	b	b	a
B06	AX-176791337	AX-176791337_B06	21.957	B06	72446468		b	a	a	b	a	b	b	a	b	a	a	b	a	b	a	b	a	b	a	b	a	b	a	a	b	b	a	b	a	b	b	b	b	b	b	h	a	b	b	b	b	b	a
B06	AX-176820578	AX-176820578_B06	22.047	B06	67576855		b	a	a	b	a	a	b	a	b	a	a	b	a	b	a	b	a	b	a	b	a	b	a	a	b	b	a	b	a	b	b	b	b	b	b	h	a	b	b	b	b	b	a
B06	AX-176820260	AX-176820260_B06	22.281	B06	121275818		a	a	a	b	b	a	a	b	a	a	b	a	b	a	a	a	a	b	b	a	a	a	b	b	a	b	a	a	b	a	b	b	b	b	b	a	a	b	a	b	a	a	a
B06	AX-176806012	AX-176806012_B06	22.284	B06	120319736		a	a	a	b	b	a	a	b	a	a	b	a	b	a	a	a	a	b	b	a	a	a	b	b	a	b	a	a	b	a	b	b	b	b	b	a	a	b	a	b	a	a	a
B06	AX-176823385	AX-176823385_B06	22.319	B06	121392492		a	a	a	b	a	a	a	b	a	a	b	a	b	a	a	a	a	b	b	a	a	a	b	b	a	b	a	a	b	a	b	b	b	b	b	a	a	b	a	b	a	a	a
B06	AX-176801885	AX-176801885_B06	22.349	B06	121270572		a	a	a	b	b	a	a	b	a	a	b	a	b	a	a	a	a	b	b	a	a	a	b	b	a	b	a	a	b	a	b	b	b	b	b	a	a	b	a	b	a	a	a
B06	AX-176800273	AX-176800273_B06	22.437	B06	122526667		a	a	a	b	a	a	a	a	a	b	b	a	b	a	a	a	a	b	b	a	a	a	b	a	a	b	a	a	b	a	b	b	b	b	b	a	b	a	a	b	a	a	a
B06	AX-176794164	AX-176794164_B06	22.437	B06	122067666		a	a	a	b	a	a	a	b	a	a	b	a	b	a	a	a	a	b	b	a	a	a	b	a	a	b	a	a	b	a	b	b	b	b	b	a	a	b	a	b	a	a	a
B06	AX-147225757	AX-147225757_B06	22.51	B06	122035809		a	a	a	b	a	a	a	b	a	a	b	a	b	a	a	a	a	b	b	a	a	a	b	b	a	b	a	a	b	a	b	b	b	b	b	a	a	b	a	b	a	a	a
B06	AX-176816490	AX-176816490_B06	22.528	B06	122792635		a	b	b	b	a	a	a	a	a	b	b	a	b	a	a	a	a	b	b	a	a	a	b	a	a	b	a	a	b	a	b	b	b	b	b	a	b	a	a	b	a	a	a
B06	AX-176821554	AX-176821554_B06	22.625	B06	123047666		b	b	b	b	a	a	a	a	b	b	a	b	a	a	a	b	b	b	a	a	b	a	a	b	a	a	a	a	a	b	a	b	b	b	a	a	b	b	b	a	a	a	a
B06	AX-176806408	AX-176806408_B06	22.801	B06	122228767		a	a	a	b	a	a	a	a	a	b	b	a	b	a	a	a	a	b	b	a	a	a	b	a	a	b	a	a	b	a	b	b	b	b	b	a	b	a	a	b	a	a	a
B06	AX-176804137	AX-176804137_B06	22.883	B06	123081846		b	b	b	b	a	a	a	a	b	b	a	b	h	a	a	b	b	b	a	b	a	a	a	b	a	a	a	a	a	a	a	b	b	a	a	a	b	b	b	a	b	b	a
B06	AX-176823726	AX-176823726_B06	23	B06	123043397		b	a	a	a	a	a	a	a	b	b	a	b	b	a	a	b	b	b	b	b	a	a	b	a	a	b	b	b	b	h	h	b	b	b	b	a	b	a	a	b	b	b	a
B06	AX-147253371	AX-147253371_B06	25.794	B06	132605976		a	a	a	b	b	a	a	a	a	a	b	a	b	a	b	a	a	a	b	a	a	a	b	a	a	b	a	a	a	b	a	a	a	b	b	b	a	b	b	a	a	a	a
B06	AX-176810330	AX-176810330_B06	26.001	B06	132596716		a	a	a	b	b	a	b	a	a	b	b	b	b	b	b	b	b	b	a	b	b	a	a	b	a	b	b	b	a	b	a	b	b	b	b	b	a	a	b	b	a	a	b
B06	AX-176797197	AX-176797197_B06	27.83	B06	135499879		a	a	a	b	b	a	a	a	a	a	b	a	b	a	b	a	a	a	b	a	a	a	b	a	a	b	a	a	a	b	a	a	a	b	b	b	a	b	b	a	a	a	a
B06	AX-176814306	AX-176814306_B06	27.967	B06	135562134		a	a	a	b	b	a	a	a	a	a	b	a	b	a	b	a	a	a	b	a	a	a	b	a	a	b	a	a	a	b	a	a	a	b	b	b	a	b	b	a	a	a	a
B06	AX-176808725	AX-176808725_B06	28.251	B06	135880770		a	a	a	b	b	a	a	b	a	a	b	a	b	a	b	a	a	a	b	a	a	a	b	a	a	b	a	a	a	b	a	a	a	b	b	a	a	b	b	a	a	a	a
B06	AX-176791561	AX-176791561_B06	29.851	B06	136397738		a	a	a	b	b	a	a	b	a	a	b	a	b	a	b	a	a	a	b	a	a	a	b	a	a	b	a	a	a	b	a	a	a	b	b	a	a	a	a	a	a	a	a
B06	AX-176792551	AX-176792551_B06	29.955	B06	137111021		a	a	a	b	b	a	a	a	a	a	b	a	b	a	b	a	a	a	b	a	a	a	b	a	a	b	a	a	a	b	a	a	a	b	b	a	a	a	a	a	a	a	a
B06	AX-176806297	AX-176806297_B06	30.092	B06	136604478		a	a	a	b	b	a	a	b	a	a	b	a	b	a	b	a	a	a	b	a	a	a	b	a	a	b	a	a	a	b	a	a	a	b	b	a	a	a	a	a	a	a	a
B06	AX-176811800	AX-176811800_B06	30.099	B06	136836831		a	a	a	b	b	a	a	b	a	a	b	a	b	a	b	a	a	a	b	a	a	a	b	a	a	b	a	a	a	b	a	a	a	b	b	a	a	a	a	a	a	a	a
B06	AX-176817753	AX-176817753_B06	30.106	B06	136604362		a	a	a	b	b	a	a	b	a	a	b	a	b	a	b	a	a	a	b	a	a	a	b	a	a	b	a	a	a	b	a	a	a	b	b	a	a	a	a	a	a	a	a
B06	AX-176796089	AX-176796089_B06	30.217	B06	136977138		a	a	a	b	b	a	a	a	a	a	b	a	b	a	b	a	a	a	b	a	a	a	b	a	a	b	a	a	a	b	a	a	a	b	b	a	a	a	a	a	a	a	a
B06	AX-176803030	AX-176803030_B06	30.291	B06	138206458		a	a	a	b	b	a	a	a	a	a	a	a	b	a	b	a	a	a	b	a	a	a	b	a	a	b	a	a	a	b	a	a	a	b	b	a	a	a	a	a	a	a	a
B06	AX-176804589	AX-176804589_B06	30.956	B06	139106979		a	b	b	b	b	a	a	a	b	a	a	a	b	a	a	a	b	b	b	a	a	b	b	b	b	b	a	a	a	b	b	b	b	a	b	a	b	b	a	b	a	a	a
B06	AX-176804543	AX-176804543_B06	31.124	B06	139326638		b	a	a	a	a	b	a	a	b	a	b	a	a	a	b	a	b	a	b	b	a	a	b	b	b	a	b	a	a	a	b	b	a	b	a	b	a	b	b	a	b	b	a
B06	AX-176804130	AX-176804130_B06	31.901	B06	140173243		b	a	a	a	a	b	h	a	b	a	b	a	a	a	b	a	b	a	b	b	b	a	b	h	b	a	b	a	a	a	b	b	b	b	a	b	b	b	b	a	b	b	a
B06	AX-147253650	AX-147253650_B06	31.988	B06	140362319		b	a	a	a	a	b	h	a	b	a	b	a	a	a	b	a	b	a	b	b	b	a	b	h	b	a	b	a	a	a	b	b	a	b	a	b	b	b	b	a	b	b	a
B06	AX-176811098	AX-176811098_B06	32.248	B06	140620784		b	a	a	a	a	b	b	a	b	a	b	a	a	a	b	a	b	a	b	b	b	a	b	b	b	a	b	h	a	a	b	b	a	b	a	b	b	b	b	a	b	b	a
B06	AX-176809467	AX-176809467_B06	32.967	B06	140880205		b	a	a	a	a	b	h	a	b	a	b	a	a	a	b	a	b	a	b	b	b	a	b	h	b	a	b	a	a	a	b	b	a	b	a	b	b	b	b	a	b	b	a
B06	AX-176802991	AX-176802991_B06	35.993	B06	141465232		b	a	a	a	a	b	h	a	b	a	b	a	a	a	b	a	b	a	b	b	b	a	b	h	b	a	b	a	a	a	b	b	a	b	a	b	b	b	b	a	b	b	a
B06	AX-176818860	AX-176818860_B06	36.194	B06	141567755		b	a	a	a	a	b	h	a	b	a	b	a	a	a	b	a	b	a	b	b	b	a	b	h	b	a	b	a	a	a	b	b	a	b	a	b	b	b	b	a	b	b	a
B06	AX-176817768	AX-176817768_B06	36.323	B06	141705650		b	a	a	a	a	b	h	a	b	a	b	a	a	a	b	a	b	a	b	b	b	a	b	-	b	a	b	a	a	a	b	b	a	b	a	b	b	b	b	a	b	b	a
B06	AX-176811604	AX-176811604_B06	36.511	B06	141595129		b	a	a	a	a	b	b	-	b	a	b	a	a	a	b	a	b	a	b	b	b	a	b	b	b	a	b	h	a	a	b	b	a	b	a	b	b	b	b	a	b	b	a
B06	AX-176823393	AX-176823393_B06	39.96	B06	142388810		b	a	a	a	a	b	h	a	b	a	b	a	a	a	b	a	b	a	b	b	b	a	b	h	b	a	b	a	a	a	b	b	a	b	a	b	b	b	b	a	b	b	a
B06	AX-176803301	AX-176803301_B06	40.795	B06	142608663		b	a	a	a	a	b	a	a	b	a	b	a	a	a	b	a	b	a	b	b	b	a	b	b	b	a	b	a	a	a	b	b	a	b	a	b	a	b	b	a	b	b	a
B06	AX-176808102	AX-176808102_B06	41.3	B06	142850748		a	b	b	a	b	b	b	a	b	b	a	b	a	a	a	b	a	b	a	b	a	b	b	b	a	b	b	b	a	b	b	b	a	a	b	h	a	a	b	a	b	b	b
B06	AX-176817770	AX-176817770_B06	41.311	B06	142849938		a	b	b	a	b	b	b	a	b	b	a	b	a	a	a	b	a	b	a	b	a	b	b	b	a	b	b	b	a	b	b	b	a	a	b	h	a	a	b	a	b	b	b
B06	AX-176799812	AX-176799812_B06	41.326	B06	142868530		a	b	b	a	b	b	b	a	b	b	a	b	a	a	a	b	a	b	a	b	a	b	b	b	a	b	b	b	a	b	b	b	a	a	b	h	a	a	b	a	b	b	b
B06	AX-176793839	AX-176793839_B06	41.499	B06	143129524		a	b	b	a	b	b	b	b	b	b	a	b	a	a	a	b	a	b	a	b	a	b	b	b	a	b	b	b	a	b	b	b	b	a	b	h	a	a	b	a	b	a	b
B06	AX-147226304	AX-147226304_B06	42.563	B06	143683391		b	b	b	b	a	a	b	b	b	b	a	b	a	b	b	b	a	b	b	b	a	b	b	b	b	b	b	b	a	b	b	b	h	a	b	a	a	b	b	b	a	a	b
B06	AX-147226305	AX-147226305_B06	42.676	B06	143683406		b	b	h	b	a	a	b	b	b	b	a	b	a	b	b	b	a	b	b	b	a	b	b	b	b	b	b	b	a	b	b	b	h	a	b	a	a	b	b	b	a	a	b
B06	AX-147226320	AX-147226320_B06	44.318	B06	143914222		a	a	a	a	a	a	a	a	a	b	b	a	a	b	b	a	h	h	a	b	a	b	a	a	a	b	a	b	a	a	a	b	b	b	b	a	a	a	a	b	a	b	a
B06	AX-147226318	AX-147226318_B06	44.41	B06	143910255		a	a	a	a	b	a	a	b	a	b	b	a	a	b	b	a	h	b	b	b	a	b	a	a	a	a	b	b	a	b	b	b	b	b	b	b	a	a	a	b	a	b	a
B06	AX-147226313	AX-147226313_B06	44.576	B06	143801425		a	b	b	a	a	b	b	b	b	b	b	a	a	a	b	a	b	a	a	b	b	a	a	h	b	b	b	a	b	a	b	b	a	a	b	b	a	b	b	b	a	a	b
B06	AX-176815173	AX-176815173_B06	44.967	B06	143948878		a	a	a	a	a	a	a	a	a	b	b	b	a	b	a	b	a	h	b	b	a	b	a	a	a	a	a	b	a	a	a	b	h	b	b	a	a	a	a	a	a	b	b
B06	AX-176804569	AX-176804569_B06	45.587	B06	145048242		a	a	a	a	a	a	a	a	a	b	b	b	a	b	a	b	a	h	b	b	a	b	a	a	a	a	a	b	a	a	a	b	h	b	b	a	a	a	a	a	a	b	b
B06	AX-176815176	AX-176815176_B06	45.77	B06	145129937		a	a	a	a	a	a	a	a	a	b	b	b	a	b	a	b	a	h	b	b	a	b	a	a	a	a	a	b	a	a	a	b	h	b	b	a	a	a	a	a	a	b	b
B06	AX-176798780	AX-176798780_B06	45.894	B06	146665803		a	a	a	a	a	a	a	a	a	b	b	b	a	b	a	b	a	h	b	b	b	b	b	a	a	a	a	b	a	a	a	b	h	b	b	a	a	a	a	a	a	b	b
B06	AX-176813277	AX-176813277_B06	45.896	B06	145058327		a	a	a	a	a	a	a	a	a	b	b	b	a	b	a	b	a	h	b	b	a	b	a	a	a	a	a	b	a	a	a	b	h	b	b	a	a	a	a	a	a	b	b
B06	AX-147253998	AX-147253998_A06	45.954	A06	113418563		a	a	a	a	b	b	b	a	a	a	b	a	a	a	a	a	b	b	b	b	b	b	b	b	b	a	a	b	a	b	b	a	a	a	b	b	b	b	a	b	a	b	b
B06	AX-176814048	AX-176814048_B06	46.012	B06	144935003		a	a	a	a	a	a	a	a	a	b	b	b	a	b	a	b	a	h	b	b	a	b	a	a	a	a	a	b	a	a	a	b	h	b	b	a	a	a	a	a	a	b	b
B06	AX-176800793	AX-176800793_B06	46.012	B06	146171090		a	a	a	a	a	a	a	a	a	b	b	b	a	b	a	b	a	-	b	b	a	b	a	a	a	a	a	b	a	a	a	b	h	b	b	a	a	a	a	a	a	b	b
B06	AX-176817783	AX-176817783_B06	46.106	B06	145796495		a	a	a	a	a	a	a	a	a	b	b	b	a	b	a	b	a	h	b	b	a	b	a	a	a	a	a	b	a	a	a	b	h	b	b	a	a	a	a	a	a	b	b
B06	AX-176803748	AX-176803748_B06	46.119	B06	144835375		a	a	a	a	a	a	a	a	a	b	b	b	a	b	a	b	a	h	b	b	a	b	a	a	a	a	a	b	a	a	a	b	h	b	b	a	a	a	a	a	a	b	b
B06	AX-147226538	AX-147226538_B06	48.547	B06	147030435		a	a	a	a	a	a	a	a	a	b	b	b	a	b	a	b	a	h	b	b	b	b	b	a	a	a	a	b	a	a	a	b	h	b	b	a	a	a	a	a	a	b	b
B07	AX-177639469	AX-177639469_B07	0	B07	132395448		a	a	a	a	a	a	b	a	a	a	b	a	a	a	a	a	a	a	b	b	b	b	b	a	a	a	a	b	a	b	a	a	a	b	a	a	a	a	a	a	a	b	b
B07	AX-147256867	AX-147256867_B07	10.949	B07	133434250		a	a	a	a	a	a	b	a	a	a	b	a	a	a	a	a	a	a	b	b	b	b	b	a	a	a	a	b	a	b	a	a	a	b	a	a	a	a	a	a	a	b	b
B07	AX-147256894	AX-147256894_B07	14.1	B07	133794708		a	a	a	a	a	a	b	a	a	a	b	a	a	a	a	a	a	a	b	b	b	b	b	a	a	a	a	b	a	b	a	a	a	b	a	a	a	a	a	a	a	b	b
B08	AX-176811273	AX-176811273_B08	0	B08	15490568		a	a	a	a	a	a	b	a	a	a	b	a	a	a	a	a	a	a	b	b	b	b	b	a	a	a	a	b	a	b	a	a	a	b	a	a	a	a	a	a	a	b	b
B08	AX-177642987	AX-177642987_B08	0.194	B08	13901620		a	a	a	a	a	a	b	a	a	a	b	a	a	a	a	a	a	a	b	b	b	b	b	a	a	a	a	b	a	b	a	a	a	b	a	a	a	a	a	a	a	b	b
B08	AX-176815753	AX-176815753_B08	0.371	B08	12233513		a	a	a	a	a	a	b	a	a	a	b	a	a	a	a	a	a	a	b	b	b	b	b	a	a	a	a	b	a	b	a	a	a	b	a	a	a	a	a	a	a	b	b
B08	AX-176819905	AX-176819905_B08	0.384	B08	12233583		a	a	a	a	a	a	b	a	a	a	b	a	a	a	a	a	a	a	b	b	b	b	b	a	a	a	a	b	a	b	a	a	a	b	a	a	a	a	a	a	a	b	b
B08	AX-177642964	AX-177642964_B08	0.387	B08	12213433		a	a	a	a	a	a	b	a	a	a	b	a	a	a	a	a	a	a	b	b	b	b	b	a	a	a	a	b	a	b	a	a	a	b	a	a	a	a	a	a	a	b	b
B08	AX-177637148	AX-177637148_B08	2.519	B08	23694094		a	a	a	a	a	a	b	a	a	a	b	a	a	a	a	a	a	a	b	b	b	b	b	a	a	a	a	b	a	b	a	a	a	b	a	a	a	a	a	a	a	b	b
B08	AX-147231712	AX-147231712_B08	2.522	B08	24517015		a	a	a	a	a	a	b	a	a	a	b	a	a	a	a	a	a	a	b	b	b	b	b	a	a	a	a	b	a	b	a	a	a	b	a	a	a	a	a	a	a	b	b
B08	AX-177642533	AX-177642533_B08	3.944	B08	37891473		a	a	a	a	a	a	b	a	a	a	b	a	a	a	a	a	a	a	b	b	b	b	b	a	a	a	a	b	a	b	a	a	a	b	a	a	a	a	a	a	a	b	b
B08	AX-176794348	AX-176794348_B08	4.053	B08	38363217		a	a	a	a	a	a	b	a	a	a	b	a	a	a	a	a	a	a	b	b	b	b	b	a	a	a	a	b	a	b	a	a	a	b	a	a	a	a	a	a	a	b	b
B08	AX-177640594	AX-177640594_B08	4.136	B08	39065499		a	a	a	a	a	a	b	a	a	a	b	a	a	a	a	a	a	a	b	b	b	b	b	a	a	a	a	b	a	b	a	a	a	b	a	a	a	a	a	a	a	b	b
B08	AX-176801428	AX-176801428_B08	4.929	B08	57892757		a	a	a	a	a	a	b	a	a	a	b	a	a	a	a	a	a	a	b	b	b	b	b	a	a	a	a	b	a	b	a	a	a	b	a	a	a	a	a	a	a	b	b
B08	AX-176818311	AX-176818311_B08	5.113	B08	65134093		a	b	b	a	a	b	b	b	b	b	b	a	a	a	b	a	b	a	a	b	b	a	a	b	b	b	b	h	b	a	b	b	a	a	b	b	a	b	b	b	a	-	b
B08	AX-176802592	AX-176802592_B08	5.117	B08	89928027		a	b	b	a	a	b	b	b	b	b	b	a	a	a	b	a	b	a	a	b	b	a	a	b	b	h	b	a	b	a	b	b	a	a	b	b	a	b	b	b	a	a	b
B08	AX-147258472	AX-147258472_B08	5.124	B08	92446914		a	b	b	a	a	b	b	b	b	b	b	a	a	a	b	a	b	a	a	b	b	a	a	b	b	h	b	a	b	a	b	b	a	a	b	b	a	b	b	b	a	a	b
B08	AX-177642927	AX-177642927_B08	5.583	B08	103451258		a	a	a	a	a	a	b	a	a	a	b	a	a	a	a	a	a	a	b	b	b	b	b	a	a	a	a	b	a	b	a	a	a	b	a	a	a	a	a	a	a	b	b
B08	AX-177643428	AX-177643428_B08	5.809	B08	106548580		a	a	a	a	a	a	b	a	a	a	b	a	a	a	a	a	a	a	b	b	b	b	b	a	a	a	a	b	a	b	a	a	a	b	a	a	a	a	a	a	a	b	b
B08	AX-147231190	AX-147231190_B08	6.337	B08	114794740		a	a	a	a	a	a	b	a	a	a	b	a	a	a	a	a	a	a	b	b	b	b	b	a	a	a	a	b	a	b	a	a	a	b	a	a	a	a	a	a	a	b	b
B08	AX-177641627	AX-177641627_B08	6.84	B08	116061516		a	a	a	a	a	a	b	a	a	a	b	a	a	a	a	a	a	a	b	b	b	b	b	a	a	a	a	b	a	b	a	a	a	b	a	a	a	a	a	a	a	b	b
B08	AX-177644355	AX-177644355_B08	9.82	B08	122051811		a	a	a	a	a	a	b	a	a	a	b	a	a	a	a	a	a	a	b	b	b	b	b	a	a	a	a	b	a	b	a	a	a	b	a	a	a	a	a	a	a	b	b
B08	AX-177643811	AX-177643811_B08	9.82	B08	122217231		a	a	a	a	a	a	b	a	a	a	b	a	a	a	a	a	a	a	b	b	b	b	b	a	a	a	a	b	a	b	a	a	a	b	a	a	a	a	a	a	a	b	b
B08	AX-176820769	AX-176820769_B08	10.331	B08	122465770		a	a	a	a	a	a	b	a	a	a	b	a	a	a	a	a	a	a	b	b	b	b	b	a	a	a	a	b	a	b	a	a	a	b	a	a	a	a	a	a	a	b	b
B08	AX-176822771	AX-176822771_B08	10.425	B08	122506288		a	a	a	a	a	a	b	a	a	a	b	a	a	a	a	a	a	a	b	-	b	b	b	a	a	a	a	b	a	-	a	a	a	b	a	a	a	a	a	a	a	b	b
B08	AX-177640257	AX-177640257_B08	10.48	B08	122596411		a	a	a	a	a	a	b	a	a	a	b	a	a	a	a	a	a	a	b	b	b	b	b	a	a	a	a	b	a	b	a	a	a	b	a	a	a	a	a	a	a	b	b
B08	AX-147259014	AX-147259014_B08	10.651	B08	122834300		a	a	a	a	a	a	b	a	a	a	b	a	a	a	a	a	a	a	b	b	b	b	b	a	a	a	a	b	a	b	a	a	a	b	a	a	a	a	a	a	a	b	b
B08	AX-147221640	AX-147221640_B08	10.728	B08	123234783		a	a	a	a	a	a	b	a	a	a	b	a	a	a	a	a	a	a	b	b	b	b	b	a	a	a	a	b	a	b	a	a	a	b	a	a	a	a	a	a	a	b	b
B08	AX-147221637	AX-147221637_B08	10.734	B08	123235977		a	a	a	a	a	a	b	a	a	a	b	a	a	a	a	a	a	a	b	b	b	b	b	a	a	a	a	b	a	b	a	a	a	b	a	a	a	a	a	a	a	b	b
B08	AX-177640588	AX-177640588_B08	10.824	B08	123076293		a	a	a	a	a	a	b	a	a	a	b	a	a	a	a	a	a	a	b	b	b	b	b	a	a	a	a	b	a	b	a	a	a	b	a	a	a	a	a	a	a	b	b
B08	AX-177643211	AX-177643211_B08	10.826	B08	123018793		a	a	a	a	a	a	b	a	a	a	b	a	a	a	a	a	a	a	b	b	b	b	b	a	a	a	a	b	a	b	a	a	a	b	a	a	a	a	a	a	a	b	b
B08	AX-147221639	AX-147221639_B08	10.895	B08	123234970		a	a	a	a	a	a	b	a	a	a	b	a	a	a	a	a	a	a	b	b	b	b	b	a	a	a	a	-	a	b	a	a	a	b	a	a	a	a	a	a	a	b	b
B08	AX-177640259	AX-177640259_B08	10.955	B08	123290427		a	a	a	a	a	a	b	a	a	a	b	a	a	a	a	a	a	a	b	b	b	b	b	a	a	a	a	b	a	b	a	a	a	b	a	a	a	a	a	a	a	b	b
B08	AX-176817957	AX-176817957_B08	11.433	B08	123538693		a	a	a	a	a	a	b	a	a	a	b	a	a	a	a	a	a	a	b	b	b	b	b	a	a	a	a	b	a	b	a	a	a	b	a	a	a	a	a	a	a	b	b
B08	AX-176799240	AX-176799240_B08	17.235	B08	127984303		a	a	a	a	a	a	b	a	a	a	b	a	a	a	a	a	a	a	b	b	b	b	b	a	a	a	a	b	a	b	a	a	a	b	a	a	a	a	a	a	a	b	b
B08	AX-176800513	AX-176800513_B08	17.258	B08	128127289		a	a	a	a	a	a	b	a	a	a	b	a	a	a	a	a	a	a	b	b	b	b	b	a	a	a	a	b	a	b	a	a	a	b	a	a	a	a	a	a	a	b	b
B08	AX-176815381	AX-176815381_B08	17.275	B08	127956853		a	a	a	a	a	-	b	a	a	a	b	a	a	a	a	a	a	a	b	b	b	b	b	a	a	a	a	b	a	b	a	a	a	b	a	a	a	a	a	a	a	b	b
B08	AX-176811749	AX-176811749_B08	17.651	B08	127600620		a	a	a	a	a	a	b	a	a	a	b	a	a	a	a	a	a	a	b	b	b	b	b	a	a	a	a	b	a	b	a	a	a	b	a	a	a	a	a	a	a	b	b
B09	AX-177639939	AX-177639939_B09	0	B09	123927402		a	a	a	a	a	a	b	a	a	a	b	a	a	a	a	a	a	a	b	b	b	b	b	a	a	a	a	b	a	b	a	a	a	b	a	a	a	a	a	a	a	b	b
B09	AX-147261745	AX-147261745_B09	0.756	B09	141573309		a	a	a	a	a	a	b	a	a	a	b	a	a	a	a	a	a	a	b	b	b	b	b	a	a	a	a	b	a	b	a	a	a	b	a	a	a	a	a	a	a	b	b
B09	AX-177639970	AX-177639970_B09	1.021	B09	139738590		a	a	a	a	a	a	b	a	a	a	b	a	a	a	a	a	a	a	b	b	b	b	b	a	a	a	a	b	a	b	a	a	a	b	a	a	a	a	a	a	a	b	b
B09	AX-176821584	AX-176821584_B09	1.278	B09	133560681		a	a	a	a	a	a	b	a	a	a	b	a	a	a	a	a	a	a	b	b	b	b	b	a	a	a	a	b	a	b	a	a	a	b	a	a	a	a	a	a	a	b	b
B09	AX-177642454	AX-177642454_B09	1.279	B09	138748173		a	a	a	a	a	a	b	a	a	a	b	a	a	a	a	a	a	a	b	b	b	b	b	a	a	a	a	b	a	b	a	a	a	b	a	a	a	a	a	a	a	b	b
B09	AX-177639940	AX-177639940_B09	1.279	B09	138666192		a	a	a	a	a	a	b	a	a	a	b	a	a	a	a	a	a	a	b	b	b	b	b	a	a	a	a	b	a	b	a	a	a	b	a	a	a	a	a	a	a	b	b
B10	AX-177643880	AX-177643880_B10	0	B10	137512311		a	a	a	a	a	a	b	b	a	a	a	b	b	a	b	b	b	a	a	b	b	b	a	a	a	b	b	b	a	a	a	a	b	b	b	b	b	b	b	a	a	a	a
B10	AX-147264901	AX-147264901_B10	0.149	B10	137369839		a	a	a	a	a	a	b	b	a	a	a	b	b	a	b	b	b	a	a	b	b	b	a	a	a	b	b	b	a	a	a	a	b	b	b	b	b	b	b	a	a	a	a
B10	AX-147236793	AX-147236793_B10	0.338	B10	137772213		a	a	a	a	a	a	b	b	a	a	a	b	b	a	b	b	b	a	a	b	b	b	a	a	a	b	b	b	a	a	b	a	b	b	b	b	b	b	b	a	a	a	a
B10	AX-177643653	AX-177643653_B10	0.359	B10	137908479		a	a	a	a	a	a	b	b	a	a	a	b	b	a	b	b	b	a	a	b	b	b	a	a	a	b	b	b	a	a	b	a	b	b	b	b	b	b	b	a	a	a	a
B10	AX-177643597	AX-177643597_B10	0.361	B10	137942928		a	a	a	a	a	a	b	b	a	a	a	b	b	a	b	b	b	a	a	b	b	b	a	a	a	b	b	b	a	a	b	a	b	b	b	b	b	b	b	a	a	a	a
B10	AX-176822416	AX-176822416_B10	0.7	B10	137204714		a	a	a	a	a	a	b	b	a	a	a	b	b	a	a	b	b	a	a	b	b	b	a	a	a	b	b	b	a	a	a	a	b	b	b	b	b	b	b	a	a	a	b
B10	AX-177639570	AX-177639570_B10	1.256	B10	137039675		a	a	a	a	a	a	b	b	a	a	a	b	b	a	a	b	b	a	a	b	b	a	a	a	a	b	b	b	b	a	a	a	b	b	b	b	b	b	b	a	a	a	b
B10	AX-177641781	AX-177641781_B10	1.383	B10	136846214		a	a	a	a	a	a	b	b	a	a	a	b	b	a	a	b	b	a	a	b	b	a	a	a	a	b	b	b	a	a	a	a	b	b	b	b	b	b	b	a	a	a	b
B10	AX-147264858	AX-147264858_A10	2.084	A10	110143141		a	b	b	a	a	b	b	b	b	b	b	a	a	a	b	a	b	a	a	b	b	a	a	b	b	h	b	a	b	a	b	b	a	a	b	b	a	b	b	b	a	a	b
B10	AX-176808372	AX-176808372_B10	2.202	B10	136384657		a	a	a	a	a	a	b	b	a	a	a	b	b	a	a	b	b	a	a	b	b	a	a	a	a	b	b	b	a	a	a	a	b	b	b	b	b	b	b	a	a	a	b
B10	AX-177637909	AX-177637909_B10	2.282	B10	135806260		a	a	a	a	a	a	b	b	b	a	a	b	b	a	a	b	b	a	a	b	b	a	a	a	a	b	b	b	a	a	a	a	b	b	b	b	b	b	b	h	a	a	b
B10	AX-177637590	AX-177637590_B10	2.429	B10	135895732		a	a	a	a	a	a	b	b	b	a	a	b	b	a	a	b	b	a	a	b	b	a	a	a	a	b	b	b	a	a	a	a	b	b	b	b	b	b	b	h	a	a	b
B10	AX-177640006	AX-177640006_B10	2.522	B10	136049898		a	a	a	a	a	a	b	b	b	a	a	b	b	a	a	b	b	a	a	b	b	a	a	a	a	b	b	b	a	a	a	a	b	b	b	b	b	b	b	a	a	a	b
B10	AX-176821433	AX-176821433_B10	2.9	B10	135424253		a	a	a	a	a	a	b	b	b	a	a	b	b	a	a	b	b	a	a	b	b	a	a	a	a	b	b	b	a	a	a	a	b	b	b	b	b	b	b	h	a	a	b
B10	AX-176794466	AX-176794466_B10	3.242	B10	135271799		a	a	a	a	a	a	b	b	b	a	a	b	b	a	a	b	b	a	a	b	b	a	a	a	a	b	b	b	a	a	a	a	b	b	b	b	b	b	b	h	a	a	b
B10	AX-176822982	AX-176822982_B10	3.506	B10	133992982		a	a	a	a	a	a	b	b	b	a	a	b	b	a	a	b	b	a	a	b	b	a	a	a	a	b	b	b	a	a	a	a	b	b	b	b	b	b	b	h	a	a	b
B10	AX-176821193	AX-176821193_B10	3.63	B10	134326251		a	a	a	a	a	a	b	b	b	a	a	b	b	a	a	b	b	a	a	b	b	a	a	a	a	b	b	b	a	a	a	a	b	b	b	b	b	b	b	h	a	a	b
B10	AX-176824056	AX-176824056_B10	3.818	B10	133839158		a	a	a	a	a	a	b	b	b	a	a	b	b	a	a	b	b	a	a	b	b	a	a	a	a	b	b	b	a	a	a	a	b	b	b	b	b	b	b	h	a	a	b
B10	AX-177640554	AX-177640554_B10	3.967	B10	133689429		a	a	a	a	a	a	b	b	b	a	a	b	b	a	a	b	b	a	a	b	b	a	a	a	a	b	b	b	a	a	a	a	b	b	b	b	b	b	b	h	a	a	b
B10	AX-177640474	AX-177640474_B10	4.1	B10	133742519		a	a	a	a	a	a	b	b	b	a	a	b	b	a	a	b	b	a	a	b	b	a	-	a	a	b	b	b	a	a	a	a	b	b	b	b	b	b	b	h	a	-	b
B10	AX-176822513	AX-176822513_B10	4.6	B10	133373376		a	a	a	a	a	a	b	b	b	a	a	b	b	a	a	b	b	a	a	b	b	a	a	a	a	b	b	b	a	a	a	a	b	b	b	b	b	b	b	h	a	a	b
B10	AX-176809757	AX-176809757_B10	4.947	B10	131271509		a	a	a	a	a	a	b	b	b	a	a	b	b	a	a	b	b	a	a	b	b	a	a	a	a	b	a	b	a	a	a	a	b	b	b	b	b	b	b	h	a	a	b
B10	AX-147228943	AX-147228943_B10	5.041	B10	101103212		a	a	a	a	a	a	b	b	b	a	a	b	b	a	a	b	b	a	a	b	b	a	a	a	a	b	a	b	b	a	a	a	b	b	b	-	b	b	b	-	a	a	b
B10	AX-177640471	AX-177640471_B10	5.11	B10	133132706		a	a	a	a	a	a	b	b	b	a	a	b	b	a	a	b	b	a	a	b	b	a	a	a	a	b	b	b	a	a	a	a	b	b	b	b	b	b	b	h	a	a	b
B10	AX-176820634	AX-176820634_B10	5.479	B10	40918181		a	a	a	a	a	a	b	a	a	a	b	a	a	a	a	a	a	a	b	b	b	b	b	a	a	a	a	b	a	b	a	b	a	b	a	a	a	a	a	a	a	b	b
B10	AX-177639018	AX-177639018_B10	5.597	B10	42331974		a	a	a	a	a	a	b	a	a	a	b	a	a	a	a	a	a	a	b	b	b	b	b	a	a	a	a	b	a	b	a	b	a	a	a	a	a	a	a	a	a	b	b
B10	AX-177640411	AX-177640411_B10	5.721	B10	31998883		a	a	a	a	a	a	b	a	a	a	b	a	a	a	a	a	a	a	b	b	b	b	b	a	a	a	a	b	a	b	a	a	a	b	a	a	a	a	a	a	a	b	b
B10	AX-177638146	AX-177638146_B10	5.775	B10	35475441		a	a	a	a	a	a	b	a	a	a	b	a	a	a	a	a	a	a	b	b	b	b	b	a	a	a	a	b	a	b	a	a	a	b	a	a	a	a	a	a	a	-	b
B10	AX-177644587	AX-177644587_B10	5.827	B10	44814140		a	a	a	a	a	a	b	a	a	a	b	a	a	a	a	a	a	a	b	b	b	b	b	a	a	a	a	b	a	b	a	b	a	a	a	a	a	a	a	a	a	b	b
B10	AX-176824085	AX-176824085_B10	5.884	B10	41386417		a	a	a	a	a	a	b	a	a	a	b	a	a	a	a	a	a	a	b	b	b	b	b	a	a	a	a	b	a	b	a	b	a	b	a	a	a	a	a	a	a	b	b
B10	AX-177639557	AX-177639557_B10	5.945	B10	40520351		a	a	a	a	a	a	b	a	a	a	b	a	a	a	a	a	a	a	b	b	b	b	b	a	a	a	a	b	a	b	a	a	a	b	a	a	a	a	a	a	a	b	b
B10	AX-177638557	AX-177638557_B10	5.974	B10	43499767		a	a	a	a	a	a	b	a	a	a	b	a	a	a	a	a	a	a	b	b	-	b	b	a	a	a	a	b	a	b	a	b	a	a	a	a	a	a	a	a	a	b	b
B10	AX-147263946	AX-147263946_B10	6.008	B10	43563971		a	a	a	a	a	a	b	a	a	a	b	a	a	a	a	a	a	a	b	b	b	b	b	a	a	a	a	b	a	b	a	b	a	a	a	a	a	a	a	a	a	b	b
B10	AX-177637344	AX-177637344_B10	6.081	B10	37010065		a	a	a	a	a	a	b	a	a	a	b	a	a	a	a	a	a	a	b	b	b	b	b	a	a	a	a	b	a	b	a	a	a	b	a	a	a	a	a	a	a	b	b
B10	AX-176821785	AX-176821785_B10	6.082	B10	42206258		a	a	a	a	a	a	b	a	a	a	b	a	a	a	a	a	a	a	b	b	b	b	b	a	a	a	a	b	a	b	a	b	a	a	a	a	a	a	a	a	a	b	b
B10	AX-177643541	AX-177643541_B10	6.083	B10	32130785		a	a	a	a	a	a	b	a	a	a	b	a	a	a	a	a	a	a	b	b	b	b	b	a	a	a	a	b	a	b	a	a	a	b	a	a	a	a	a	a	a	b	b
B10	AX-177640522	AX-177640522_B10	6.084	B10	34588117		a	a	a	a	a	a	b	a	a	a	b	a	a	a	a	a	a	a	b	b	b	b	b	a	a	a	a	b	a	b	a	a	a	b	a	a	a	a	a	a	a	b	b
B10	AX-177639056	AX-177639056_B10	6.085	B10	33104899		a	a	a	a	a	a	b	a	a	a	b	a	a	a	a	a	a	a	b	b	b	b	b	a	a	a	a	b	a	b	a	a	a	b	a	a	a	a	a	a	a	b	b
B10	AX-177639104	AX-177639104_B10	6.085	B10	40737083		a	a	a	a	a	a	b	a	a	a	b	a	a	a	a	a	a	a	b	b	b	b	b	a	a	a	a	b	a	b	a	b	a	b	a	a	a	a	a	a	a	b	b
B10	AX-176805304	AX-176805304_B10	6.085	B10	35718731		a	a	a	a	a	a	b	a	a	a	b	a	a	a	a	a	a	a	b	b	b	b	b	a	a	a	a	-	a	b	a	a	a	b	a	a	a	a	a	a	a	b	b
B10	AX-177640014	AX-177640014_B10	6.085	B10	35479627		a	a	a	a	a	a	b	a	a	a	b	a	a	a	a	a	a	a	b	b	b	b	b	a	a	a	a	b	a	b	a	a	a	b	a	a	a	a	a	a	a	b	b
B10	AX-177637584	AX-177637584_B10	6.086	B10	35377215		a	a	a	a	a	a	b	a	a	a	b	a	a	a	a	a	a	a	b	b	b	b	b	a	a	a	a	b	a	b	a	a	a	b	a	a	a	a	a	a	a	b	b
B10	AX-177637123	AX-177637123_B10	6.089	B10	41546819		a	a	a	a	a	a	b	a	a	a	b	a	a	a	a	a	a	a	b	b	b	b	b	a	a	a	a	b	a	b	a	b	a	b	a	a	a	a	a	a	a	b	b
B10	AX-176819478	AX-176819478_B10	6.09	B10	34255379		a	a	a	a	a	a	b	a	a	a	b	a	a	a	a	a	a	a	b	b	b	b	b	a	a	a	a	b	a	b	a	a	a	b	a	a	a	a	a	a	a	b	b
B10	AX-177640065	AX-177640065_B10	6.091	B10	32638483		a	a	a	a	a	a	b	a	a	a	b	a	a	a	a	a	a	a	b	b	b	b	b	a	a	a	a	b	a	b	a	a	a	b	a	a	a	a	a	a	a	b	b
B10	AX-176799074	AX-176799074_B10	6.137	B10	41620172		a	a	a	a	a	a	b	a	a	a	b	a	a	a	a	a	a	a	b	b	b	b	b	a	a	a	a	b	a	b	a	b	a	b	a	a	a	a	a	a	a	b	b
B10	AX-177638418	AX-177638418_B10	6.323	B10	46475870		a	a	a	a	a	b	b	a	a	a	b	a	a	a	a	a	a	a	b	b	b	b	b	a	a	a	a	b	a	b	a	b	a	a	a	a	a	b	a	a	a	b	b
B10	AX-147264109	AX-147264109_B10	6.38	B10	45722643		a	a	a	a	a	a	b	a	a	a	b	a	a	a	a	a	a	a	b	b	b	b	b	a	a	a	a	b	a	b	a	b	a	a	a	a	a	b	a	a	a	b	b
B10	AX-177638947	AX-177638947_B10	6.419	B10	45719538		a	a	a	a	a	a	b	a	a	a	b	a	a	a	a	a	a	a	b	b	b	b	b	a	a	a	a	b	a	b	a	b	a	a	a	a	a	b	a	a	a	b	b
B10	AX-176811281	AX-176811281_B10	6.441	B10	45597034		a	a	a	a	a	-	b	a	a	a	b	a	a	a	a	a	a	a	b	b	b	b	b	a	a	a	a	b	a	b	a	b	a	a	a	a	a	a	a	a	a	b	b
B10	AX-177639824	AX-177639824_B10	6.445	B10	45652688		a	b	b	a	a	b	b	b	b	b	b	a	a	a	b	a	b	a	a	b	b	a	a	b	b	h	b	a	b	a	b	b	a	a	b	b	a	b	b	b	a	a	b
B10	AX-176807753	AX-176807753_B10	6.446	B10	45691432		a	a	a	a	a	a	b	a	a	a	b	a	a	a	a	a	a	a	b	b	b	b	b	a	a	a	a	b	a	b	a	b	a	a	a	a	a	b	a	a	a	b	b
B10	AX-176806832	AX-176806832_B10	6.448	B10	46208711		a	a	a	a	a	a	b	a	a	a	b	a	a	a	a	a	a	a	b	b	b	b	b	a	a	a	a	b	a	b	a	b	a	a	a	a	a	b	a	a	a	b	b
B10	AX-177641267	AX-177641267_B10	6.524	B10	50100223		a	a	a	a	b	b	b	a	a	a	b	a	a	a	a	a	h	a	b	b	b	b	b	a	a	a	a	b	a	b	b	b	a	a	a	a	a	b	a	a	a	b	b
B10	AX-176823550	AX-176823550_B10	6.576	B10	49001097		a	a	a	a	b	b	b	a	a	a	b	a	a	a	a	a	h	a	b	b	b	b	b	a	a	a	a	b	a	b	b	b	a	a	a	a	a	b	a	a	a	b	b
B10	AX-176823805	AX-176823805_B10	6.587	B10	49000005		a	a	a	a	a	b	b	a	a	a	b	a	a	a	a	a	h	a	b	b	b	b	b	a	a	a	a	b	a	b	b	b	a	a	a	a	a	b	a	a	a	b	b
B10	AX-177643444	AX-177643444_B10	6.612	B10	48796743		a	a	a	a	a	b	b	a	a	a	b	a	a	a	a	a	h	a	b	b	b	b	b	a	a	a	a	b	a	b	a	b	a	a	a	a	a	b	a	a	a	b	b
B10	AX-177638873	AX-177638873_B10	6.615	B10	47087772		a	a	a	-	a	b	b	a	a	a	b	a	a	a	a	a	a	a	b	b	b	b	b	a	a	a	a	b	a	b	a	b	a	a	a	a	a	b	a	a	a	b	b
B10	AX-176815276	AX-176815276_B10	6.62	B10	46498026		a	a	-	a	a	b	b	a	a	a	b	a	a	a	a	a	a	a	b	b	b	b	b	a	a	a	a	b	a	b	a	b	a	a	a	a	a	b	a	a	a	b	b
B10	AX-177643930	AX-177643930_B10	6.626	B10	46418021		a	a	a	a	a	b	b	a	a	a	b	a	a	a	a	a	a	a	b	b	b	b	b	a	a	a	a	b	a	b	a	b	a	a	a	a	a	b	a	a	a	b	b
B10	AX-147236838	AX-147236838_B10	6.746	B10	54534679		a	a	a	a	a	a	b	a	a	a	b	a	a	a	a	a	h	b	b	b	b	b	b	b	b	a	a	b	a	b	b	b	a	a	b	b	b	b	a	a	a	b	b
B10	AX-177639667	AX-177639667_B10	6.818	B10	100365526		a	a	a	a	a	a	b	b	b	a	a	b	b	a	a	b	b	a	a	b	b	a	a	a	a	b	a	b	b	a	a	a	b	b	b	b	b	b	b	h	a	a	b
B10	AX-147264088	AX-147264088_B10	6.872	B10	61967200		a	a	a	a	b	a	b	a	b	a	b	a	a	a	b	a	b	b	b	b	b	b	b	b	b	a	a	b	a	b	b	a	a	a	b	b	a	b	a	b	a	b	b
B10	AX-176796964	AX-176796964_B10	6.924	B10	67679279		a	a	a	a	a	a	b	a	a	a	b	a	a	a	a	a	a	a	b	b	b	b	b	a	a	a	a	b	a	b	a	a	a	b	a	a	a	a	a	a	a	b	b
B10	AX-176815066	AX-176815066_B10	6.966	B10	52244916		a	a	a	a	a	b	b	a	a	a	b	a	a	a	a	a	h	b	b	b	b	b	b	b	a	a	a	b	a	b	b	b	a	a	a	a	a	b	a	a	a	b	b
B10	AX-177637183	AX-177637183_B10	6.981	B10	85190605		a	b	b	b	a	a	a	a	b	a	b	a	b	b	a	a	b	a	b	a	a	a	a	a	a	b	b	a	a	b	a	b	a	b	a	b	b	a	a	b	a	a	b
B10	AX-176824002	AX-176824002_B10	7.007	B10	59673461		a	a	a	a	b	a	b	a	b	a	b	a	a	a	b	a	b	b	b	b	b	b	b	b	b	a	a	b	a	b	b	a	a	a	b	b	a	b	a	b	a	b	b
B10	AX-176821723	AX-176821723_B10	7.061	B10	73748358		b	b	b	a	b	b	a	b	a	b	b	a	a	a	a	a	a	b	b	b	b	b	a	a	b	b	a	a	a	a	b	b	b	b	a	a	b	b	b	a	b	a	a
B10	AX-176824055	AX-176824055_B10	7.062	B10	70931571		h	b	b	b	a	a	a	a	a	b	b	b	a	b	a	b	a	a	b	b	a	b	a	a	a	a	a	a	b	a	b	a	b	a	a	a	a	a	a	b	b	b	b
B10	AX-176816145	AX-176816145_B10	7.063	B10	90475696		a	b	b	b	a	a	a	a	b	b	b	a	b	b	a	a	b	a	b	a	b	a	a	a	a	b	b	a	a	b	a	b	a	b	a	b	b	a	a	b	a	a	b
B10	AX-177637733	AX-177637733_B10	7.063	B10	51855486		a	a	a	a	a	b	b	a	a	a	b	a	a	a	a	a	h	b	b	b	b	b	b	b	a	a	a	b	a	b	b	b	a	a	a	a	a	b	a	a	a	b	b
B10	AX-177638182	AX-177638182_B10	7.065	B10	92209166		a	b	b	b	a	a	a	a	b	b	b	a	b	b	a	a	b	a	b	a	b	a	a	a	a	b	b	a	a	b	a	b	a	b	a	b	b	a	a	b	a	a	b
B10	AX-147264097	AX-147264097_B10	7.065	B10	73111772		a	a	a	a	a	a	a	a	b	b	b	a	a	b	a	a	b	a	b	b	b	a	a	b	b	a	a	b	b	a	a	b	b	b	b	b	a	a	a	b	b	b	b
B10	AX-176822383	AX-176822383_B10	7.066	B10	67766727		a	a	a	a	a	a	b	a	a	a	b	a	a	a	a	a	a	a	b	b	b	b	b	a	a	a	a	b	a	b	a	a	a	b	a	a	a	a	a	a	a	b	b
B10	AX-177639050	AX-177639050_B10	7.067	B10	70357873		h	b	b	b	a	a	a	a	a	a	b	b	a	b	a	b	a	a	b	b	a	b	a	a	a	a	a	a	b	a	b	a	b	a	a	a	a	a	a	b	b	b	b
B10	AX-176820635	AX-176820635_B10	7.077	B10	51720197		a	a	a	a	b	b	b	a	a	a	b	a	a	a	a	a	h	b	b	b	b	b	b	a	a	a	a	b	a	b	b	b	a	a	a	a	a	b	a	a	a	b	b
B10	AX-176797050	AX-176797050_B10	7.079	B10	52744255		a	a	a	a	a	a	b	a	a	a	b	a	a	a	a	a	h	b	b	b	b	b	b	b	b	a	a	b	a	b	b	b	a	a	b	b	b	b	a	a	a	b	b
B10	AX-177643040	AX-177643040_B10	7.133	B10	68164022		b	b	b	b	a	a	a	a	a	a	a	b	a	b	a	b	a	a	b	b	a	a	a	a	a	a	a	a	b	a	b	a	a	a	a	a	a	a	a	a	b	b	b
B10	AX-147264220	AX-147264220_B10	7.268	B10	108456491		a	a	a	a	a	a	b	b	b	a	a	b	b	a	a	b	b	a	a	b	b	a	a	a	a	b	a	b	b	a	a	a	b	b	b	b	b	b	b	h	a	a	b
B10	AX-176823701	AX-176823701_B10	7.309	B10	92541135		a	b	-	-	a	a	a	a	b	b	b	a	b	b	a	a	b	a	b	a	b	a	a	a	a	b	b	a	a	b	a	b	a	b	a	b	b	a	a	b	a	a	b
B10	AX-176821776	AX-176821776_B10	7.326	B10	92816695		a	b	b	b	a	a	a	a	b	b	b	a	b	b	a	a	b	a	b	a	b	a	a	a	a	b	b	a	a	b	a	b	a	b	a	b	b	a	a	b	a	a	b
B10	AX-176794537	AX-176794537_B10	7.328	B10	92966950		a	b	b	b	a	a	a	a	b	b	b	a	b	b	a	a	b	a	b	a	b	a	a	a	a	b	b	a	a	b	a	b	a	b	a	b	b	a	a	b	a	a	b
B10	AX-177640533	AX-177640533_B10	7.385	B10	101109959		a	a	a	a	a	a	b	b	b	a	a	b	b	a	a	b	b	a	a	b	b	a	a	a	a	b	a	b	b	a	a	a	b	b	b	b	b	b	b	h	a	a	b
B10	AX-177643718	AX-177643718_B10	7.431	B10	92688213		a	b	b	b	a	a	a	a	b	b	b	a	b	b	a	a	b	a	b	a	b	a	a	a	a	b	b	a	a	b	a	b	a	b	a	b	b	a	a	b	a	a	b
B10	AX-177637567	AX-177637567_B10	7.456	B10	111834880		a	a	a	a	a	a	b	b	b	a	a	b	b	a	a	b	b	a	a	b	b	a	a	a	a	b	a	b	b	a	a	a	b	b	b	b	b	b	b	h	a	a	b
B10	AX-177640513	AX-177640513_B10	7.476	B10	115314286		a	a	a	a	a	a	b	b	b	a	a	b	b	a	a	b	b	a	a	b	b	a	a	a	a	b	a	b	b	a	a	a	b	b	b	b	b	b	b	h	a	a	b
B10	AX-176812280	AX-176812280_B10	7.504	B10	113546526		a	a	a	a	a	a	b	b	b	a	a	b	b	a	a	b	b	a	a	b	b	a	a	a	a	b	a	b	b	a	a	a	b	b	b	b	b	b	b	h	a	a	b
B10	AX-177644523	AX-177644523_B10	7.525	B10	110351474		a	a	a	a	a	a	b	b	b	a	a	b	b	a	a	b	b	a	a	b	b	a	a	a	a	b	a	b	b	a	a	a	b	b	b	b	b	b	b	h	a	a	b
B10	AX-177638255	AX-177638255_B10	7.576	B10	104160553		a	a	a	a	a	a	b	b	b	a	a	b	b	a	a	b	b	a	a	b	b	a	a	a	a	b	a	b	b	a	a	a	b	b	b	b	b	b	b	h	a	a	b
B10	AX-177641491	AX-177641491_B10	7.581	B10	101735779		a	a	a	a	a	a	b	b	b	a	a	b	b	a	a	b	b	a	a	b	b	a	a	a	a	b	a	b	b	a	a	a	b	b	b	b	b	b	b	h	a	a	b
B10	AX-177638048	AX-177638048_B10	7.581	B10	95339596		a	b	b	a	a	a	a	a	b	b	b	a	a	b	a	a	b	a	a	a	b	-	a	a	a	b	b	a	a	b	a	a	a	b	a	b	a	a	a	b	a	a	b
B10	AX-176821574	AX-176821574_B10	7.581	B10	94338907		a	b	b	a	a	a	a	a	b	b	b	a	a	b	a	a	b	a	a	a	b	a	a	a	a	b	b	a	a	b	a	a	a	b	a	b	a	a	a	b	a	a	b
B10	AX-176820806	AX-176820806_B10	7.585	B10	111143082		a	a	a	a	a	a	b	b	b	a	a	b	b	a	a	b	b	a	a	b	b	a	a	a	a	b	a	b	b	a	a	a	b	b	b	b	b	b	b	h	a	a	b
B10	AX-177639791	AX-177639791_B10	7.585	B10	106242323		a	a	a	a	a	a	b	b	b	a	a	b	b	a	a	b	b	a	a	b	b	a	a	a	a	b	a	b	b	a	a	a	b	b	b	b	b	b	b	h	a	a	b
B10	AX-176796885	AX-176796885_B10	7.586	B10	105663683		a	a	a	a	a	a	b	b	b	a	a	b	b	a	a	b	b	a	a	b	b	a	a	a	a	b	a	b	b	a	a	a	b	b	b	b	b	b	b	h	a	a	b
B10	AX-176815545	AX-176815545_B10	7.587	B10	110351544		a	a	a	a	a	a	b	b	b	a	a	b	b	a	a	b	b	a	a	b	b	a	a	a	a	b	a	b	b	a	a	a	b	b	b	b	b	b	b	h	a	a	b
B10	AX-177639991	AX-177639991_B10	7.587	B10	115120343		a	a	a	a	a	a	b	b	b	a	a	b	b	a	a	b	b	a	a	b	b	a	a	a	a	b	a	b	b	a	a	a	b	b	b	b	b	b	b	h	a	a	b
B10	AX-177638575	AX-177638575_B10	7.588	B10	115997207		a	a	a	a	a	a	b	b	b	a	a	b	b	a	a	b	b	a	a	b	b	a	a	a	a	b	a	b	b	a	a	a	b	b	b	b	b	b	b	h	a	a	b
B10	AX-177639110	AX-177639110_B10	7.591	B10	105040179		a	a	a	a	a	a	b	b	b	a	a	b	b	a	a	b	b	a	a	b	b	a	a	a	a	b	a	b	b	a	a	a	b	b	b	b	b	b	b	h	a	a	b
B10	AX-176822439	AX-176822439_B10	7.594	B10	99146511		b	a	a	a	a	b	b	a	b	a	b	a	a	a	b	a	b	a	b	b	b	a	b	-	b	a	b	a	a	a	b	b	a	b	a	b	b	b	b	a	b	b	a
B10	AX-176823449	AX-176823449_B10	7.602	B10	113632487		a	a	a	a	a	a	b	b	b	a	a	b	b	a	a	b	b	a	a	b	b	a	a	a	a	b	a	b	b	a	a	a	b	b	b	b	b	b	b	h	a	a	b
B10	AX-177637156	AX-177637156_B10	7.604	B10	110932734		a	a	a	a	a	a	b	b	b	a	a	b	b	a	a	b	b	a	a	b	b	a	a	a	a	b	a	b	b	a	a	a	b	b	b	-	b	b	b	h	a	a	b
B10	AX-177639109	AX-177639109_B10	7.61	B10	100009665		b	a	a	a	a	b	h	a	b	a	b	a	a	a	b	a	b	a	b	b	b	a	b	h	b	a	b	a	a	a	b	b	a	b	a	b	b	b	b	a	b	b	a
B10	AX-176812385	AX-176812385_B10	7.613	B10	100165297		a	a	a	a	a	a	b	b	b	a	a	b	b	a	a	b	b	a	a	b	b	a	a	a	a	b	a	b	b	a	a	a	b	b	b	b	b	b	b	h	a	a	b
B10	AX-176813748	AX-176813748_B01	7.64	B1	18514875		a	b	b	a	a	b	b	b	b	b	b	a	a	a	b	a	b	a	a	b	b	a	a	b	b	h	b	a	b	a	b	b	a	a	b	b	a	b	b	b	a	a	b
B10	AX-147264147	AX-147264147_A10	7.64	A10	78689149		a	b	b	a	a	b	b	b	b	b	b	a	a	a	b	a	b	a	a	b	b	a	a	b	b	h	b	a	b	a	b	b	a	a	b	b	a	b	b	b	a	a	b
B10	AX-147264144	AX-147264144_A10	7.641	A10	78685447		a	b	b	a	a	b	b	b	b	b	b	a	a	a	b	a	b	a	a	b	b	a	a	b	b	h	b	a	b	a	b	b	a	a	b	b	a	b	b	b	a	a	b
B10	AX-147236032	AX-147236032_B10	7.642	B10	100583015		a	a	a	a	a	a	b	b	b	a	a	b	b	a	a	b	b	a	a	b	b	a	a	a	a	b	a	b	b	a	a	a	b	b	b	b	b	b	b	h	a	a	b
B10	AX-147264141	AX-147264141_A10	7.642	A10	78292242		a	b	b	a	a	b	b	b	b	b	b	a	a	a	b	a	b	a	a	b	b	a	a	b	b	h	b	a	b	a	b	b	a	a	b	b	a	b	b	b	a	a	b
B10	AX-147236047	AX-147236047_B10	7.643	B10	101124579		a	a	a	a	a	a	b	b	b	a	a	b	b	a	a	b	b	a	a	b	b	a	a	a	a	b	a	b	b	a	a	a	b	b	b	h	b	b	b	b	a	a	b
B10	AX-176821511	AX-176821511_B10	7.655	B10	104080771		a	a	a	a	a	a	b	b	b	a	a	b	b	a	a	b	b	a	a	b	b	a	a	a	a	b	a	b	b	a	h	a	b	b	b	b	b	b	b	h	a	a	b
B10	AX-177639451	AX-177639451_B10	7.662	B10	115997060		a	a	a	a	a	a	b	b	b	a	a	b	b	a	a	b	b	a	a	b	b	a	a	a	a	b	a	b	b	a	a	a	b	b	b	b	b	b	b	h	a	a	b
B10	AX-177643800	AX-177643800_B10	7.674	B10	107963305		a	a	a	a	a	a	b	b	b	a	a	b	b	a	a	b	b	a	a	b	b	a	a	a	a	b	a	b	b	a	a	a	b	b	b	b	b	b	b	h	a	a	b
B10	AX-147236053	AX-147236053_B10	7.691	B10	101145921		a	a	a	a	a	a	b	b	b	a	a	b	b	a	a	b	b	a	a	b	b	a	a	a	a	b	a	b	b	a	a	a	b	b	b	b	b	b	b	h	a	a	b
B10	AX-147228933	AX-147228933_B10	7.7	B10	101107714		a	a	a	a	a	a	b	b	b	a	a	b	b	a	a	b	b	a	a	b	b	a	a	a	a	b	a	b	b	a	a	a	b	b	b	b	b	b	b	h	a	a	b
B10	AX-176824006	AX-176824006_B10	7.709	B10	100912509		a	a	a	a	a	a	b	b	b	a	a	b	b	a	a	b	b	a	a	b	b	a	a	a	a	b	a	b	b	a	a	a	b	b	b	b	b	b	b	h	a	a	b
B10	AX-147264251	AX-147264251_B10	7.731	B10	113074947		a	a	a	a	a	a	b	b	b	a	a	b	b	a	a	b	b	a	a	b	b	a	a	a	a	b	a	b	b	a	a	a	b	b	b	b	b	b	b	h	a	a	b
B10	AX-147211654	AX-147211654_B10	7.745	B10	100600695		a	a	a	a	a	a	b	b	b	a	a	b	b	a	a	b	b	a	a	b	b	a	a	a	a	b	a	b	b	a	a	a	b	b	b	b	b	b	b	h	a	a	b
B10	AX-147264290	AX-147264290_B10	7.773	B10	116250155		a	a	a	a	a	a	b	b	b	a	a	b	b	a	a	b	b	a	a	b	b	a	a	a	a	b	a	b	b	a	a	a	b	b	b	b	b	b	b	h	a	a	b
B10	AX-177637976	AX-177637976_B10	7.775	B10	116230636		a	a	a	a	a	a	b	b	b	a	a	b	b	a	a	b	b	a	a	b	b	a	a	a	a	b	a	b	b	a	a	a	b	b	b	b	b	b	b	h	a	a	b
B10	AX-176800093	AX-176800093_B10	7.778	B10	116195105		a	a	a	a	a	a	b	b	b	a	a	b	b	a	a	b	b	a	a	b	b	a	a	a	a	b	a	b	b	a	a	a	b	b	b	b	b	b	b	h	a	a	b
B10	AX-176809048	AX-176809048_B10	7.805	B10	107181381		a	a	a	a	a	a	b	b	b	a	a	b	b	a	a	b	b	a	a	b	b	a	a	a	a	b	a	b	b	a	a	a	b	b	b	b	b	b	b	h	a	a	b
B10	AX-176797678	AX-176797678_A10	7.837	A10	80325906		a	b	b	a	a	b	b	b	b	b	b	a	a	a	b	a	b	a	a	b	b	a	a	b	b	h	b	a	b	a	b	b	a	a	b	b	a	b	b	b	a	a	b
B10	AX-177639431	AX-177639431_B10	7.858	B10	103733824		a	a	a	a	a	a	b	b	b	a	a	b	b	a	a	b	b	a	a	b	b	a	a	a	a	b	a	b	b	a	a	a	b	b	b	b	b	b	b	h	a	a	b
B10	AX-176812519	AX-176812519_B10	7.943	B10	120374275		a	a	a	a	a	a	b	b	b	a	a	b	b	a	a	b	b	a	a	b	b	a	a	a	a	b	a	b	b	a	a	a	b	b	b	b	b	b	b	h	a	a	b
B10	AX-176813213	AX-176813213_B10	7.967	B10	120077835		a	a	a	a	a	a	b	b	b	a	a	b	b	a	a	b	b	a	a	b	b	a	a	a	a	b	a	b	b	a	a	a	b	b	b	b	b	b	b	h	a	a	b
B10	AX-176820943	AX-176820943_B10	7.968	B10	119211855		a	a	a	a	a	a	b	b	b	a	a	b	b	a	a	b	b	a	a	b	b	a	a	a	a	b	a	b	b	a	a	a	b	b	b	b	b	b	b	h	a	a	b
B10	AX-177640440	AX-177640440_B10	7.971	B10	116414646		a	a	a	a	a	a	b	b	b	a	a	b	b	a	a	b	b	a	a	b	b	a	a	a	a	b	a	b	b	a	a	a	b	b	b	b	b	b	b	h	a	a	b
B10	AX-177640442	AX-177640442_B10	7.972	B10	117925531		a	a	a	a	a	a	b	b	b	a	a	b	b	a	a	b	b	a	a	b	b	a	a	a	a	b	a	b	b	a	a	a	b	b	b	b	b	b	b	h	a	a	b
B10	AX-176820427	AX-176820427_B10	7.979	B10	119087721		a	a	a	a	a	a	b	b	b	a	a	b	b	a	a	b	b	a	a	b	b	a	a	a	a	b	a	b	b	a	a	a	b	b	b	b	b	b	b	-	a	a	b
B10	AX-176820611	AX-176820611_B10	7.993	B10	119128007		a	a	a	a	a	a	b	b	b	a	a	b	b	a	a	b	b	a	a	b	b	a	a	a	a	b	a	b	b	a	a	a	b	b	b	b	b	b	b	h	a	a	b
B10	AX-177638103	AX-177638103_B10	7.999	B10	118463990		a	a	a	a	a	a	b	b	b	a	a	b	b	a	a	b	b	a	a	b	b	a	a	a	a	b	a	b	b	a	a	a	b	b	b	b	b	-	b	h	a	a	b
B10	AX-177639567	AX-177639567_B10	8.026	B10	117535129		a	a	a	a	a	a	b	b	b	a	a	b	b	a	a	b	b	a	a	b	b	a	a	a	a	b	a	-	b	a	a	a	b	b	b	b	b	b	b	h	a	a	b
B10	AX-177640439	AX-177640439_B10	8.047	B10	116422674		a	a	a	a	a	a	b	b	b	a	a	b	b	a	a	b	b	a	a	b	b	a	a	a	a	b	a	b	b	a	a	a	b	b	b	b	b	b	b	h	a	a	b
B10	AX-177640115	AX-177640115_B10	8.064	B10	120245653		a	a	a	a	a	a	b	b	b	a	a	b	b	a	a	b	b	a	a	b	b	a	a	a	a	b	a	b	b	a	a	a	b	b	b	b	b	b	b	h	a	a	b
B10	AX-176810036	AX-176810036_B08	8.083	B8	116698553		a	a	a	a	a	a	b	a	a	a	b	a	a	a	a	a	a	a	b	b	b	b	b	a	a	a	a	b	a	b	a	a	a	b	a	a	a	a	a	a	a	b	b
B10	AX-147228935	AX-147228935_B10	8.121	B10	101107540		a	a	a	a	a	a	b	b	b	a	a	b	b	a	a	b	b	a	a	b	b	a	a	a	a	b	a	b	b	a	a	a	b	b	b	b	b	b	b	h	a	a	b
B10	AX-176820202	AX-176820202_B10	8.193	B10	120790582		a	a	a	a	a	a	b	b	b	a	a	b	b	a	a	b	b	a	a	b	b	a	a	a	a	b	a	b	b	a	a	a	b	b	b	b	b	b	b	h	a	a	b
B10	AX-177637742	AX-177637742_B10	8.198	B10	120865550		a	a	a	a	a	a	b	b	b	a	a	b	b	a	a	b	b	a	a	b	b	a	a	a	a	b	a	b	b	a	a	a	b	b	b	b	b	b	b	h	a	a	b
B10	AX-147223351	AX-147223351_B10	8.303	B10	123575587		a	a	a	a	a	a	b	b	b	a	a	b	b	a	a	b	b	a	a	b	b	a	a	a	a	b	a	b	b	a	a	a	b	b	b	b	b	b	b	h	a	a	b
B10	AX-176823660	AX-176823660_B10	8.305	B10	123448459		a	a	a	a	a	a	b	b	b	a	a	b	b	a	a	b	b	a	a	b	b	a	a	a	a	b	a	b	b	a	a	a	b	b	b	b	b	b	b	h	a	a	b
B10	AX-176804144	AX-176804144_B10	8.306	B10	122946587		a	a	a	a	a	a	b	b	b	a	a	b	b	a	a	b	b	a	a	b	b	a	a	a	a	b	a	b	b	a	a	a	b	b	b	b	b	b	b	h	a	a	b
B10	AX-177639479	AX-177639479_B10	8.378	B10	123647501		a	a	a	a	a	a	b	b	b	a	a	b	b	a	a	b	b	a	a	b	b	a	a	a	a	b	a	b	b	a	a	a	b	b	b	b	b	b	b	h	a	a	b
B10	AX-176807095	AX-176807095_B10	8.633	B10	124856834		a	a	a	a	a	a	b	b	b	a	a	b	b	a	a	b	b	a	a	b	b	a	a	a	a	b	a	b	b	a	a	a	b	b	b	b	b	b	b	h	a	a	b
B10	AX-177640461	AX-177640461_B10	8.717	B10	128062223		a	a	a	a	a	a	b	b	b	a	a	b	b	a	a	b	b	a	a	b	b	a	a	a	a	b	a	b	b	a	a	a	b	b	b	b	b	b	b	h	a	a	b
B10	AX-177640572	AX-177640572_B10	8.721	B10	128909819		a	a	a	a	a	a	b	b	b	a	a	b	b	a	a	b	b	a	a	b	b	a	a	a	a	b	a	b	b	a	a	a	b	b	b	b	b	b	b	h	a	a	b
B10	AX-176823536	AX-176823536_B10	8.724	B10	125469893		a	a	a	a	a	a	b	b	b	a	a	b	b	a	a	b	b	a	a	b	b	a	a	a	a	b	a	b	b	a	a	a	b	b	b	b	b	b	b	h	a	a	b
B10	AX-176799760	AX-176799760_B10	8.727	B10	125359270		a	a	a	a	a	a	b	b	b	a	a	b	b	a	a	b	b	a	a	b	b	a	a	a	a	b	a	b	b	a	a	a	b	b	b	b	b	b	b	h	a	a	b
B10	AX-177640671	AX-177640671_B10	8.728	B10	127195924		a	a	a	a	a	a	b	b	b	a	a	b	b	a	a	b	b	a	a	b	b	a	a	a	a	b	a	b	b	a	a	a	b	b	b	b	b	b	b	h	a	a	b
B10	AX-177639829	AX-177639829_B10	8.728	B10	124822693		a	a	a	a	a	a	b	b	b	a	a	b	b	a	a	b	b	a	a	b	b	a	a	a	a	b	a	b	b	a	a	a	b	b	b	b	b	b	b	h	a	a	b
B10	AX-176812186	AX-176812186_B10	8.729	B10	128608393		a	a	a	a	a	a	b	b	b	a	a	b	b	a	a	b	b	a	a	b	b	a	a	a	a	b	a	b	b	a	a	a	b	b	b	b	b	b	b	h	a	a	b
B10	AX-176798471	AX-176798471_B10	8.733	B10	124754524		a	a	a	a	a	a	b	b	b	a	a	b	b	a	a	b	b	a	a	b	b	a	a	a	a	b	a	b	b	a	a	a	b	b	b	b	b	b	b	h	a	a	b
B10	AX-177637185	AX-177637185_B10	8.797	B10	127571302		a	a	a	a	a	a	b	b	b	a	a	b	b	a	a	b	b	a	a	b	b	a	a	a	a	b	a	b	b	a	a	a	b	b	b	b	b	b	b	h	a	a	b
B10	AX-177638770	AX-177638770_B10	8.821	B10	126076068		a	a	a	a	a	a	b	b	b	a	a	b	b	a	a	b	b	a	a	b	b	a	a	a	a	b	a	b	b	a	a	a	b	b	b	b	b	b	b	h	a	a	b
B10	AX-177640463	AX-177640463_B10	8.863	B10	128229041		a	a	a	a	a	a	b	b	b	a	a	b	b	a	a	b	b	a	a	b	b	a	a	a	a	b	a	b	b	a	a	a	b	b	b	b	b	b	b	h	a	a	b
B10	AX-177640087	AX-177640087_B10	8.937	B10	122977280		a	a	a	a	a	a	b	b	b	a	a	b	b	a	a	b	b	a	a	b	b	a	a	a	a	b	a	b	b	a	a	a	b	b	b	b	b	b	b	h	a	a	b
B10	AX-177639806	AX-177639806_B10	9.015	B10	51244846		a	b	b	a	a	a	a	b	b	b	b	a	a	b	b	a	b	b	a	b	b	b	b	b	b	h	b	b	b	a	a	b	a	a	b	b	a	b	b	a	a	a	b
B10	AX-177639095	AX-177639095_B10	9.074	B10	124554053		a	a	a	a	a	a	b	b	b	a	a	b	b	a	a	b	b	a	a	b	b	a	a	a	a	b	a	b	b	a	a	a	b	b	b	b	b	b	b	h	a	a	b
B10	AX-176813315	AX-176813315_B10	9.275	B10	130998852		a	a	a	a	a	a	b	b	b	a	a	b	b	a	a	b	b	a	a	b	b	a	a	a	a	b	a	b	-	a	a	a	b	b	b	b	b	b	b	h	a	-	b
B10	AX-177639350	AX-177639350_B10	9.281	B10	130130965		a	a	a	a	a	a	b	b	b	a	a	b	b	a	a	b	b	a	a	b	b	a	a	a	a	b	a	b	b	a	a	a	b	b	b	b	b	b	b	h	a	a	b
B10	AX-176823682	AX-176823682_B10	9.291	B10	130098685		a	a	a	a	a	a	b	b	b	a	a	b	b	a	a	b	b	a	a	b	b	a	a	a	a	b	a	b	b	a	a	a	b	b	b	b	b	b	b	h	a	a	b
B10	AX-177639035	AX-177639035_B10	9.396	B10	132676936		a	a	a	a	a	a	b	b	b	a	a	b	b	a	a	b	b	a	a	b	b	a	a	a	a	b	a	b	a	a	a	a	b	b	b	b	b	b	b	h	a	a	b
B10	AX-147264699	AX-147264699_B10	9.429	B10	131876430		a	a	a	a	a	a	b	b	b	a	a	b	b	a	a	b	b	a	a	b	b	a	a	a	a	b	a	b	a	a	a	a	b	b	b	b	b	b	b	h	a	a	b
B10	AX-176822850	AX-176822850_B10	9.461	B10	131383770		a	a	a	a	a	a	b	b	b	a	a	b	b	a	a	b	b	a	a	b	b	a	a	a	a	b	a	b	a	a	a	a	b	b	b	b	b	b	b	h	a	a	b
B10	AX-177642362	AX-177642362_B10	9.516	B10	133163449		a	a	a	a	a	a	b	b	b	a	a	b	b	a	a	b	b	a	a	b	b	a	a	a	a	b	b	b	a	a	a	a	b	b	b	b	b	b	b	h	a	a	b
B10	AX-176808916	AX-176808916_B10	9.535	B10	132971814		a	a	a	a	a	a	b	b	b	a	a	b	b	a	a	b	b	a	a	b	b	a	a	a	a	b	a	b	a	a	a	a	b	b	b	b	b	b	b	h	a	a	b
B10	AX-147264627	AX-147264627_B10	9.594	B10	129835398		a	a	a	a	a	a	b	b	b	a	a	b	b	a	a	b	b	a	a	b	b	a	a	a	a	b	a	b	b	a	a	a	b	b	b	b	b	b	b	h	a	a	b
B10	AX-176823374	AX-176823374_B10	9.663	B10	131560637		a	a	a	a	a	a	b	b	b	a	a	b	b	a	a	b	b	a	a	b	b	a	a	a	a	b	a	b	a	a	a	a	b	b	b	b	b	b	b	h	a	a	b
B10	AX-176798916	AX-176798916_B10	9.711	B10	132377330		a	a	a	a	a	a	b	b	b	a	a	b	b	a	a	b	b	a	a	b	b	a	a	a	a	b	a	b	a	a	a	a	b	b	b	b	b	b	b	h	a	a	b
[truncated: 200 more columns]

## Sheet: Table S3
Table S3 Gene models in QTL region I, chromosome A04
Gene LIS identifier	Gene Description	Chromosome LIS identifier	Chromosome Location Start	Chromosome Location End
arahy.Tifrunner.gnm1.ann1.Arahy.UFX1BT	Unknown protein; IPR015300 (DNA-binding pseudobarrel domain)	arahy.Tifrunner.gnm1.Arahy.04	118692567	118693049
arahy.Tifrunner.gnm1.ann1.Arahy.I6CRUS	starch branching enzyme I; IPR013783 (Immunoglobulin-like fold), IPR014756 (Immunoglobulin E-set), IPR015902 (Glycoside hydrolase, family 13); GO:0003824 (catalytic activity), GO:0005975 (carbohydrate...	arahy.Tifrunner.gnm1.Arahy.04	118699547	118700480
arahy.Tifrunner.gnm1.ann1.Arahy.BU1MR9	glutaredoxin 4; IPR004480 (Monothiol glutaredoxin-related), IPR012336 (Thioredoxin-like fold); GO:0009055 (electron carrier activity), GO:0015035 (protein disulfide oxidoreductase activity), GO:004545...	arahy.Tifrunner.gnm1.Arahy.04	118703430	118705652
arahy.Tifrunner.gnm1.ann1.Arahy.3Y20MY	Haloacid dehalogenase-like hydrolase (HAD) superfamily protein; IPR006439 (HAD hydrolase, subfamily IA), IPR023214 (HAD-like domain); GO:0008152 (metabolic process), GO:0016787 (hydrolase activity)	arahy.Tifrunner.gnm1.Arahy.04	118706594	118709697
arahy.Tifrunner.gnm1.ann1.Arahy.REL9YU	Unknown protein; IPR015300 (DNA-binding pseudobarrel domain)	arahy.Tifrunner.gnm1.Arahy.04	118719425	118720172
arahy.Tifrunner.gnm1.ann1.Arahy.9114DU	ABC transporter (ATP-binding protein), putative; IPR027417 (P-loop containing nucleoside triphosphate hydrolase); GO:0000166 (nucleotide binding), GO:0005524 (ATP binding), GO:0016887 (ATPase activity...	arahy.Tifrunner.gnm1.Arahy.04	118727502	118732435
arahy.Tifrunner.gnm1.ann1.Arahy.V3Q9UL	CBS domain-containing protein; IPR000644 (CBS domain); GO:0030554 (adenyl nucleotide binding)	arahy.Tifrunner.gnm1.Arahy.04	118757582	118761065
arahy.Tifrunner.gnm1.ann1.Arahy.K2GLG1	Auxin efflux carrier family protein; IPR004776 (Auxin efflux carrier); GO:0016021 (integral component of membrane), GO:0055085 (transmembrane transport)	arahy.Tifrunner.gnm1.Arahy.04	118808284	118812470
arahy.Tifrunner.gnm1.ann1.Arahy.JF6ZBS	ubiquitin carboxyl-terminal hydrolase family protein; IPR001578 (Peptidase C12, ubiquitin carboxyl-terminal hydrolase), IPR017390 (Ubiquitinyl hydrolase, UCH37 type); GO:0004843 (ubiquitin-specific pr...	arahy.Tifrunner.gnm1.Arahy.04	118812588	118815995
arahy.Tifrunner.gnm1.ann1.Arahy.M983DE	Unknown protein	arahy.Tifrunner.gnm1.Arahy.04	118839665	118842582
arahy.Tifrunner.gnm1.ann1.Arahy.48P6NN	short-chain dehydrogenase reductase 2a-like [Glycine max]; IPR002347 (Glucose/ribitol dehydrogenase); GO:0008152 (metabolic process), GO:0016491 (oxidoreductase activity)	arahy.Tifrunner.gnm1.Arahy.04	118849000	118850546
arahy.Tifrunner.gnm1.ann1.Arahy.W85YY5	F-box family protein; IPR001810 (F-box domain); GO:0005515 (protein binding)	arahy.Tifrunner.gnm1.Arahy.04	118867326	118869884
arahy.Tifrunner.gnm1.ann1.Arahy.1HHJ34	F-box family protein; IPR001810 (F-box domain), IPR017451 (F-box associated interaction domain); GO:0005515 (protein binding)	arahy.Tifrunner.gnm1.Arahy.04	118873972	118879321
arahy.Tifrunner.gnm1.ann1.Arahy.9X7J17	F-box and associated interaction domains-containing protein; IPR001810 (F-box domain); GO:0005515 (protein binding)	arahy.Tifrunner.gnm1.Arahy.04	118884163	118884511
arahy.Tifrunner.gnm1.ann1.Arahy.59LQY5	F-box and associated interaction domains-containing protein; IPR001810 (F-box domain), IPR011043 (Galactose oxidase/kelch, beta-propeller), IPR017451 (F-box associated interaction domain); GO:0005515 ...	arahy.Tifrunner.gnm1.Arahy.04	118887932	118889753
arahy.Tifrunner.gnm1.ann1.Arahy.WR2CTJ	Myb/SANT-like DNA-binding domain protein; IPR024752 (Myb/SANT-like domain)	arahy.Tifrunner.gnm1.Arahy.04	118916954	118921123
arahy.Tifrunner.gnm1.ann1.Arahy.KKG9B8	Polyketide cyclase/dehydrase and lipid transport superfamily protein	arahy.Tifrunner.gnm1.Arahy.04	118921475	118924308
arahy.Tifrunner.gnm1.ann1.Arahy.I5L8FP	F-box and associated interaction domains-containing protein; IPR001810 (F-box domain), IPR017451 (F-box associated interaction domain); GO:0005515 (protein binding)	arahy.Tifrunner.gnm1.Arahy.04	118959334	118961253
arahy.Tifrunner.gnm1.ann1.Arahy.4TR24J	uncharacterized protein LOC100794599 isoform X6 [Glycine max]; IPR011990 (Tetratricopeptide-like helical); GO:0005515 (protein binding)	arahy.Tifrunner.gnm1.Arahy.04	118968323	118971459
arahy.Tifrunner.gnm1.ann1.Arahy.R60S0X	uncharacterized protein LOC100802412 isoform X1 [Glycine max]; IPR007877 (Protein of unknown function DUF707)	arahy.Tifrunner.gnm1.Arahy.04	119015409	119020451
arahy.Tifrunner.gnm1.ann1.Arahy.UVCE5Y	unknown protein; LOCATED IN: endomembrane system; EXPRESSED IN: 22 plant structures; EXPRESSED DURING: 13 growth stages	arahy.Tifrunner.gnm1.Arahy.04	119023996	119026379
arahy.Tifrunner.gnm1.ann1.Arahy.MSPK9F	zinc finger CCCH domain protein; IPR000571 (Zinc finger, CCCH-type); GO:0046872 (metal ion binding)	arahy.Tifrunner.gnm1.Arahy.04	119028809	119035993
arahy.Tifrunner.gnm1.ann1.Arahy.AHGZ94	serine/threonine-protein phosphatase 7 long form homolog [Glycine max]; IPR019557 (Aminotransferase-like, plant mobile domain)	arahy.Tifrunner.gnm1.Arahy.04	119055124	119055612
arahy.Tifrunner.gnm1.ann1.Arahy.5996BE	Uncharacterized protein family (UPF0016); IPR001727 (Uncharacterised protein family UPF0016); GO:0016020 (membrane)	arahy.Tifrunner.gnm1.Arahy.04	119058096	119061887
arahy.Tifrunner.gnm1.ann1.Arahy.VN6CY8	pentatricopeptide (PPR) repeat-containing protein; IPR002885 (Pentatricopeptide repeat), IPR011990 (Tetratricopeptide-like helical); GO:0005515 (protein binding)	arahy.Tifrunner.gnm1.Arahy.04	119062330	119065492
arahy.Tifrunner.gnm1.ann1.Arahy.UTHB0M	CRIB domain-containing protein RIC4-like [Glycine max]; IPR000095 (CRIB domain)	arahy.Tifrunner.gnm1.Arahy.04	119069365	119071860
arahy.Tifrunner.gnm1.ann1.Arahy.18YQBF	photosystem I reaction center subunit XI; IPR003757 (Photosystem I PsaL, reaction centre subunit XI); GO:0009522 (photosystem I), GO:0009538 (photosystem I reaction center), GO:0015979 (photosynthesis...	arahy.Tifrunner.gnm1.Arahy.04	119071839	119073272
arahy.Tifrunner.gnm1.ann1.Arahy.93N1T8	monodehydroascorbate reductase 1; IPR013027 (FAD-dependent pyridine nucleotide-disulphide oxidoreductase), IPR016156 (FAD/NAD-linked reductase, dimerisation domain), IPR023753 (Pyridine nucleotide-dis...	arahy.Tifrunner.gnm1.Arahy.04	119076238	119079824
arahy.Tifrunner.gnm1.ann1.Arahy.37HJXT	Tyrosine phosphatase family protein; IPR004861 (Protein-tyrosine phosphatase, SIW14-like); GO:0004725 (protein tyrosine phosphatase activity), GO:0016311 (dephosphorylation), GO:0016791 (phosphatase a...	arahy.Tifrunner.gnm1.Arahy.04	119102368	119104309
arahy.Tifrunner.gnm1.ann1.Arahy.PT01GP	Unknown protein	arahy.Tifrunner.gnm1.Arahy.04	119130861	119131247
arahy.Tifrunner.gnm1.ann1.Arahy.WH9G9U	WRKY family transcription factor family protein; IPR003657 (DNA-binding WRKY); GO:0003700 (sequence-specific DNA binding transcription factor activity), GO:0043565 (sequence-specific DNA binding)	arahy.Tifrunner.gnm1.Arahy.04	119133034	119137280
arahy.Tifrunner.gnm1.ann1.Arahy.U4C2R0	Putative adipose-regulatory protein (Seipin); IPR009617 (Adipose-regulatory protein, Seipin)	arahy.Tifrunner.gnm1.Arahy.04	119164660	119167843
arahy.Tifrunner.gnm1.ann1.Arahy.L89NVV	Ribonuclease E inhibitor RraA/Dimethylmenaquinone methyltransferase; IPR005493 (Ribonuclease E inhibitor RraA/Dimethylmenaquinone methyltransferase), IPR010203 (Regulator of ribonuclease activity A); ...	arahy.Tifrunner.gnm1.Arahy.04	119168788	119169288
arahy.Tifrunner.gnm1.ann1.Arahy.BW88YF	isopentenyl-diphosphate delta-isomerase; IPR011876 (Isopentenyl-diphosphate delta-isomerase, type 1), IPR015797 (NUDIX hydrolase domain-like); GO:0004452 (isopentenyl-diphosphate delta-isomerase activ...	arahy.Tifrunner.gnm1.Arahy.04	119172615	119177546
arahy.Tifrunner.gnm1.ann1.Arahy.1B1F65	basic leucine zipper and W2 domain-containing protein 2-like [Glycine max]; IPR016024 (Armadillo-type fold); GO:0005488 (binding), GO:0005515 (protein binding)	arahy.Tifrunner.gnm1.Arahy.04	119188098	119192519
arahy.Tifrunner.gnm1.ann1.Arahy.66TKXZ	Diaminohydroxyphosphoribosylaminopyrimidine deaminase / 5-amino-6-(5-phosphoribosylamino)uracil reductase n=1 Tax=Nodularia spumigena CCY9414 RepID=A0ZBN1_NODSP; IPR004794 (Riboflavin biosynthesis pro...	arahy.Tifrunner.gnm1.Arahy.04	119192547	119197585
arahy.Tifrunner.gnm1.ann1.Arahy.QDKY8B	fiber protein Fb34; IPR009606 (Protein of unknown function DUF1218)	arahy.Tifrunner.gnm1.Arahy.04	119223534	119224356
arahy.Tifrunner.gnm1.ann1.Arahy.11NDUV	Protein phosphatase 2C family protein; IPR001932 (Protein phosphatase 2C (PP2C)-like domain), IPR015655 (Protein phosphatase 2C); GO:0003824 (catalytic activity)	arahy.Tifrunner.gnm1.Arahy.04	119226975	119230912
arahy.Tifrunner.gnm1.ann1.Arahy.IY6L91	serine carboxypeptidase-like 20; IPR001563 (Peptidase S10, serine carboxypeptidase); GO:0004185 (serine-type carboxypeptidase activity), GO:0006508 (proteolysis)	arahy.Tifrunner.gnm1.Arahy.04	119231451	119237425
arahy.Tifrunner.gnm1.ann1.Arahy.1ED5VS	DUF2358 family protein; IPR018790 (Protein of unknown function DUF2358)	arahy.Tifrunner.gnm1.Arahy.04	119260088	119263357
arahy.Tifrunner.gnm1.ann1.Arahy.I5IMFY	Eukaryotic aspartyl protease family protein; IPR001461 (Aspartic peptidase), IPR021109 (Aspartic peptidase domain); GO:0004190 (aspartic-type endopeptidase activity), GO:0006508 (proteolysis)	arahy.Tifrunner.gnm1.Arahy.04	119261708	119266933
arahy.Tifrunner.gnm1.ann1.Arahy.MI3IQM	thioredoxin F2; IPR005746 (Thioredoxin), IPR012336 (Thioredoxin-like fold); GO:0006662 (glycerol ether metabolic process), GO:0015035 (protein disulfide oxidoreductase activity), GO:0045454 (cell redo...	arahy.Tifrunner.gnm1.Arahy.04	119278207	119280833
arahy.Tifrunner.gnm1.ann1.Arahy.55VZFW	glutamine-fructose-6-phosphate transaminase (isomerizing)s; sugar binding; transaminases; IPR005855 (Glucosamine-fructose-6-phosphate aminotransferase, isomerising), IPR017932 (Glutamine amidotransfer...	arahy.Tifrunner.gnm1.Arahy.04	119291843	119297509
arahy.Tifrunner.gnm1.ann1.Arahy.WGU3TA	Protein of unknown function, DUF538; IPR007493 (Protein of unknown function DUF538)	arahy.Tifrunner.gnm1.Arahy.04	119307395	119309326
arahy.Tifrunner.gnm1.ann1.Arahy.U9Q8NZ	biotin carboxyl carrier acetyl-CoA carboxylase; IPR000089 (Biotin/lipoyl attachment), IPR001249 (Acetyl-CoA biotin carboxyl carrier); GO:0003989 (acetyl-CoA carboxylase activity), GO:0006633 (fatty ac...	arahy.Tifrunner.gnm1.Arahy.04	119310809	119315426
arahy.Tifrunner.gnm1.ann1.Arahy.SVI8Z9	probable glucan endo-1,3-beta-glucosidase A6-like [Glycine max]; IPR000490 (Glycoside hydrolase, family 17), IPR012946 (X8), IPR017853 (Glycoside hydrolase, superfamily); GO:0005975 (carbohydrate meta...	arahy.Tifrunner.gnm1.Arahy.04	119344500	119346519
arahy.Tifrunner.gnm1.ann1.Arahy.A3N3TR	copine protein, putative	arahy.Tifrunner.gnm1.Arahy.04	119348559	119350889
arahy.Tifrunner.gnm1.ann1.Arahy.CD7VPI	Unknown protein	arahy.Tifrunner.gnm1.Arahy.04	119350777	119351852
arahy.Tifrunner.gnm1.ann1.Arahy.E4XI1V	probable glucan endo-1,3-beta-glucosidase A6-like [Glycine max]; IPR000490 (Glycoside hydrolase, family 17), IPR017853 (Glycoside hydrolase, superfamily); GO:0005975 (carbohydrate metabolic process)	arahy.Tifrunner.gnm1.Arahy.04	119353067	119356014
arahy.Tifrunner.gnm1.ann1.Arahy.XAX0JC	Unknown protein	arahy.Tifrunner.gnm1.Arahy.04	119366607	119367464
arahy.Tifrunner.gnm1.ann1.Arahy.26W00C	RNA-binding LUC7-like protein; IPR004882 (Luc7-related); GO:0003729 (mRNA binding), GO:0005685 (U1 snRNP), GO:0006376 (mRNA splice site selection)	arahy.Tifrunner.gnm1.Arahy.04	119369422	119374197
arahy.Tifrunner.gnm1.ann1.Arahy.FR7HFM	Unknown protein	arahy.Tifrunner.gnm1.Arahy.04	119374853	119377190
arahy.Tifrunner.gnm1.ann1.Arahy.6K54LD	Unknown protein	arahy.Tifrunner.gnm1.Arahy.04	119436126	119441297
arahy.Tifrunner.gnm1.ann1.Arahy.W6CQQ5	Unknown protein; IPR012301 (Malic enzyme, N-terminal domain); GO:0004471 (malate dehydrogenase (decarboxylating) (NAD ) activity), GO:0055114 (oxidation-reduction process)	arahy.Tifrunner.gnm1.Arahy.04	119456417	119465677
arahy.Tifrunner.gnm1.ann1.Arahy.5A5R3G	Peptide chain release factor 2; IPR004374 (Peptide chain release factor 2), IPR014720 (Double-stranded RNA-binding domain); GO:0003747 (translation release factor activity), GO:0005737 (cytoplasm), GO...	arahy.Tifrunner.gnm1.Arahy.04	119537785	119540880
arahy.Tifrunner.gnm1.ann1.Arahy.T416DT	NAD(P)-binding Rossmann-fold superfamily protein; IPR002347 (Glucose/ribitol dehydrogenase); GO:0008152 (metabolic process), GO:0016491 (oxidoreductase activity)	arahy.Tifrunner.gnm1.Arahy.04	119540928	119547485
arahy.Tifrunner.gnm1.ann1.Arahy.WV5AXR	acyl carrier protein 5; IPR003231 (Acyl carrier protein (ACP)), IPR009081 (Acyl carrier protein-like); GO:0006633 (fatty acid biosynthetic process)	arahy.Tifrunner.gnm1.Arahy.04	119548199	119550446
arahy.Tifrunner.gnm1.ann1.Arahy.V7DYZ1	Calreticulin 2, calcium-binding protein n=1 Tax=Coccomyxa subellipsoidea C-169 RepID=I0YTB6_9CHLO; IPR001580 (Calreticulin/calnexin), IPR008985 (Concanavalin A-like lectin/glucanases superfamily); GO:...	arahy.Tifrunner.gnm1.Arahy.04	119551909	119557253
arahy.Tifrunner.gnm1.ann1.Arahy.AN1HYT	calreticulin 3; IPR001580 (Calreticulin/calnexin), IPR008985 (Concanavalin A-like lectin/glucanases superfamily); GO:0005509 (calcium ion binding), GO:0005515 (protein binding), GO:0005783 (endoplasmi...	arahy.Tifrunner.gnm1.Arahy.04	119566680	119569712
arahy.Tifrunner.gnm1.ann1.Arahy.BC747V	unknown protein; FUNCTIONS IN: molecular_function unknown; INVOLVED IN: biological_process unknown; LOCATED IN: endoplasmic reticulum, plasma membrane; EXPRESSED IN: 24 plant structures; EXPRESSED DUR...	arahy.Tifrunner.gnm1.Arahy.04	119577383	119582055
arahy.Tifrunner.gnm1.ann1.Arahy.16A6WD	lecithin:cholesterol acyltransferase 3; IPR003386 (Lecithin:cholesterol/phospholipid:diacylglycerol acyltransferase); GO:0006629 (lipid metabolic process), GO:0008374 (O-acyltransferase activity)	arahy.Tifrunner.gnm1.Arahy.04	119598474	119603833
arahy.Tifrunner.gnm1.ann1.Arahy.6BK6B8	AP2-like ethylene-responsive transcription factor BBM2-like [Glycine max]; IPR016177 (DNA-binding domain); GO:0003677 (DNA binding), GO:0003700 (sequence-specific DNA binding transcription factor acti...	arahy.Tifrunner.gnm1.Arahy.04	119615071	119619501
arahy.Tifrunner.gnm1.ann1.Arahy.S9029G	sucrose transporter 4	arahy.Tifrunner.gnm1.Arahy.04	119710660	119711043
arahy.Tifrunner.gnm1.ann1.Arahy.3E45QB	sucrose transporter 4	arahy.Tifrunner.gnm1.Arahy.04	119720642	119721181
arahy.Tifrunner.gnm1.ann1.Arahy.Z0YX5P	sucrose transporter 4	arahy.Tifrunner.gnm1.Arahy.04	119721358	119721784
arahy.Tifrunner.gnm1.ann1.Arahy.W1QZ23	Unknown protein	arahy.Tifrunner.gnm1.Arahy.04	119733732	119734192
arahy.Tifrunner.gnm1.ann1.Arahy.51VLQD	Hydrolase, putative n=1 Tax=Ricinus communis RepID=B9RM28_RICCO; IPR004843 (Phosphoesterase domain); GO:0016787 (hydrolase activity)	arahy.Tifrunner.gnm1.Arahy.04	119775249	119778770
arahy.Tifrunner.gnm1.ann1.Arahy.VEFL47	chromatin assembly factor 1 subunit FAS1-like [Glycine max]; IPR022043 (Chromatin assembly factor 1 subunit A)	arahy.Tifrunner.gnm1.Arahy.04	119778874	119783880
arahy.Tifrunner.gnm1.ann1.Arahy.4JTK6F	2-phosphoglycolate phosphatase 1; IPR006357 (HAD-superfamily hydrolase, subfamily IIA), IPR023214 (HAD-like domain), IPR023215 (Nitrophenylphosphatase-like domain); GO:0008152 (metabolic process), GO...	arahy.Tifrunner.gnm1.Arahy.04	119832171	119835768
arahy.Tifrunner.gnm1.ann1.Arahy.RP6ZFW	Unknown protein; IPR011991 (Winged helix-turn-helix DNA-binding domain), IPR027725 (Heat shock transcription factor family); GO:0003700 (sequence-specific DNA binding transcription factor activity), G...	arahy.Tifrunner.gnm1.Arahy.04	119838248	119838831
arahy.Tifrunner.gnm1.ann1.Arahy.DC3F9H	unknown protein	arahy.Tifrunner.gnm1.Arahy.04	119839444	119840427
arahy.Tifrunner.gnm1.ann1.Arahy.RBIZ8B	sister chromatid cohesion 1 protein 4; IPR006910 (Rad21/Rec8-like protein, N-terminal), IPR023093 (Rad21/Rec8-like protein, C-terminal); GO:0000228 (nuclear chromosome), GO:0005515 (protein binding)	arahy.Tifrunner.gnm1.Arahy.04	119840778	119850106
arahy.Tifrunner.gnm1.ann1.Arahy.P6GDL5	Myb/SANT-like DNA-binding domain protein	arahy.Tifrunner.gnm1.Arahy.04	119867347	119871039
arahy.Tifrunner.gnm1.ann1.Arahy.PK3VQC	LETM1 and EF-hand domain-containing protein 1, mitochondrial-like isoform X1 [Glycine max]; IPR011685 (LETM1-like), IPR011992 (EF-hand domain pair); GO:0005509 (calcium ion binding)	arahy.Tifrunner.gnm1.Arahy.04	119875223	119884939
arahy.Tifrunner.gnm1.ann1.Arahy.W2MREN	RNA-binding KH domain-containing protein; IPR004087 (K Homology domain); GO:0003723 (RNA binding)	arahy.Tifrunner.gnm1.Arahy.04	119890683	119896545
arahy.Tifrunner.gnm1.ann1.Arahy.UJ7NIY	purine permease 11; IPR004853 (Triose-phosphate transporter domain)	arahy.Tifrunner.gnm1.Arahy.04	119916628	119919996
arahy.Tifrunner.gnm1.ann1.Arahy.LYA50U	acyl carrier protein 1; IPR003231 (Acyl carrier protein (ACP)), IPR009081 (Acyl carrier protein-like); GO:0006633 (fatty acid biosynthetic process)	arahy.Tifrunner.gnm1.Arahy.04	119941267	119945095
arahy.Tifrunner.gnm1.ann1.Arahy.TWH29W	basic helix-loop-helix (bHLH) DNA-binding superfamily protein; IPR011598 (Myc-type, basic helix-loop-helix (bHLH) domain); GO:0046983 (protein dimerization activity)	arahy.Tifrunner.gnm1.Arahy.04	119952465	119956585
arahy.Tifrunner.gnm1.ann1.Arahy.82FJQ3	probable sphingolipid transporter spinster homolog 2-like isoform X1 [Glycine max]	arahy.Tifrunner.gnm1.Arahy.04	120035831	120036412
arahy.Tifrunner.gnm1.ann1.Arahy.WARQ2S	prohibitin 7; IPR001107 (Band 7 protein); GO:0016020 (membrane)	arahy.Tifrunner.gnm1.Arahy.04	120039631	120041778
arahy.Tifrunner.gnm1.ann1.Arahy.N32AME	cytochrome c-2; IPR002327 (Cytochrome c, class IA/ IB), IPR009056 (Cytochrome c-like domain); GO:0005506 (iron ion binding), GO:0009055 (electron carrier activity), GO:0020037 (heme binding)	arahy.Tifrunner.gnm1.Arahy.04	120045718	120048082
arahy.Tifrunner.gnm1.ann1.Arahy.H5JCD8	receptor-like protein kinase 2; IPR001611 (Leucine-rich repeat), IPR011009 (Protein kinase-like domain), IPR013210 (Leucine-rich repeat-containing N-terminal, type 2), IPR013320 (Concanavalin A-like l...	arahy.Tifrunner.gnm1.Arahy.04	120048892	120052410
arahy.Tifrunner.gnm1.ann1.Arahy.57Z9Z9	Tetratricopeptide repeat (TPR)-like superfamily protein; IPR013940 (Meiosis specific protein SPO22); GO:0005515 (protein binding)	arahy.Tifrunner.gnm1.Arahy.04	120071985	120076260
arahy.Tifrunner.gnm1.ann1.Arahy.Z5E7XJ	rhodanese-like domain-containing protein 4A, chloroplastic-like [Glycine max]; IPR001763 (Rhodanese-like domain)	arahy.Tifrunner.gnm1.Arahy.04	120076381	120080540
arahy.Tifrunner.gnm1.ann1.Arahy.10FEKD	DNA binding protein, putative n=1 Tax=Ricinus communis RepID=B9REN7_RICCO; IPR003656 (Zinc finger, BED-type predicted), IPR007021 (Domain of unknown function DUF659), IPR008906 (HAT dimerisation domai...	arahy.Tifrunner.gnm1.Arahy.04	120261388	120264145
arahy.Tifrunner.gnm1.ann1.Arahy.6I3V5I	Actin-binding FH2 n=1 Tax=Medicago truncatula RepID=A2Q5W8_MEDTR; IPR015425 (Formin, FH2 domain), IPR027643 (Formin-like family, viridiplantae); GO:0005884 (actin filament), GO:0045010 (actin nucleati...	arahy.Tifrunner.gnm1.Arahy.04	120276366	120280889
arahy.Tifrunner.gnm1.ann1.Arahy.0B2YB3	acyl-CoA thioesterase, putative; IPR006683 (Thioesterase superfamily)	arahy.Tifrunner.gnm1.Arahy.04	120281537	120284478
arahy.Tifrunner.gnm1.ann1.Arahy.V3ZQ6H	UDP-glycosyltransferase 74 F1; IPR002213 (UDP-glucuronosyl/UDP-glucosyltransferase); GO:0008152 (metabolic process)	arahy.Tifrunner.gnm1.Arahy.04	120289043	120292411
arahy.Tifrunner.gnm1.ann1.Arahy.94J2Q8	UDP-Glycosyltransferase superfamily protein; IPR001810 (F-box domain), IPR002213 (UDP-glucuronosyl/UDP-glucosyltransferase); GO:0005515 (protein binding), GO:0008152 (metabolic process)	arahy.Tifrunner.gnm1.Arahy.04	120315438	120323907
arahy.Tifrunner.gnm1.ann1.Arahy.6UA35R	Pyruvate dehydrogenase complex dihydrolipoamide acetyltransferase n=3 Tax=Bartonella RepID=J0YU40_9RHIZ; IPR000089 (Biotin/lipoyl attachment), IPR004167 (E3 binding); GO:0008152 (metabolic process)	arahy.Tifrunner.gnm1.Arahy.04	120334416	120338121
arahy.Tifrunner.gnm1.ann1.Arahy.I640G9	UDP-Glycosyltransferase superfamily protein; IPR002213 (UDP-glucuronosyl/UDP-glucosyltransferase); GO:0008152 (metabolic process)	arahy.Tifrunner.gnm1.Arahy.04	120386002	120391740
arahy.Tifrunner.gnm1.ann1.Arahy.ZBG1V3	putative nuclease HARBI1-like [Glycine max]; IPR026103 (Harbinger transposase-derived nuclease), IPR027806 (Harbinger transposase-derived nuclease domain)	arahy.Tifrunner.gnm1.Arahy.04	120394886	120396819
arahy.Tifrunner.gnm1.ann1.Arahy.SAS0DZ	UDP-glucosyltransferase family protein; IPR003953 (FAD binding domain)	arahy.Tifrunner.gnm1.Arahy.04	120398544	120402064
arahy.Tifrunner.gnm1.ann1.Arahy.HJAT6S	zinc finger MYM-type protein 1-like [Glycine max]; IPR006580 (Zinc finger, TTF-type), IPR012337 (Ribonuclease H-like domain), IPR025398 (Domain of unknown function DUF4371); GO:0003676 (nucleic acid b...	arahy.Tifrunner.gnm1.Arahy.04	120415968	120418102
arahy.Tifrunner.gnm1.ann1.Arahy.1JY57K	UDP-Glycosyltransferase superfamily protein; IPR002213 (UDP-glucuronosyl/UDP-glucosyltransferase); GO:0008152 (metabolic process)	arahy.Tifrunner.gnm1.Arahy.04	120420683	120422870
arahy.Tifrunner.gnm1.ann1.Arahy.7TNK9R	UDP-Glycosyltransferase superfamily protein; IPR002213 (UDP-glucuronosyl/UDP-glucosyltransferase); GO:0008152 (metabolic process)	arahy.Tifrunner.gnm1.Arahy.04	120447250	120450239
arahy.Tifrunner.gnm1.ann1.Arahy.I5RAYC	UDP-Glycosyltransferase superfamily protein; IPR002213 (UDP-glucuronosyl/UDP-glucosyltransferase); GO:0008152 (metabolic process)	arahy.Tifrunner.gnm1.Arahy.04	120471800	120475774
arahy.Tifrunner.gnm1.ann1.Arahy.1P6ZJY	pfkB-like carbohydrate kinase family protein; IPR011611 (Carbohydrate kinase PfkB)	arahy.Tifrunner.gnm1.Arahy.04	120488823	120490635
arahy.Tifrunner.gnm1.ann1.Arahy.416W9Q	UDP-Glycosyltransferase superfamily protein; IPR002213 (UDP-glucuronosyl/UDP-glucosyltransferase); GO:0008152 (metabolic process)	arahy.Tifrunner.gnm1.Arahy.04	120494103	120498790
arahy.Tifrunner.gnm1.ann1.Arahy.22GGTV	V-type proton ATPase subunit B 1-like isoform 2 [Glycine max]; IPR000793 (ATPase, F1/V1/A1 complex, alpha/beta subunit, C-terminal), IPR022879 (V-type ATP synthase regulatory subunit B/beta), IPR02741...	arahy.Tifrunner.gnm1.Arahy.04	120557541	120562317
arahy.Tifrunner.gnm1.ann1.Arahy.6DQD63	Protein phosphatase 2C family protein; IPR001932 (Protein phosphatase 2C (PP2C)-like domain), IPR015655 (Protein phosphatase 2C); GO:0003824 (catalytic activity), GO:0004722 (protein serine/threonine ...	arahy.Tifrunner.gnm1.Arahy.04	120565188	120568899
arahy.Tifrunner.gnm1.ann1.Arahy.B1HGXN	trafficking protein particle complex subunit 2-like protein-like [Glycine max]; IPR006722 (Sedlin); GO:0005622 (intracellular), GO:0006810 (transport), GO:0006888 (ER to Golgi vesicle-mediated transpo...	arahy.Tifrunner.gnm1.Arahy.04	120580182	120583759
arahy.Tifrunner.gnm1.ann1.Arahy.0ZFN4L	cyclin p4; 1; IPR013763 (Cyclin-like), IPR013922 (Cyclin PHO80-like); GO:0000079 (regulation of cyclin-dependent protein serine/threonine kinase activity), GO:0019901 (protein kinase binding)	arahy.Tifrunner.gnm1.Arahy.04	120600065	120602047
arahy.Tifrunner.gnm1.ann1.Arahy.KU1XN4	transmembrane protein, putative	arahy.Tifrunner.gnm1.Arahy.04	120609790	120611072
arahy.Tifrunner.gnm1.ann1.Arahy.RRN87R	transmembrane protein, putative	arahy.Tifrunner.gnm1.Arahy.04	120636825	120638034
arahy.Tifrunner.gnm1.ann1.Arahy.4V75MI	peptidyl-prolyl cis-trans isomerase-like 3-like [Glycine max]; IPR002130 (Cyclophilin-like peptidyl-prolyl cis-trans isomerase domain); GO:0003755 (peptidyl-prolyl cis-trans isomerase activity), GO:00...	arahy.Tifrunner.gnm1.Arahy.04	120638175	120641610
arahy.Tifrunner.gnm1.ann1.Arahy.RTLR0M	RNA-binding protein 38-like isoform X2 [Glycine max]; IPR012677 (Nucleotide-binding, alpha-beta plait); GO:0000166 (nucleotide binding), GO:0003676 (nucleic acid binding)	arahy.Tifrunner.gnm1.Arahy.04	120642026	120648218
arahy.Tifrunner.gnm1.ann1.Arahy.PIH8R2	2-dehydro-3-deoxyphosphooctonate aldolase; IPR006269 (3-deoxy-8-phosphooctulonate synthase), IPR013785 (Aldolase-type TIM barrel); GO:0003824 (catalytic activity), GO:0005737 (cytoplasm), GO:0008152 (...	arahy.Tifrunner.gnm1.Arahy.04	120656883	120662466
arahy.Tifrunner.gnm1.ann1.Arahy.LVD0DC	cysteine protease ATG4B; IPR005078 (Peptidase C54)	arahy.Tifrunner.gnm1.Arahy.04	120663856	120668905
arahy.Tifrunner.gnm1.ann1.Arahy.N289YY	Smr (small MutS-related) domain protein; IPR002625 (Smr protein/MutS2 C-terminal), IPR013899 (Domain of unknown function DUF1771)	arahy.Tifrunner.gnm1.Arahy.04	120671750	120676583
arahy.Tifrunner.gnm1.ann1.Arahy.JA63XV	uncharacterized protein LOC102660528 isoform X1 [Glycine max]	arahy.Tifrunner.gnm1.Arahy.04	120676969	120679075
arahy.Tifrunner.gnm1.ann1.Arahy.JFB8VT	WRKY family transcription factor; IPR003657 (DNA-binding WRKY); GO:0003700 (sequence-specific DNA binding transcription factor activity), GO:0043565 (sequence-specific DNA binding)	arahy.Tifrunner.gnm1.Arahy.04	120709912	120714148
arahy.Tifrunner.gnm1.ann1.Arahy.WS6V9H	ELMO domain-containing protein A-like isoform X1 [Glycine max]; IPR006816 (Engulfment/cell motility, ELMO); GO:0005856 (cytoskeleton), GO:0006909 (phagocytosis)	arahy.Tifrunner.gnm1.Arahy.04	120714532	120719925
arahy.Tifrunner.gnm1.ann1.Arahy.4056ES	magnesium transporter NIPA2-like [Glycine max]; IPR008521 (Magnesium transporter NIPA); GO:0015095 (magnesium ion transmembrane transporter activity), GO:0015693 (magnesium ion transport), GO:0016020 ...	arahy.Tifrunner.gnm1.Arahy.04	120730628	120731396
arahy.Tifrunner.gnm1.ann1.Arahy.Q892TN	subtilisin-like serine protease 2; IPR015500 (Peptidase S8, subtilisin-related), IPR023828 (Peptidase S8, subtilisin, Ser-active site); GO:0004252 (serine-type endopeptidase activity), GO:0006508 (pro...	arahy.Tifrunner.gnm1.Arahy.04	120759564	120765272
arahy.Tifrunner.gnm1.ann1.Arahy.T3GDC9	receptor-like protein kinase 2; IPR001611 (Leucine-rich repeat), IPR003591 (Leucine-rich repeat, typical subtype), IPR011009 (Protein kinase-like domain), IPR013210 (Leucine-rich repeat-containing N-t...	arahy.Tifrunner.gnm1.Arahy.04	120791772	120796041
arahy.Tifrunner.gnm1.ann1.Arahy.21U9AI	subtilisin-like serine protease 2; IPR015500 (Peptidase S8, subtilisin-related), IPR023828 (Peptidase S8, subtilisin, Ser-active site); GO:0004252 (serine-type endopeptidase activity), GO:0006508 (pro...	arahy.Tifrunner.gnm1.Arahy.04	120817397	120829002
arahy.Tifrunner.gnm1.ann1.Arahy.J3UUQ0	LRR receptor-like kinase; IPR001611 (Leucine-rich repeat), IPR003591 (Leucine-rich repeat, typical subtype), IPR011009 (Protein kinase-like domain), IPR013210 (Leucine-rich repeat-containing N-termina...	arahy.Tifrunner.gnm1.Arahy.04	120831851	120835599
arahy.Tifrunner.gnm1.ann1.Arahy.824CAR	AP2-like ethylene-responsive transcription factor BBM2-like [Glycine max]	arahy.Tifrunner.gnm1.Arahy.04	120836173	120837054
arahy.Tifrunner.gnm1.ann1.Arahy.DGX5BP	subtilisin-like serine protease 2; IPR015500 (Peptidase S8, subtilisin-related), IPR023828 (Peptidase S8, subtilisin, Ser-active site); GO:0004252 (serine-type endopeptidase activity), GO:0006508 (pro...	arahy.Tifrunner.gnm1.Arahy.04	120849785	120855605
arahy.Tifrunner.gnm1.ann1.Arahy.85JQ8C	receptor-like protein kinase 2; IPR001611 (Leucine-rich repeat), IPR003591 (Leucine-rich repeat, typical subtype), IPR011009 (Protein kinase-like domain), IPR013210 (Leucine-rich repeat-containing N-t...	arahy.Tifrunner.gnm1.Arahy.04	120867582	120870921
arahy.Tifrunner.gnm1.ann1.Arahy.Z3CHX1	subtilisin-like serine protease 2; IPR015500 (Peptidase S8, subtilisin-related), IPR023828 (Peptidase S8, subtilisin, Ser-active site); GO:0004252 (serine-type endopeptidase activity), GO:0006508 (pro...	arahy.Tifrunner.gnm1.Arahy.04	120871448	120875238
arahy.Tifrunner.gnm1.ann1.Arahy.V4CI2Q	subtilisin-like serine protease 2; IPR015500 (Peptidase S8, subtilisin-related); GO:0004252 (serine-type endopeptidase activity), GO:0006508 (proteolysis), GO:0042802 (identical protein binding), GO:0...	arahy.Tifrunner.gnm1.Arahy.04	120887575	120890753
arahy.Tifrunner.gnm1.ann1.Arahy.XE0HYZ	receptor-like protein kinase 2; IPR001611 (Leucine-rich repeat), IPR003591 (Leucine-rich repeat, typical subtype), IPR011009 (Protein kinase-like domain), IPR013210 (Leucine-rich repeat-containing N-t...	arahy.Tifrunner.gnm1.Arahy.04	120907883	120912055
arahy.Tifrunner.gnm1.ann1.Arahy.AXV5KN	subtilisin-like serine protease 2; IPR015500 (Peptidase S8, subtilisin-related); GO:0004252 (serine-type endopeptidase activity), GO:0006508 (proteolysis)	arahy.Tifrunner.gnm1.Arahy.04	120927534	120931674
arahy.Tifrunner.gnm1.ann1.Arahy.89V7LU	LRR receptor-like kinase; IPR001611 (Leucine-rich repeat), IPR003591 (Leucine-rich repeat, typical subtype), IPR011009 (Protein kinase-like domain), IPR013210 (Leucine-rich repeat-containing N-termina...	arahy.Tifrunner.gnm1.Arahy.04	120934068	120937641
arahy.Tifrunner.gnm1.ann1.Arahy.GHD56K	subtilisin-like serine protease 2; IPR015500 (Peptidase S8, subtilisin-related), IPR023828 (Peptidase S8, subtilisin, Ser-active site); GO:0004252 (serine-type endopeptidase activity), GO:0006508 (pro...	arahy.Tifrunner.gnm1.Arahy.04	120942176	120947968
arahy.Tifrunner.gnm1.ann1.Arahy.PBJ82L	sucrose transporter 4	arahy.Tifrunner.gnm1.Arahy.04	120950009	120950446
arahy.Tifrunner.gnm1.ann1.Arahy.NRJP05	sucrose transporter 4; IPR016196 (Major facilitator superfamily domain, general substrate transporter)	arahy.Tifrunner.gnm1.Arahy.04	120950474	120957772
arahy.Tifrunner.gnm1.ann1.Arahy.42YKQI	receptor-like protein kinase 2; IPR001611 (Leucine-rich repeat), IPR003591 (Leucine-rich repeat, typical subtype), IPR011009 (Protein kinase-like domain), IPR013210 (Leucine-rich repeat-containing N-t...	arahy.Tifrunner.gnm1.Arahy.04	120968715	120972288
arahy.Tifrunner.gnm1.ann1.Arahy.HH013V	protein COBRA-like [Glycine max]	arahy.Tifrunner.gnm1.Arahy.04	120979274	120985152
arahy.Tifrunner.gnm1.ann1.Arahy.VC2YE4	subtilisin-like serine protease 2; IPR015500 (Peptidase S8, subtilisin-related), IPR023828 (Peptidase S8, subtilisin, Ser-active site); GO:0004252 (serine-type endopeptidase activity), GO:0006508 (pro...	arahy.Tifrunner.gnm1.Arahy.04	120999101	121004856
arahy.Tifrunner.gnm1.ann1.Arahy.KT5A6J	receptor-like protein kinase 2; IPR001611 (Leucine-rich repeat), IPR003591 (Leucine-rich repeat, typical subtype), IPR011009 (Protein kinase-like domain), IPR013210 (Leucine-rich repeat-containing N-t...	arahy.Tifrunner.gnm1.Arahy.04	121014445	121018218
arahy.Tifrunner.gnm1.ann1.Arahy.1U7G5V	subtilisin-like serine protease 2; IPR015500 (Peptidase S8, subtilisin-related); GO:0004252 (serine-type endopeptidase activity), GO:0006508 (proteolysis), GO:0042802 (identical protein binding), GO:0...	arahy.Tifrunner.gnm1.Arahy.04	121029418	121036502
arahy.Tifrunner.gnm1.ann1.Arahy.EIPD4W	kinesin light chain 3-like isoform X2 [Glycine max]	arahy.Tifrunner.gnm1.Arahy.04	121049823	121050940
arahy.Tifrunner.gnm1.ann1.Arahy.CK3SAN	LRR receptor-like kinase; IPR001611 (Leucine-rich repeat), IPR003591 (Leucine-rich repeat, typical subtype), IPR011009 (Protein kinase-like domain), IPR013210 (Leucine-rich repeat-containing N-termina...	arahy.Tifrunner.gnm1.Arahy.04	121067892	121071166
arahy.Tifrunner.gnm1.ann1.Arahy.XSZ7IL	beta glucosidase 13; IPR001360 (Glycoside hydrolase, family 1), IPR017853 (Glycoside hydrolase, superfamily); GO:0005975 (carbohydrate metabolic process)	arahy.Tifrunner.gnm1.Arahy.04	121081872	121087732
arahy.Tifrunner.gnm1.ann1.Arahy.4K97M7	2-oxoglutarate (2OG) and Fe(II)-dependent oxygenase superfamily protein; IPR005123 (Oxoglutarate/iron-dependent dioxygenase), IPR026992 (Non-haem dioxygenase N-terminal domain), IPR027443 (Isopenicill...	arahy.Tifrunner.gnm1.Arahy.04	121108955	121112206
arahy.Tifrunner.gnm1.ann1.Arahy.WEAJ9A	Aluminium induced protein with YGL and LRDR motifs; IPR024286 (Domain of unknown function DUF3700)	arahy.Tifrunner.gnm1.Arahy.04	121131810	121132999
arahy.Tifrunner.gnm1.ann1.Arahy.27KESB	GTP-binding nuclear protein Ran-3 [Glycine max]; IPR001806 (Small GTPase superfamily), IPR002041 (Ran GTPase), IPR005225 (Small GTP-binding protein domain), IPR024156 (Small GTPase superfamily, ARF ty...	arahy.Tifrunner.gnm1.Arahy.04	121142879	121147464
arahy.Tifrunner.gnm1.ann1.Arahy.6LE7D6	Hyaluronan / mRNA binding family; IPR006861 (Hyaluronan/mRNA-binding protein), IPR019084 (Stm1, N-terminal)	arahy.Tifrunner.gnm1.Arahy.04	121147630	121151675
arahy.Tifrunner.gnm1.ann1.Arahy.R6U5MI	Protein kinase superfamily protein; IPR011009 (Protein kinase-like domain), IPR013320 (Concanavalin A-like lectin/glucanase, subgroup); GO:0004672 (protein kinase activity), GO:0004674 (protein serine...	arahy.Tifrunner.gnm1.Arahy.04	121240650	121245304
arahy.Tifrunner.gnm1.ann1.Arahy.3W58DA	glyoxylate reductase 2; IPR008927 (6-phosphogluconate dehydrogenase, C-terminal-like), IPR015815 (Hydroxy monocarboxylic acid anion dehydrogenase, HIBADH-type), IPR016040 (NAD(P)-binding domain); GO:0...	arahy.Tifrunner.gnm1.Arahy.04	121251680	121256350
arahy.Tifrunner.gnm1.ann1.Arahy.M9GM35	Glucose-1-phosphate adenylyltransferase family protein; IPR005835 (Nucleotidyl transferase); GO:0009058 (biosynthetic process), GO:0016779 (nucleotidyltransferase activity)	arahy.Tifrunner.gnm1.Arahy.04	121258190	121259185
arahy.Tifrunner.gnm1.ann1.Arahy.6W3676	Protein kinase superfamily protein; IPR011009 (Protein kinase-like domain), IPR013320 (Concanavalin A-like lectin/glucanase, subgroup); GO:0004672 (protein kinase activity), GO:0004674 (protein serine...	arahy.Tifrunner.gnm1.Arahy.04	121311457	121317746
arahy.Tifrunner.gnm1.ann1.Arahy.3IM2GG	Protein kinase superfamily protein; IPR011009 (Protein kinase-like domain); GO:0004672 (protein kinase activity), GO:0004674 (protein serine/threonine kinase activity), GO:0005524 (ATP binding), GO:00...	arahy.Tifrunner.gnm1.Arahy.04	121327233	121335351
arahy.Tifrunner.gnm1.ann1.Arahy.9IU9TU	SKP1-like protein 1A-like [Glycine max]; IPR001232 (SKP1 component), IPR002921 (Lipase, class 3); GO:0004806 (triglyceride lipase activity), GO:0006511 (ubiquitin-dependent protein catabolic process),...	arahy.Tifrunner.gnm1.Arahy.04	121375173	121377690
arahy.Tifrunner.gnm1.ann1.Arahy.XIN792	Protein kinase superfamily protein; IPR011009 (Protein kinase-like domain); GO:0004672 (protein kinase activity), GO:0004674 (protein serine/threonine kinase activity), GO:0005524 (ATP binding), GO:00...	arahy.Tifrunner.gnm1.Arahy.04	121394910	121398918
arahy.Tifrunner.gnm1.ann1.Arahy.MZXR1C	succinate dehydrogenase [ubiquinone] iron-sulfur subunit; IPR004489 (Succinate dehydrogenase/fumarate reductase iron-sulphur protein), IPR009051 (Alpha-helical ferredoxin), IPR012675 (Beta-grasp domai...	arahy.Tifrunner.gnm1.Arahy.04	121400146	121404011
arahy.Tifrunner.gnm1.ann1.Arahy.U024VF	Protein of unknown function (DUF630 and DUF632); IPR006867 (Domain of unknown function DUF632), IPR006868 (Domain of unknown function DUF630)	arahy.Tifrunner.gnm1.Arahy.04	121412976	121418726
arahy.Tifrunner.gnm1.ann1.Arahy.JP1X2J	Leucine carboxyl methyltransferase; IPR007213 (Leucine carboxyl methyltransferase); GO:0008168 (methyltransferase activity), GO:0032259 (methylation)	arahy.Tifrunner.gnm1.Arahy.04	121441501	121446997
arahy.Tifrunner.gnm1.ann1.Arahy.9AB492	COP9 signalosome complex subunit-like protein; IPR000717 (Proteasome component (PCI) domain), IPR027530 (COP9 signalosome complex subunit 7); GO:0005515 (protein binding), GO:0005737 (cytoplasm), GO:0...	arahy.Tifrunner.gnm1.Arahy.04	121452323	121457446
arahy.Tifrunner.gnm1.ann1.Arahy.3LWB0T	uncharacterized protein LOC100820019 isoform X4 [Glycine max]	arahy.Tifrunner.gnm1.Arahy.04	121507366	121510066
arahy.Tifrunner.gnm1.ann1.Arahy.FQ7S35	Pentatricopeptide repeat (PPR-like) superfamily protein; IPR002885 (Pentatricopeptide repeat), IPR011990 (Tetratricopeptide-like helical), IPR018881 (Uncharacterised protein family UPF0565); GO:000551...	arahy.Tifrunner.gnm1.Arahy.04	121515283	121520588
arahy.Tifrunner.gnm1.ann1.Arahy.C9I90I	uncharacterized protein LOC100820019 isoform X4 [Glycine max]	arahy.Tifrunner.gnm1.Arahy.04	121548054	121548498
arahy.Tifrunner.gnm1.ann1.Arahy.L8VLW8	general regulatory factor 8; IPR000308 (14-3-3 protein), IPR023410 (14-3-3 domain); GO:0019904 (protein domain specific binding)	arahy.Tifrunner.gnm1.Arahy.04	121555458	121557140
arahy.Tifrunner.gnm1.ann1.Arahy.VMJ95M	photosystem I P700 chlorophyll A apoprotein A1; IPR001280 (Photosystem I PsaA/PsaB); GO:0009522 (photosystem I), GO:0009579 (thylakoid), GO:0015979 (photosynthesis), GO:0016021 (integral component of ...	arahy.Tifrunner.gnm1.Arahy.04	121558952	121561353
arahy.Tifrunner.gnm1.ann1.Arahy.HU9YJ7	photosystem I P700 chlorophyll A apoprotein A2; IPR001280 (Photosystem I PsaA/PsaB); GO:0009522 (photosystem I), GO:0009579 (thylakoid), GO:0015979 (photosynthesis), GO:0016021 (integral component of ...	arahy.Tifrunner.gnm1.Arahy.04	121561945	121562674
arahy.Tifrunner.gnm1.ann1.Arahy.P1LA7E	cytochrome b559 subunit alpha; IPR003372 (Photosystem II PsbL), IPR006217 (Photosystem II cytochrome b559, alpha subunit); GO:0009523 (photosystem II), GO:0009539 (photosystem II reaction center), GO:...	arahy.Tifrunner.gnm1.Arahy.04	121565674	121566263
arahy.Tifrunner.gnm1.ann1.Arahy.4H3LGZ	ranBP2-type zinc finger protein At1g67325-like isoform X1 [Glycine max]; IPR001876 (Zinc finger, RanBP2-type); GO:0008270 (zinc ion binding)	arahy.Tifrunner.gnm1.Arahy.04	121585901	121589293
arahy.Tifrunner.gnm1.ann1.Arahy.3VET3K	plasma membrane H -ATPase; IPR001757 (Cation-transporting P-type ATPase), IPR023214 (HAD-like domain), IPR023298 (P-type ATPase, transmembrane domain); GO:0000166 (nucleotide binding), GO:0006200 (AT...	arahy.Tifrunner.gnm1.Arahy.04	121595969	121603475
arahy.Tifrunner.gnm1.ann1.Arahy.J3Q9FM	protein prenyltransferase alpha subunit repeat-containing protein 1-like isoform X5 [Glycine max]; IPR002088 (Protein prenyltransferase, alpha subunit); GO:0008318 (protein prenyltransferase activity)...	arahy.Tifrunner.gnm1.Arahy.04	121603454	121607700
arahy.Tifrunner.gnm1.ann1.Arahy.H21211	Auxin efflux carrier family protein; IPR004776 (Auxin efflux carrier); GO:0016021 (integral component of membrane), GO:0055085 (transmembrane transport)	arahy.Tifrunner.gnm1.Arahy.04	121629039	121639237
arahy.Tifrunner.gnm1.ann1.Arahy.TJ44DN	Calcium-binding EF hand family protein	arahy.Tifrunner.gnm1.Arahy.04	121640771	121643357
arahy.Tifrunner.gnm1.ann1.Arahy.NW4DRM	uncharacterized protein LOC100796351 isoform X4 [Glycine max]	arahy.Tifrunner.gnm1.Arahy.04	121647960	121651053
arahy.Tifrunner.gnm1.ann1.Arahy.MR90VD	Unknown protein	arahy.Tifrunner.gnm1.Arahy.04	121651574	121652101
arahy.Tifrunner.gnm1.ann1.Arahy.IRUX7A	palmitoyl protein thioesterase family protein; IPR002472 (Palmitoyl protein thioesterase); GO:0006464 (cellular protein modification process), GO:0008474 (palmitoyl-(protein) hydrolase activity)	arahy.Tifrunner.gnm1.Arahy.04	121652979	121658510
arahy.Tifrunner.gnm1.ann1.Arahy.H7D190	vacuolar (H )-ATPase G subunit; IPR005124 (Vacuolar (H )-ATPase G subunit); GO:0015992 (proton transport), GO:0016471 (vacuolar proton-transporting V-type ATPase complex)	arahy.Tifrunner.gnm1.Arahy.04	121663741	121664569
arahy.Tifrunner.gnm1.ann1.Arahy.Z4V8RQ	U-box domain-containing protein 4-like isoform X4 [Glycine max]; IPR001810 (F-box domain), IPR016024 (Armadillo-type fold); GO:0005488 (binding), GO:0005515 (protein binding)	arahy.Tifrunner.gnm1.Arahy.04	121665778	121675668
arahy.Tifrunner.gnm1.ann1.Arahy.EVZ30F	exostosin family protein	arahy.Tifrunner.gnm1.Arahy.04	121695718	121696324
arahy.Tifrunner.gnm1.ann1.Arahy.R8XUDN	hypothetical protein	arahy.Tifrunner.gnm1.Arahy.04	121708701	121710239
arahy.Tifrunner.gnm1.ann1.Arahy.5QB6UA	serine/threonine-protein phosphatase 7 long form homolog [Glycine max]; IPR019557 (Aminotransferase-like, plant mobile domain)	arahy.Tifrunner.gnm1.Arahy.04	121711263	121713669
arahy.Tifrunner.gnm1.ann1.Arahy.X2UHZI	cationic amino acid transporter 9; IPR002293 (Amino acid/polyamine transporter I); GO:0003333 (amino acid transmembrane transport), GO:0015171 (amino acid transmembrane transporter activity), GO:00160...	arahy.Tifrunner.gnm1.Arahy.04	121715046	121719352
arahy.Tifrunner.gnm1.ann1.Arahy.I8VGC7	UDP-Glycosyltransferase superfamily protein; IPR002213 (UDP-glucuronosyl/UDP-glucosyltransferase); GO:0008152 (metabolic process)	arahy.Tifrunner.gnm1.Arahy.04	121730145	121731470
arahy.Tifrunner.gnm1.ann1.Arahy.IQ9SDZ	UDP-Glycosyltransferase superfamily protein; IPR002213 (UDP-glucuronosyl/UDP-glucosyltransferase); GO:0008152 (metabolic process)	arahy.Tifrunner.gnm1.Arahy.04	121739886	121741244
arahy.Tifrunner.gnm1.ann1.Arahy.A9SI2Z	UDP-Glycosyltransferase superfamily protein; IPR002213 (UDP-glucuronosyl/UDP-glucosyltransferase); GO:0008152 (metabolic process)	arahy.Tifrunner.gnm1.Arahy.04	121760233	121762216
arahy.Tifrunner.gnm1.ann1.Arahy.EHH0JV	UDP-Glycosyltransferase superfamily protein; IPR002213 (UDP-glucuronosyl/UDP-glucosyltransferase); GO:0008152 (metabolic process)	arahy.Tifrunner.gnm1.Arahy.04	121766425	121767810
arahy.Tifrunner.gnm1.ann1.Arahy.S01ZUK	UDP-Glycosyltransferase superfamily protein; IPR002213 (UDP-glucuronosyl/UDP-glucosyltransferase); GO:0008152 (metabolic process)	arahy.Tifrunner.gnm1.Arahy.04	121773753	121775138
arahy.Tifrunner.gnm1.ann1.Arahy.DWY9WF	UDP-Glycosyltransferase superfamily protein; IPR002213 (UDP-glucuronosyl/UDP-glucosyltransferase); GO:0008152 (metabolic process)	arahy.Tifrunner.gnm1.Arahy.04	121779224	121780582
arahy.Tifrunner.gnm1.ann1.Arahy.XZQ0SM	Glucose-1-phosphate adenylyltransferase family protein; IPR005835 (Nucleotidyl transferase); GO:0005978 (glycogen biosynthetic process), GO:0008878 (glucose-1-phosphate adenylyltransferase activity), ...	arahy.Tifrunner.gnm1.Arahy.04	121788598	121791997
arahy.Tifrunner.gnm1.ann1.Arahy.IYGI6Y	dentin sialophosphoprotein-like [Glycine max]; IPR008480 (Protein of unknown function DUF761, plant)	arahy.Tifrunner.gnm1.Arahy.04	121840301	121843105
arahy.Tifrunner.gnm1.ann1.Arahy.YTT6SR	homeobox-leucine zipper protein 3; IPR003106 (Leucine zipper, homeobox-associated), IPR006712 (HD-ZIP protein, N-terminal), IPR009057 (Homeodomain-like); GO:0003677 (DNA binding), GO:0003700 (sequence...	arahy.Tifrunner.gnm1.Arahy.04	121847650	121851484
arahy.Tifrunner.gnm1.ann1.Arahy.9JI82G	apoptosis antagonizing transcription factor; IPR012617 (Apoptosis-antagonizing transcription factor, C-terminal), IPR025160 (AATF leucine zipper-containing domain); GO:0005634 (nucleus)	arahy.Tifrunner.gnm1.Arahy.04	121870873	121875774
arahy.Tifrunner.gnm1.ann1.Arahy.54H2E4	P-loop containing nucleoside triphosphate hydrolases superfamily protein; IPR025753 (AAA-type ATPase, N-terminal domain), IPR027417 (P-loop containing nucleoside triphosphate hydrolase); GO:0000166 (n...	arahy.Tifrunner.gnm1.Arahy.04	121875791	121879695
arahy.Tifrunner.gnm1.ann1.Arahy.MA2MA7	GDSL-like Lipase/Acylhydrolase superfamily protein; IPR001087 (Lipase, GDSL); GO:0006629 (lipid metabolic process), GO:0016787 (hydrolase activity)	arahy.Tifrunner.gnm1.Arahy.04	121882831	121887024
arahy.Tifrunner.gnm1.ann1.Arahy.F1F1KH	Core-2/I-branching beta-1,6-N-acetylglucosaminyltransferase family protein; IPR003406 (Glycosyl transferase, family 14); GO:0008375 (acetylglucosaminyltransferase activity), GO:0016020 (membrane)	arahy.Tifrunner.gnm1.Arahy.04	121889598	121893172
arahy.Tifrunner.gnm1.ann1.Arahy.X2KP9D	Actin cross-linking protein; IPR007679 (Protein of unknown function DUF569), IPR008999 (Actin cross-linking)	arahy.Tifrunner.gnm1.Arahy.04	121898004	121900128
arahy.Tifrunner.gnm1.ann1.Arahy.EK04TZ	inositol hexakisphosphate and diphosphoinositol-pentakisphosphate kinase-like isoform X1 [Glycine max]; IPR000560 (Histidine phosphatase superfamily, clade-2); GO:0003993 (acid phosphatase activity)	arahy.Tifrunner.gnm1.Arahy.04	121914761	121928931
arahy.Tifrunner.gnm1.ann1.Arahy.47WACT	inositol hexakisphosphate and diphosphoinositol-pentakisphosphate kinase 2-like isoform X4 [Glycine max]; IPR000560 (Histidine phosphatase superfamily, clade-2); GO:0003993 (acid phosphatase activity)	arahy.Tifrunner.gnm1.Arahy.04	121983639	121987023
arahy.Tifrunner.gnm1.ann1.Arahy.RSF851	thioredoxin 2; IPR005746 (Thioredoxin), IPR012336 (Thioredoxin-like fold); GO:0006662 (glycerol ether metabolic process), GO:0015035 (protein disulfide oxidoreductase activity), GO:0045454 (cell redox...	arahy.Tifrunner.gnm1.Arahy.04	121992087	121994584
arahy.Tifrunner.gnm1.ann1.Arahy.T9Z7ZJ	Protein kinase superfamily protein; IPR011009 (Protein kinase-like domain); GO:0004672 (protein kinase activity), GO:0004674 (protein serine/threonine kinase activity), GO:0005524 (ATP binding), GO:00...	arahy.Tifrunner.gnm1.Arahy.04	122009867	122013781
arahy.Tifrunner.gnm1.ann1.Arahy.JXSY0Y	unknown protein; FUNCTIONS IN: molecular_function unknown; INVOLVED IN: biological_process unknown; LOCATED IN: chloroplast thylakoid membrane, chloroplast; EXPRESSED IN: 22 plant structures; EXPRESSE...	arahy.Tifrunner.gnm1.Arahy.04	122014125	122014673
arahy.Tifrunner.gnm1.ann1.Arahy.GSS2QD	SPFH/Band 7/PHB domain-containing membrane-associated protein family; IPR001107 (Band 7 protein); GO:0016020 (membrane)	arahy.Tifrunner.gnm1.Arahy.04	122051529	122053899
arahy.Tifrunner.gnm1.ann1.Arahy.MH20X4	mitochondrial outer membrane protein porin 1-like [Glycine max]; IPR023614 (Porin domain), IPR027246 (Eukaryotic porin/Tom40); GO:0005741 (mitochondrial outer membrane), GO:0055085 (transmembrane tran...	arahy.Tifrunner.gnm1.Arahy.04	122054710	122055188
arahy.Tifrunner.gnm1.ann1.Arahy.51GDJ0	SPFH/Band 7/PHB domain-containing membrane-associated protein family; IPR001107 (Band 7 protein); GO:0016020 (membrane)	arahy.Tifrunner.gnm1.Arahy.04	122063930	122066877
arahy.Tifrunner.gnm1.ann1.Arahy.SIN6AN	voltage dependent anion channel 1; IPR023614 (Porin domain), IPR027246 (Eukaryotic porin/Tom40); GO:0005741 (mitochondrial outer membrane), GO:0006820 (anion transport), GO:0008308 (voltage-gated anio...	arahy.Tifrunner.gnm1.Arahy.04	122067026	122070421
arahy.Tifrunner.gnm1.ann1.Arahy.ZM4W30	uncharacterized protein LOC102666796 [Glycine max]; IPR008906 (HAT dimerisation domain, C-terminal), IPR012337 (Ribonuclease H-like domain); GO:0003676 (nucleic acid binding), GO:0046983 (protein dime...	arahy.Tifrunner.gnm1.Arahy.04	122079840	122080939
arahy.Tifrunner.gnm1.ann1.Arahy.13W9YS	Auxin efflux carrier family protein; IPR004776 (Auxin efflux carrier); GO:0016021 (integral component of membrane), GO:0055085 (transmembrane transport)	arahy.Tifrunner.gnm1.Arahy.04	122092192	122095247
arahy.Tifrunner.gnm1.ann1.Arahy.X34XYP	Pectate lyase family protein; IPR007524 (Pectate lyase, N-terminal), IPR011050 (Pectin lyase fold/virulence factor), IPR018082 (AmbAllergen); GO:0030570 (pectate lyase activity)	arahy.Tifrunner.gnm1.Arahy.04	122113648	122116172
arahy.Tifrunner.gnm1.ann1.Arahy.F5Q2PM	ethylene-responsive transcription factor 3 [Glycine max]; IPR016177 (DNA-binding domain); GO:0003677 (DNA binding), GO:0003700 (sequence-specific DNA binding transcription factor activity)	arahy.Tifrunner.gnm1.Arahy.04	122118770	122121716
arahy.Tifrunner.gnm1.ann1.Arahy.RSK7DI	receptor like protein 14	arahy.Tifrunner.gnm1.Arahy.04	122122525	122123210
arahy.Tifrunner.gnm1.ann1.Arahy.SPTT7E	receptor-like protein kinase 2; IPR001611 (Leucine-rich repeat), IPR003591 (Leucine-rich repeat, typical subtype), IPR013210 (Leucine-rich repeat-containing N-terminal, type 2); GO:0005515 (protein bi...	arahy.Tifrunner.gnm1.Arahy.04	122123280	122125247
arahy.Tifrunner.gnm1.ann1.Arahy.7L70E7	receptor-like protein kinase 2; IPR001611 (Leucine-rich repeat), IPR003591 (Leucine-rich repeat, typical subtype), IPR013210 (Leucine-rich repeat-containing N-terminal, type 2); GO:0005515 (protein bi...	arahy.Tifrunner.gnm1.Arahy.04	122129706	122131962
arahy.Tifrunner.gnm1.ann1.Arahy.U5M5Q6	receptor-like protein kinase 2; IPR001611 (Leucine-rich repeat); GO:0005515 (protein binding)	arahy.Tifrunner.gnm1.Arahy.04	122172630	122175793
arahy.Tifrunner.gnm1.ann1.Arahy.X5QK35	receptor-like protein kinase 2; IPR001611 (Leucine-rich repeat), IPR003591 (Leucine-rich repeat, typical subtype); GO:0005515 (protein binding)	arahy.Tifrunner.gnm1.Arahy.04	122179896	122182280
arahy.Tifrunner.gnm1.ann1.Arahy.22RVV0	receptor like protein 6; IPR001611 (Leucine-rich repeat), IPR003591 (Leucine-rich repeat, typical subtype), IPR013210 (Leucine-rich repeat-containing N-terminal, type 2); GO:0005515 (protein binding)	arahy.Tifrunner.gnm1.Arahy.04	122206955	122210173
arahy.Tifrunner.gnm1.ann1.Arahy.BI5YKU	receptor-like protein kinase 2; IPR001611 (Leucine-rich repeat); GO:0005515 (protein binding)	arahy.Tifrunner.gnm1.Arahy.04	122299821	122300522
arahy.Tifrunner.gnm1.ann1.Arahy.R1P7B9	receptor-like protein kinase 2; IPR001611 (Leucine-rich repeat), IPR003591 (Leucine-rich repeat, typical subtype), IPR013210 (Leucine-rich repeat-containing N-terminal, type 2); GO:0005515 (protein bi...	arahy.Tifrunner.gnm1.Arahy.04	122300583	122302535
arahy.Tifrunner.gnm1.ann1.Arahy.D2MA29	receptor-like protein kinase 2; IPR001611 (Leucine-rich repeat), IPR003591 (Leucine-rich repeat, typical subtype), IPR013210 (Leucine-rich repeat-containing N-terminal, type 2); GO:0005515 (protein bi...	arahy.Tifrunner.gnm1.Arahy.04	122314241	122316940
arahy.Tifrunner.gnm1.ann1.Arahy.A0XVFN	receptor like protein 6; IPR001611 (Leucine-rich repeat), IPR003591 (Leucine-rich repeat, typical subtype), IPR013210 (Leucine-rich repeat-containing N-terminal, type 2); GO:0005515 (protein binding)	arahy.Tifrunner.gnm1.Arahy.04	122322550	122325252
arahy.Tifrunner.gnm1.ann1.Arahy.Z2QWZQ	receptor-like protein kinase 2; IPR001611 (Leucine-rich repeat), IPR003591 (Leucine-rich repeat, typical subtype), IPR013210 (Leucine-rich repeat-containing N-terminal, type 2); GO:0005515 (protein bi...	arahy.Tifrunner.gnm1.Arahy.04	122354850	122357549
arahy.Tifrunner.gnm1.ann1.Arahy.F923VL	disease resistance protein (TIR-NBS-LRR class), putative; IPR000157 (Toll/interleukin-1 receptor homology (TIR) domain), IPR000767 (Disease resistance protein), IPR027417 (P-loop containing nucleoside...	arahy.Tifrunner.gnm1.Arahy.04	122402388	122406735
arahy.Tifrunner.gnm1.ann1.Arahy.2E2S80	receptor-like protein kinase 2; IPR001611 (Leucine-rich repeat), IPR003591 (Leucine-rich repeat, typical subtype), IPR013210 (Leucine-rich repeat-containing N-terminal, type 2); GO:0005515 (protein bi...	arahy.Tifrunner.gnm1.Arahy.04	122476364	122486912
arahy.Tifrunner.gnm1.ann1.Arahy.SMP66G	receptor-like protein kinase 2; IPR001611 (Leucine-rich repeat), IPR003591 (Leucine-rich repeat, typical subtype), IPR013210 (Leucine-rich repeat-containing N-terminal, type 2); GO:0005515 (protein bi...	arahy.Tifrunner.gnm1.Arahy.04	122507691	122512866
arahy.Tifrunner.gnm1.ann1.Arahy.4QR5UJ	receptor-like protein kinase 2; IPR001611 (Leucine-rich repeat), IPR003591 (Leucine-rich repeat, typical subtype), IPR013210 (Leucine-rich repeat-containing N-terminal, type 2); GO:0005515 (protein bi...	arahy.Tifrunner.gnm1.Arahy.04	122574739	122577420
arahy.Tifrunner.gnm1.ann1.Arahy.CHRV9J	receptor-like protein kinase 2; IPR001611 (Leucine-rich repeat), IPR003591 (Leucine-rich repeat, typical subtype), IPR013210 (Leucine-rich repeat-containing N-terminal, type 2); GO:0005515 (protein bi...	arahy.Tifrunner.gnm1.Arahy.04	122586465	122589164
arahy.Tifrunner.gnm1.ann1.Arahy.QMVD72	disease resistance protein (TIR-NBS-LRR class), putative; IPR000157 (Toll/interleukin-1 receptor homology (TIR) domain), IPR000767 (Disease resistance protein), IPR027417 (P-loop containing nucleoside...	arahy.Tifrunner.gnm1.Arahy.04	122619747	122624431
arahy.Tifrunner.gnm1.ann1.Arahy.SV974B	receptor like protein 6; IPR001611 (Leucine-rich repeat), IPR003591 (Leucine-rich repeat, typical subtype), IPR013210 (Leucine-rich repeat-containing N-terminal, type 2); GO:0005515 (protein binding)	arahy.Tifrunner.gnm1.Arahy.04	122626459	122652061
arahy.Tifrunner.gnm1.ann1.Arahy.Z30F3P	3-hydroxymethyl-3-methylglutaryl-CoA lyase, cytoplasmic n=33 Tax=Eutheria RepID=HMGC2_MOUSE; IPR001611 (Leucine-rich repeat), IPR003591 (Leucine-rich repeat, typical subtype), IPR013210 (Leucine-rich ...	arahy.Tifrunner.gnm1.Arahy.04	122652105	122658986
arahy.Tifrunner.gnm1.ann1.Arahy.QZ4B98	Unknown protein	arahy.Tifrunner.gnm1.Arahy.04	122661438	122661989
arahy.Tifrunner.gnm1.ann1.Arahy.M50Q99	ATPase, V0/A0 complex, subunit C/D; IPR002843 (ATPase, V0 complex, c/d subunit); GO:0015078 (hydrogen ion transmembrane transporter activity), GO:0015991 (ATP hydrolysis coupled proton transport)	arahy.Tifrunner.gnm1.Arahy.04	122662276	122665967
arahy.Tifrunner.gnm1.ann1.Arahy.NH3ZAS	uncharacterized protein LOC100800025 isoform X1 [Glycine max]; IPR000887 (KDPG/KHG aldolase), IPR013785 (Aldolase-type TIM barrel); GO:0003824 (catalytic activity), GO:0008152 (metabolic process), GO:...	arahy.Tifrunner.gnm1.Arahy.04	122669282	122672622
arahy.Tifrunner.gnm1.ann1.Arahy.K2R76V	2-aminoethanethiol dioxygenase-like [Glycine max]; IPR012864 (Cysteamine dioxygenase), IPR014710 (RmlC-like jelly roll fold); GO:0047800 (cysteamine dioxygenase activity), GO:0055114 (oxidation-reduct...	arahy.Tifrunner.gnm1.Arahy.04	122680483	122685665
arahy.Tifrunner.gnm1.ann1.Arahy.550C4N	WRKY family transcription factor; IPR003657 (DNA-binding WRKY); GO:0003700 (sequence-specific DNA binding transcription factor activity), GO:0043565 (sequence-specific DNA binding)	arahy.Tifrunner.gnm1.Arahy.04	122703188	122705937
arahy.Tifrunner.gnm1.ann1.Arahy.867A3R	translation factor GUF1-like protein; IPR005225 (Small GTP-binding protein domain), IPR006297 (Elongation factor 4), IPR027417 (P-loop containing nucleoside triphosphate hydrolase); GO:0003924 (GTPase...	arahy.Tifrunner.gnm1.Arahy.04	122704608	122710974
arahy.Tifrunner.gnm1.ann1.Arahy.0X0TLP	polyvinylalcohol dehydrogenase-like protein; IPR011047 (Quinonprotein alcohol dehydrogenase-like superfamily)	arahy.Tifrunner.gnm1.Arahy.04	122714305	122717893
arahy.Tifrunner.gnm1.ann1.Arahy.BD6EDT	polyvinylalcohol dehydrogenase-like protein; IPR011047 (Quinonprotein alcohol dehydrogenase-like superfamily)	arahy.Tifrunner.gnm1.Arahy.04	122726252	122728613
arahy.Tifrunner.gnm1.ann1.Arahy.DT469U	Thioredoxin superfamily protein; IPR012336 (Thioredoxin-like fold)	arahy.Tifrunner.gnm1.Arahy.04	122729931	122735638
arahy.Tifrunner.gnm1.ann1.Arahy.P70YKE	polyvinylalcohol dehydrogenase-like protein; IPR011047 (Quinonprotein alcohol dehydrogenase-like superfamily)	arahy.Tifrunner.gnm1.Arahy.04	122750539	122762237
arahy.Tifrunner.gnm1.ann1.Arahy.ESXJ5C	polyvinylalcohol dehydrogenase-like protein; IPR011047 (Quinonprotein alcohol dehydrogenase-like superfamily)	arahy.Tifrunner.gnm1.Arahy.04	122762883	122764568
arahy.Tifrunner.gnm1.ann1.Arahy.T0ZQG6	uncharacterized protein LOC102668917 isoform X2 [Glycine max]	arahy.Tifrunner.gnm1.Arahy.04	122768151	122770024
arahy.Tifrunner.gnm1.ann1.Arahy.V4KYNT	polyvinylalcohol dehydrogenase-like protein; IPR011047 (Quinonprotein alcohol dehydrogenase-like superfamily)	arahy.Tifrunner.gnm1.Arahy.04	122780272	122783047
arahy.Tifrunner.gnm1.ann1.Arahy.Y3RZ5Q	aldose 1-epimerase-like [Glycine max]; IPR008183 (Aldose 1-/Glucose-6-phosphate 1-epimerase), IPR011013 (Galactose mutarotase-like domain); GO:0003824 (catalytic activity), GO:0005975 (carbohydrate me...	arahy.Tifrunner.gnm1.Arahy.04	122784188	122789993
arahy.Tifrunner.gnm1.ann1.Arahy.DCBE83	O-acyltransferase (WSD1-like) family protein; IPR004255 (O-acyltransferase, WSD1, N-terminal), IPR009721 (O-acyltransferase, WSD1, C-terminal); GO:0004144 (diacylglycerol O-acyltransferase activity), ...	arahy.Tifrunner.gnm1.Arahy.04	122790741	122795792
arahy.Tifrunner.gnm1.ann1.Arahy.4R2B5R	O-acyltransferase (WSD1-like) family protein; IPR004255 (O-acyltransferase, WSD1, N-terminal), IPR009721 (O-acyltransferase, WSD1, C-terminal); GO:0004144 (diacylglycerol O-acyltransferase activity), ...	arahy.Tifrunner.gnm1.Arahy.04	122811885	122818566
arahy.Tifrunner.gnm1.ann1.Arahy.RZFM32	auxin response factor 6	arahy.Tifrunner.gnm1.Arahy.04	122833240	122835094
arahy.Tifrunner.gnm1.ann1.Arahy.1RR64K	zinc finger MYM-type protein 1-like [Glycine max]; IPR000772 (Ricin B lectin domain), IPR006580 (Zinc finger, TTF-type), IPR012337 (Ribonuclease H-like domain), IPR017853 (Glycoside hydrolase, superfa...	arahy.Tifrunner.gnm1.Arahy.04	122873727	122880933
arahy.Tifrunner.gnm1.ann1.Arahy.GHD9XH	60S ribosomal protein L24-2; IPR000988 (Ribosomal protein L24e-related), IPR023441 (Ribosomal protein L24e domain)	arahy.Tifrunner.gnm1.Arahy.04	122885372	122885943
arahy.Tifrunner.gnm1.ann1.Arahy.C2N6FE	Cellulase (glycosyl hydrolase family 5) protein; IPR000772 (Ricin B lectin domain), IPR017853 (Glycoside hydrolase, superfamily); GO:0005975 (carbohydrate metabolic process)	arahy.Tifrunner.gnm1.Arahy.04	122899292	122904333
arahy.Tifrunner.gnm1.ann1.Arahy.03T58Y	DNA-binding protein n=1 Tax=Catharanthus roseus RepID=A1DR78_CATRO; IPR003106 (Leucine zipper, homeobox-associated), IPR009057 (Homeodomain-like); GO:0003677 (DNA binding), GO:0003700 (sequence-specif...	arahy.Tifrunner.gnm1.Arahy.04	122915195	122918530
arahy.Tifrunner.gnm1.ann1.Arahy.RCIJ6R	RNA-binding (RRM/RBD/RNP motifs) family protein; IPR012677 (Nucleotide-binding, alpha-beta plait); GO:0000166 (nucleotide binding)	arahy.Tifrunner.gnm1.Arahy.04	122958100	122960683
arahy.Tifrunner.gnm1.ann1.Arahy.NL7LZS	transcription factor bHLH135 [Glycine max]; IPR011598 (Myc-type, basic helix-loop-helix (bHLH) domain); GO:0046983 (protein dimerization activity)	arahy.Tifrunner.gnm1.Arahy.04	122967705	122969094
arahy.Tifrunner.gnm1.ann1.Arahy.XR645Q	nucleosome assembly protein 1; 2; IPR002164 (Nucleosome assembly protein (NAP)); GO:0005634 (nucleus), GO:0006334 (nucleosome assembly)	arahy.Tifrunner.gnm1.Arahy.04	122986888	122991216
arahy.Tifrunner.gnm1.ann1.Arahy.H6N0JR	uncharacterized protein LOC100804417 isoform X6 [Glycine max]; IPR008195 (Ribosomal protein L34Ae), IPR012870 (Protein of unknown function DUF1666); GO:0003735 (structural constituent of ribosome), GO...	arahy.Tifrunner.gnm1.Arahy.04	123001202	123009818
arahy.Tifrunner.gnm1.ann1.Arahy.YST1YA	60S ribosomal protein L38-like [Glycine max]; IPR002675 (Ribosomal protein L38e); GO:0003735 (structural constituent of ribosome), GO:0005622 (intracellular), GO:0005840 (ribosome), GO:0006412 (transl...	arahy.Tifrunner.gnm1.Arahy.04	123011134	123013170
arahy.Tifrunner.gnm1.ann1.Arahy.RM3VXC	myb transcription factor; IPR009057 (Homeodomain-like); GO:0003677 (DNA binding), GO:0003682 (chromatin binding)	arahy.Tifrunner.gnm1.Arahy.04	123026312	123028371
arahy.Tifrunner.gnm1.ann1.Arahy.9P7KXX	ZF-HD homeobox protein At4g24660-like [Glycine max]; IPR006456 (ZF-HD homeobox protein, Cys/His-rich dimerisation domain)	arahy.Tifrunner.gnm1.Arahy.04	123083545	123084936
arahy.Tifrunner.gnm1.ann1.Arahy.RWFL12	30S ribosomal protein S7; IPR000235 (Ribosomal protein S5/S7), IPR023798 (Ribosomal protein S7 domain); GO:0006412 (translation)	arahy.Tifrunner.gnm1.Arahy.04	123086963	123087467
arahy.Tifrunner.gnm1.ann1.Arahy.X9WA5F	GASA/GAST/Snakin	arahy.Tifrunner.gnm1.Arahy.04	123175587	123177543
arahy.Tifrunner.gnm1.ann1.Arahy.I967WA	major intrinsic protein (MIP) family transporter; IPR000425 (Major intrinsic protein), IPR023271 (Aquaporin-like); GO:0005215 (transporter activity), GO:0006810 (transport), GO:0016020 (membrane)	arahy.Tifrunner.gnm1.Arahy.04	123184718	123188476
arahy.Tifrunner.gnm1.ann1.Arahy.VDH4YT	GASA/GAST/Snakin	arahy.Tifrunner.gnm1.Arahy.04	123229879	123231833
arahy.Tifrunner.gnm1.ann1.Arahy.5W3FGF	major intrinsic protein (MIP) family transporter; IPR000425 (Major intrinsic protein), IPR023271 (Aquaporin-like); GO:0005215 (transporter activity), GO:0006810 (transport), GO:0016020 (membrane)	arahy.Tifrunner.gnm1.Arahy.04	123238990	123242744
arahy.Tifrunner.gnm1.ann1.Arahy.36H6QC	Transmembrane amino acid transporter family protein; IPR013057 (Amino acid transporter, transmembrane)	arahy.Tifrunner.gnm1.Arahy.04	123272859	123275308
arahy.Tifrunner.gnm1.ann1.Arahy.HKX9QT	ATP-dependent zinc metalloprotease FtsH-like [Glycine max]; IPR001315 (CARD domain), IPR002885 (Pentatricopeptide repeat), IPR005936 (Peptidase, FtsH), IPR027417 (P-loop containing nucleoside triphosp...	arahy.Tifrunner.gnm1.Arahy.04	123275532	123281562
arahy.Tifrunner.gnm1.ann1.Arahy.JGU2U8	peptide transporter 1; IPR000109 (Proton-dependent oligopeptide transporter family), IPR016196 (Major facilitator superfamily domain, general substrate transporter); GO:0005215 (transporter activity),...	arahy.Tifrunner.gnm1.Arahy.04	123300188	123305857
arahy.Tifrunner.gnm1.ann1.Arahy.F39PBW	Unknown protein	arahy.Tifrunner.gnm1.Arahy.04	123331768	123333823
arahy.Tifrunner.gnm1.ann1.Arahy.FAE047	Unknown protein	arahy.Tifrunner.gnm1.Arahy.04	123334181	123337323
arahy.Tifrunner.gnm1.ann1.Arahy.JPH3P1	Protein of unknown function (DUF679); IPR007770 (Protein of unknown function DUF679)	arahy.Tifrunner.gnm1.Arahy.04	123371937	123372806
arahy.Tifrunner.gnm1.ann1.Arahy.ZACS4K	Protein of unknown function (DUF679); IPR007770 (Protein of unknown function DUF679)	arahy.Tifrunner.gnm1.Arahy.04	123376397	123377068
arahy.Tifrunner.gnm1.ann1.Arahy.UUZ1A7	starch synthase 2; IPR011835 (Glycogen/starch synthase, ADP-glucose type); GO:0009011 (starch synthase activity), GO:0009058 (biosynthetic process), GO:0009250 (glucan biosynthetic process)	arahy.Tifrunner.gnm1.Arahy.04	123378150	123382372
arahy.Tifrunner.gnm1.ann1.Arahy.87XTYU	defective in cullin neddylation protein, putative; IPR014764 (Defective-in-cullin neddylation protein)	arahy.Tifrunner.gnm1.Arahy.04	123382728	123386395
arahy.Tifrunner.gnm1.ann1.Arahy.Q28BRX	DOF zinc finger protein 1; IPR003851 (Zinc finger, Dof-type); GO:0003677 (DNA binding)	arahy.Tifrunner.gnm1.Arahy.04	123394234	123398094
arahy.Tifrunner.gnm1.ann1.Arahy.BDSN0J	uncharacterized protein LOC100792277 [Glycine max]	arahy.Tifrunner.gnm1.Arahy.04	123406222	123407333
arahy.Tifrunner.gnm1.ann1.Arahy.BYQL86	Biotin/lipoate A/B protein ligase family; IPR004143 (Biotin/lipoate A/B protein ligase); GO:0003824 (catalytic activity), GO:0006464 (cellular protein modification process)	arahy.Tifrunner.gnm1.Arahy.04	123427565	123429670
arahy.Tifrunner.gnm1.ann1.Arahy.DP8G4M	Thioesterase superfamily protein	arahy.Tifrunner.gnm1.Arahy.04	123430249	123432505
arahy.Tifrunner.gnm1.ann1.Arahy.VRRB4A	Cell wall protein Exp4 n=1 Tax=Mirabilis jalapa RepID=Q84L38_MIRJA; IPR007118 (Expansin/Lol pI); GO:0005576 (extracellular region), GO:0009664 (plant-type cell wall organization)	arahy.Tifrunner.gnm1.Arahy.04	123436711	123438453
arahy.Tifrunner.gnm1.ann1.Arahy.MUUL4Z	RNA-binding KH domain-containing protein; IPR004087 (K Homology domain); GO:0003723 (RNA binding)	arahy.Tifrunner.gnm1.Arahy.04	123469044	123477189
arahy.Tifrunner.gnm1.ann1.Arahy.A2ZXSG	FAD-binding Berberine family protein; IPR012951 (Berberine/berberine-like), IPR016166 (FAD-binding, type 2); GO:0003824 (catalytic activity), GO:0008762 (UDP-N-acetylmuramate dehydrogenase activity), ...	arahy.Tifrunner.gnm1.Arahy.04	123481765	123484519
arahy.Tifrunner.gnm1.ann1.Arahy.7G7SK7	NAC domain protein,; IPR003441 (NAC domain); GO:0003677 (DNA binding)	arahy.Tifrunner.gnm1.Arahy.04	123511467	123513398
arahy.Tifrunner.gnm1.ann1.Arahy.6G7EGE	myb transcription factor; IPR009057 (Homeodomain-like); GO:0003677 (DNA binding), GO:0003682 (chromatin binding)	arahy.Tifrunner.gnm1.Arahy.04	123540316	123543629
arahy.Tifrunner.gnm1.ann1.Arahy.0JH0K6	cystathionine gamma-synthase; IPR000277 (Cys/Met metabolism, pyridoxal phosphate-dependent enzyme), IPR015424 (Pyridoxal phosphate-dependent transferase); GO:0003824 (catalytic activity), GO:0030170 (...	arahy.Tifrunner.gnm1.Arahy.04	123557572	123561188
arahy.Tifrunner.gnm1.ann1.Arahy.JY2GY6	emp24/gp25L/p24 family/GOLD family protein; IPR009038 (GOLD); GO:0006810 (transport), GO:0016021 (integral component of membrane)	arahy.Tifrunner.gnm1.Arahy.04	123562212	123565111
arahy.Tifrunner.gnm1.ann1.Arahy.Y6RVYE	Vesicle transport v-SNARE family protein; IPR007705 (Vesicle transport v-SNARE, N-terminal), IPR010989 (t-SNARE); GO:0006886 (intracellular protein transport), GO:0016020 (membrane), GO:0016192 (vesic...	arahy.Tifrunner.gnm1.Arahy.04	123567627	123571977
arahy.Tifrunner.gnm1.ann1.Arahy.Q4IUW2	Pentatricopeptide repeat (PPR) superfamily protein; IPR002885 (Pentatricopeptide repeat), IPR011990 (Tetratricopeptide-like helical); GO:0005515 (protein binding)	arahy.Tifrunner.gnm1.Arahy.04	123567898	123569364
arahy.Tifrunner.gnm1.ann1.Arahy.TQQ1ST	ERD (early-responsive to dehydration stress) family protein; IPR003864 (Domain of unknown function DUF221); GO:0016020 (membrane)	arahy.Tifrunner.gnm1.Arahy.04	123572549	123577033
arahy.Tifrunner.gnm1.ann1.Arahy.DRZ38W	protein serine/threonine phosphatases; protein kinases; catalytics; cAMP-dependent protein kinase regulators; ATP binding; protein serine/threonine phosphatases; IPR009060 (UBA-like), IPR011009 (Prote...	arahy.Tifrunner.gnm1.Arahy.04	123581433	123587448
arahy.Tifrunner.gnm1.ann1.Arahy.FS7J1R	protein kinase family protein; IPR011009 (Protein kinase-like domain), IPR015940 (Ubiquitin-associated/translation elongation factor EF1B, N-terminal, eukaryote), IPR028375 (KA1 domain/Ssp2 C-terminal...	arahy.Tifrunner.gnm1.Arahy.04	123590788	123596279
arahy.Tifrunner.gnm1.ann1.Arahy.I3KG3W	uncharacterized protein LOC100807449 isoform X2 [Glycine max]; IPR009769 (Domain of unknown function DUF1336)	arahy.Tifrunner.gnm1.Arahy.04	123610464	123614972
arahy.Tifrunner.gnm1.ann1.Arahy.ZLD5YB	Protein kinase superfamily protein; IPR011009 (Protein kinase-like domain); GO:0004672 (protein kinase activity), GO:0004674 (protein serine/threonine kinase activity), GO:0005524 (ATP binding), GO:00...	arahy.Tifrunner.gnm1.Arahy.04	123616487	123621525
arahy.Tifrunner.gnm1.ann1.Arahy.Y7DSHF	WRKY family transcription factor family protein; IPR003657 (DNA-binding WRKY); GO:0003700 (sequence-specific DNA binding transcription factor activity), GO:0043565 (sequence-specific DNA binding)	arahy.Tifrunner.gnm1.Arahy.04	123623774	123628574
arahy.Tifrunner.gnm1.ann1.Arahy.HR29B7	chorismate mutase 1; IPR008238 (Chorismate mutase, AroQ class, eukaryotic type); GO:0004106 (chorismate mutase activity), GO:0009073 (aromatic amino acid family biosynthetic process), GO:0046417 (chor...	arahy.Tifrunner.gnm1.Arahy.04	123641435	123644160
arahy.Tifrunner.gnm1.ann1.Arahy.3AG3I6	Pentatricopeptide repeat (PPR) superfamily protein; IPR002885 (Pentatricopeptide repeat), IPR011990 (Tetratricopeptide-like helical); GO:0005515 (protein binding)	arahy.Tifrunner.gnm1.Arahy.04	123655356	123662554
arahy.Tifrunner.gnm1.ann1.Arahy.0J6LH7	Saccharopine dehydrogenase; IPR005097 (Saccharopine dehydrogenase / Homospermidine synthase); GO:0016491 (oxidoreductase activity), GO:0055114 (oxidation-reduction process)	arahy.Tifrunner.gnm1.Arahy.04	123672575	123682961
arahy.Tifrunner.gnm1.ann1.Arahy.6LU9QM	Pentatricopeptide repeat (PPR) superfamily protein; IPR002885 (Pentatricopeptide repeat)	arahy.Tifrunner.gnm1.Arahy.04	123684344	123686382
arahy.Tifrunner.gnm1.ann1.Arahy.YFBV2Q	RNA-binding protein 39-like [Glycine max]; IPR001537 (tRNA/rRNA methyltransferase, SpoU), IPR012677 (Nucleotide-binding, alpha-beta plait); GO:0000166 (nucleotide binding), GO:0003676 (nucleic acid bi...	arahy.Tifrunner.gnm1.Arahy.04	123696692	123703323
arahy.Tifrunner.gnm1.ann1.Arahy.RHCW3A	receptor like protein 7; IPR001611 (Leucine-rich repeat), IPR003591 (Leucine-rich repeat, typical subtype), IPR013210 (Leucine-rich repeat-containing N-terminal, type 2); GO:0005515 (protein binding)	arahy.Tifrunner.gnm1.Arahy.04	123705846	123708623
arahy.Tifrunner.gnm1.ann1.Arahy.M9TY0X	receptor-like protein kinase 2; IPR001611 (Leucine-rich repeat), IPR003591 (Leucine-rich repeat, typical subtype), IPR013210 (Leucine-rich repeat-containing N-terminal, type 2); GO:0005515 (protein bi...	arahy.Tifrunner.gnm1.Arahy.04	123714655	123719279
arahy.Tifrunner.gnm1.ann1.Arahy.JSG7T0	receptor-like kinase 1; IPR001611 (Leucine-rich repeat); GO:0005515 (protein binding)	arahy.Tifrunner.gnm1.Arahy.04	123738747	123739490
arahy.Tifrunner.gnm1.ann1.Arahy.BXF2YD	receptor-like protein kinase 2; IPR001611 (Leucine-rich repeat), IPR003591 (Leucine-rich repeat, typical subtype), IPR013210 (Leucine-rich repeat-containing N-terminal, type 2); GO:0005515 (protein bi...	arahy.Tifrunner.gnm1.Arahy.04	123741081	123745730
arahy.Tifrunner.gnm1.ann1.Arahy.HBLX5S	Unknown protein	arahy.Tifrunner.gnm1.Arahy.04	123756941	123763975
arahy.Tifrunner.gnm1.ann1.Arahy.S5VL8K	Unknown protein	arahy.Tifrunner.gnm1.Arahy.04	123771952	123772848
arahy.Tifrunner.gnm1.ann1.Arahy.DZKS62	receptor-like kinase; IPR001611 (Leucine-rich repeat); GO:0005515 (protein binding)	arahy.Tifrunner.gnm1.Arahy.04	123780752	123781791
arahy.Tifrunner.gnm1.ann1.Arahy.2933CH	receptor-like protein kinase 2; IPR001611 (Leucine-rich repeat), IPR003591 (Leucine-rich repeat, typical subtype), IPR013210 (Leucine-rich repeat-containing N-terminal, type 2), IPR025875 (Leucine ric...	arahy.Tifrunner.gnm1.Arahy.04	123781857	123783827
arahy.Tifrunner.gnm1.ann1.Arahy.AJHZ7J	receptor-like protein kinase 2; IPR001611 (Leucine-rich repeat), IPR003591 (Leucine-rich repeat, typical subtype), IPR013210 (Leucine-rich repeat-containing N-terminal, type 2); GO:0005515 (protein bi...	arahy.Tifrunner.gnm1.Arahy.04	123785159	123789823
arahy.Tifrunner.gnm1.ann1.Arahy.RG9N1V	phosphatidylinositol 3,4,5-trisphosphate 3-phosphatase and dual-specificity protein phosphatase PTEN-like [Glycine max]; IPR000008 (C2 domain), IPR014019 (Phosphatase tensin type); GO:0004725 (protein...	arahy.Tifrunner.gnm1.Arahy.04	123797019	123801139
arahy.Tifrunner.gnm1.ann1.Arahy.YA5RRX	cyclic nucleotide-gated channel 14; IPR014710 (RmlC-like jelly roll fold)	arahy.Tifrunner.gnm1.Arahy.04	123801402	123807909
arahy.Tifrunner.gnm1.ann1.Arahy.25KZ1L	Unknown protein; IPR005508 (B3 domain-containing protein)	arahy.Tifrunner.gnm1.Arahy.04	123870975	123871619
arahy.Tifrunner.gnm1.ann1.Arahy.1Q53GM	Unknown protein	arahy.Tifrunner.gnm1.Arahy.04	123871876	123873100
arahy.Tifrunner.gnm1.ann1.Arahy.WD284S	Unknown protein	arahy.Tifrunner.gnm1.Arahy.04	123873194	123873631
arahy.Tifrunner.gnm1.ann1.Arahy.GM3530	Unknown protein; IPR005508 (B3 domain-containing protein)	arahy.Tifrunner.gnm1.Arahy.04	123873932	123875851
arahy.Tifrunner.gnm1.ann1.Arahy.30HU6L	B3 domain-containing protein At3g25182-like [Glycine max]; IPR005508 (B3 domain-containing protein)	arahy.Tifrunner.gnm1.Arahy.04	123875889	123876488
arahy.Tifrunner.gnm1.ann1.Arahy.V53DVU	B3 domain-containing protein At3g25182-like [Glycine max]; IPR005508 (B3 domain-containing protein)	arahy.Tifrunner.gnm1.Arahy.04	123876578	123877613
arahy.Tifrunner.gnm1.ann1.Arahy.DC4ZG5	Unknown protein	arahy.Tifrunner.gnm1.Arahy.04	123877681	123878071
arahy.Tifrunner.gnm1.ann1.Arahy.7TQ80F	Unknown protein	arahy.Tifrunner.gnm1.Arahy.04	123882729	123883226
arahy.Tifrunner.gnm1.ann1.Arahy.ENP7F5	ATP-dependent chaperone ClpB; IPR001270 (ClpA/B family), IPR023150 (Double Clp-N motif), IPR027417 (P-loop containing nucleoside triphosphate hydrolase), IPR028299 (ClpA/B, conserved site 2); GO:00001...	arahy.Tifrunner.gnm1.Arahy.04	123884213	123890081
arahy.Tifrunner.gnm1.ann1.Arahy.3Q2PIU	ATP-dependent chaperone ClpB; IPR001270 (ClpA/B family), IPR027417 (P-loop containing nucleoside triphosphate hydrolase); GO:0005524 (ATP binding)	arahy.Tifrunner.gnm1.Arahy.04	123903754	123908058
arahy.Tifrunner.gnm1.ann1.Arahy.CD9ZR0	ATP-dependent chaperone ClpB; IPR001229 (Mannose-binding lectin), IPR001270 (ClpA/B family), IPR019489 (Clp ATPase, C-terminal), IPR027417 (P-loop containing nucleoside triphosphate hydrolase); GO:000...	arahy.Tifrunner.gnm1.Arahy.04	123909137	123923924
arahy.Tifrunner.gnm1.ann1.Arahy.49L2N7	ATP-dependent Clp protease ATP-binding subunit, putative; IPR001270 (ClpA/B family), IPR019489 (Clp ATPase, C-terminal), IPR027417 (P-loop containing nucleoside triphosphate hydrolase); GO:0000166 (nu...	arahy.Tifrunner.gnm1.Arahy.04	123945094	123950343
arahy.Tifrunner.gnm1.ann1.Arahy.BWT45P	membrane-anchored ubiquitin-fold protein 2; IPR000626 (Ubiquitin domain); GO:0005515 (protein binding)	arahy.Tifrunner.gnm1.Arahy.04	123951340	123955326
arahy.Tifrunner.gnm1.ann1.Arahy.98L393	probable galacturonosyltransferase 14-like [Glycine max]; IPR002495 (Glycosyl transferase, family 8)	arahy.Tifrunner.gnm1.Arahy.04	123963310	123969082
arahy.Tifrunner.gnm1.ann1.Arahy.B1JWTK	BAG family molecular chaperone regulator 8, chloroplastic-like [Glycine max]; IPR000048 (IQ motif, EF-hand binding site); GO:0005515 (protein binding)	arahy.Tifrunner.gnm1.Arahy.04	123971831	123973976
arahy.Tifrunner.gnm1.ann1.Arahy.XVT01H	C2H2 type zinc-finger protein; IPR003604 (Zinc finger, U1-type); GO:0003676 (nucleic acid binding), GO:0008270 (zinc ion binding)	arahy.Tifrunner.gnm1.Arahy.04	123974752	123976807
arahy.Tifrunner.gnm1.ann1.Arahy.R6WLGC	TPX2 (targeting protein for Xklp2) protein family; IPR009675 (TPX2), IPR027329 (TPX2, C-terminal domain); GO:0005819 (spindle), GO:0005874 (microtubule), GO:0007067 (mitosis)	arahy.Tifrunner.gnm1.Arahy.04	123987973	123992543
arahy.Tifrunner.gnm1.ann1.Arahy.NBL2BC	40S ribosomal protein S19-1; IPR001266 (Ribosomal protein S19e), IPR011991 (Winged helix-turn-helix DNA-binding domain); GO:0003735 (structural constituent of ribosome), GO:0005622 (intracellular), GO...	arahy.Tifrunner.gnm1.Arahy.04	123990974	123992697
arahy.Tifrunner.gnm1.ann1.Arahy.KBA53Y	biotin carboxyl carrier acetyl-CoA carboxylase; IPR000089 (Biotin/lipoyl attachment), IPR001249 (Acetyl-CoA biotin carboxyl carrier); GO:0003989 (acetyl-CoA carboxylase activity), GO:0006633 (fatty ac...	arahy.Tifrunner.gnm1.Arahy.04	123993471	123997189
arahy.Tifrunner.gnm1.ann1.Arahy.SV4UMN	Cell wall protein Exp4 n=1 Tax=Striga asiatica RepID=Q1W391_STRAF; IPR007118 (Expansin/Lol pI); GO:0005576 (extracellular region), GO:0009664 (plant-type cell wall organization)	arahy.Tifrunner.gnm1.Arahy.04	123999066	124000421
arahy.Tifrunner.gnm1.ann1.Arahy.CT2P3Y	F-box-like protein; IPR001810 (F-box domain); GO:0005515 (protein binding)	arahy.Tifrunner.gnm1.Arahy.04	124001793	124002548
arahy.Tifrunner.gnm1.ann1.Arahy.DV26TN	UDP-Glycosyltransferase superfamily protein; IPR002213 (UDP-glucuronosyl/UDP-glucosyltransferase); GO:0008152 (metabolic process)	arahy.Tifrunner.gnm1.Arahy.04	124018030	124020061
arahy.Tifrunner.gnm1.ann1.Arahy.JU9RXL	UDP-Glycosyltransferase superfamily protein; IPR002213 (UDP-glucuronosyl/UDP-glucosyltransferase); GO:0008152 (metabolic process)	arahy.Tifrunner.gnm1.Arahy.04	124025080	124026994
arahy.Tifrunner.gnm1.ann1.Arahy.1P299X	UDP-Glycosyltransferase superfamily protein; IPR002213 (UDP-glucuronosyl/UDP-glucosyltransferase); GO:0008152 (metabolic process)	arahy.Tifrunner.gnm1.Arahy.04	124041454	124044212
arahy.Tifrunner.gnm1.ann1.Arahy.31EZX1	UDP-Glycosyltransferase superfamily protein; IPR002213 (UDP-glucuronosyl/UDP-glucosyltransferase); GO:0008152 (metabolic process)	arahy.Tifrunner.gnm1.Arahy.04	124048412	124059703
arahy.Tifrunner.gnm1.ann1.Arahy.P9CWB3	UDP-Glycosyltransferase superfamily protein; IPR002048 (EF-hand domain), IPR002213 (UDP-glucuronosyl/UDP-glucosyltransferase), IPR018247 (EF-Hand 1, calcium-binding site); GO:0005509 (calcium ion bind...	arahy.Tifrunner.gnm1.Arahy.04	124061513	124065957
arahy.Tifrunner.gnm1.ann1.Arahy.S6WIDG	UDP-Glycosyltransferase superfamily protein; IPR002213 (UDP-glucuronosyl/UDP-glucosyltransferase); GO:0008152 (metabolic process)	arahy.Tifrunner.gnm1.Arahy.04	124067655	124070886
arahy.Tifrunner.gnm1.ann1.Arahy.V6QMLM	UDP-Glycosyltransferase superfamily protein	arahy.Tifrunner.gnm1.Arahy.04	124076141	124076720
arahy.Tifrunner.gnm1.ann1.Arahy.TXU3JC	Unknown protein	arahy.Tifrunner.gnm1.Arahy.04	124090575	124091213
arahy.Tifrunner.gnm1.ann1.Arahy.UB7858	O-methyltransferase family protein; IPR016461 (Caffeate O-methyltransferase (COMT) family); GO:0008168 (methyltransferase activity), GO:0008171 (O-methyltransferase activity), GO:0046983 (protein dime...	arahy.Tifrunner.gnm1.Arahy.04	124098397	124101307
arahy.Tifrunner.gnm1.ann1.Arahy.R5P48D	UDP-Glycosyltransferase superfamily protein; IPR002213 (UDP-glucuronosyl/UDP-glucosyltransferase); GO:0008152 (metabolic process)	arahy.Tifrunner.gnm1.Arahy.04	124120033	124123475
arahy.Tifrunner.gnm1.ann1.Arahy.9U88P8	UDP-Glycosyltransferase superfamily protein; IPR002213 (UDP-glucuronosyl/UDP-glucosyltransferase); GO:0008152 (metabolic process)	arahy.Tifrunner.gnm1.Arahy.04	124135091	124138632
arahy.Tifrunner.gnm1.ann1.Arahy.IY6VBP	UDP-Glycosyltransferase superfamily protein; IPR002213 (UDP-glucuronosyl/UDP-glucosyltransferase); GO:0008152 (metabolic process)	arahy.Tifrunner.gnm1.Arahy.04	124150989	124153681
arahy.Tifrunner.gnm1.ann1.Arahy.HT9G48	UDP-Glycosyltransferase superfamily protein; IPR002213 (UDP-glucuronosyl/UDP-glucosyltransferase); GO:0008152 (metabolic process)	arahy.Tifrunner.gnm1.Arahy.04	124155055	124157114
arahy.Tifrunner.gnm1.ann1.Arahy.L0ZIY2	UDP-Glycosyltransferase superfamily protein; IPR002213 (UDP-glucuronosyl/UDP-glucosyltransferase); GO:0008152 (metabolic process)	arahy.Tifrunner.gnm1.Arahy.04	124157980	124160582
arahy.Tifrunner.gnm1.ann1.Arahy.MG09JY	UDP-Glycosyltransferase superfamily protein; IPR002213 (UDP-glucuronosyl/UDP-glucosyltransferase); GO:0008152 (metabolic process)	arahy.Tifrunner.gnm1.Arahy.04	124174654	124177679
arahy.Tifrunner.gnm1.ann1.Arahy.82K8GB	UDP-Glycosyltransferase superfamily protein; IPR002213 (UDP-glucuronosyl/UDP-glucosyltransferase); GO:0008152 (metabolic process)	arahy.Tifrunner.gnm1.Arahy.04	124200060	124202483
arahy.Tifrunner.gnm1.ann1.Arahy.3H63LQ	alpha-amylase-like 3; IPR012850 (Alpha-amylase, C-terminal beta-sheet), IPR013780 (Glycosyl hydrolase, family 13, all-beta), IPR015902 (Glycoside hydrolase, family 13), IPR017853 (Glycoside hydrolase,...	arahy.Tifrunner.gnm1.Arahy.04	124202805	124211181
arahy.Tifrunner.gnm1.ann1.Arahy.EQE0CJ	protein RIK-like isoform X1 [Glycine max]	arahy.Tifrunner.gnm1.Arahy.04	124214275	124221755
arahy.Tifrunner.gnm1.ann1.Arahy.ZV83LZ	RNA binding (RRM/RBD/RNP motifs) family protein; IPR012677 (Nucleotide-binding, alpha-beta plait); GO:0000166 (nucleotide binding), GO:0003676 (nucleic acid binding)	arahy.Tifrunner.gnm1.Arahy.04	124222110	124226319
arahy.Tifrunner.gnm1.ann1.Arahy.3BME1Z	exocyst subunit exo70 family protein E1; IPR004140 (Exocyst complex protein Exo70), IPR016159 (Cullin repeat-like-containing domain); GO:0000145 (exocyst), GO:0006887 (exocytosis)	arahy.Tifrunner.gnm1.Arahy.04	124230482	124236450
arahy.Tifrunner.gnm1.ann1.Arahy.CNJ7NB	serine carboxypeptidase-like 25; IPR001563 (Peptidase S10, serine carboxypeptidase); GO:0004185 (serine-type carboxypeptidase activity), GO:0006508 (proteolysis)	arahy.Tifrunner.gnm1.Arahy.04	124240641	124249770
arahy.Tifrunner.gnm1.ann1.Arahy.1R75EY	ninja-family protein mc410; IPR012463 (Ninja)	arahy.Tifrunner.gnm1.Arahy.04	124291315	124294394
arahy.Tifrunner.gnm1.ann1.Arahy.L7326M	O-methyltransferase family protein; IPR016461 (Caffeate O-methyltransferase (COMT) family); GO:0008168 (methyltransferase activity), GO:0008171 (O-methyltransferase activity), GO:0046983 (protein dime...	arahy.Tifrunner.gnm1.Arahy.04	124330057	124333435
arahy.Tifrunner.gnm1.ann1.Arahy.20XZ2B	O-methyltransferase family protein; IPR016461 (Caffeate O-methyltransferase (COMT) family); GO:0008168 (methyltransferase activity), GO:0008171 (O-methyltransferase activity), GO:0046983 (protein dime...	arahy.Tifrunner.gnm1.Arahy.04	124351697	124354793
arahy.Tifrunner.gnm1.ann1.Arahy.EPN60A	Unknown protein	arahy.Tifrunner.gnm1.Arahy.04	124362615	124363326
arahy.Tifrunner.gnm1.ann1.Arahy.JBAY39	O-methyltransferase family protein; IPR016461 (Caffeate O-methyltransferase (COMT) family); GO:0008168 (methyltransferase activity), GO:0008171 (O-methyltransferase activity), GO:0046983 (protein dime...	arahy.Tifrunner.gnm1.Arahy.04	124387599	124390528
arahy.Tifrunner.gnm1.ann1.Arahy.V235UK	O-methyltransferase family protein; IPR016461 (Caffeate O-methyltransferase (COMT) family); GO:0008168 (methyltransferase activity), GO:0008171 (O-methyltransferase activity), GO:0046983 (protein dime...	arahy.Tifrunner.gnm1.Arahy.04	124407480	124410356
arahy.Tifrunner.gnm1.ann1.Arahy.PYMC5A	HXXXD-type acyl-transferase family protein; IPR003480 (Transferase), IPR023213 (Chloramphenicol acetyltransferase-like domain)	arahy.Tifrunner.gnm1.Arahy.04	124429935	124431395
arahy.Tifrunner.gnm1.ann1.Arahy.2KRB9I	HXXXD-type acyl-transferase family protein; IPR003480 (Transferase), IPR023213 (Chloramphenicol acetyltransferase-like domain)	arahy.Tifrunner.gnm1.Arahy.04	124438062	124439522
arahy.Tifrunner.gnm1.ann1.Arahy.M7VI42	Unknown protein	arahy.Tifrunner.gnm1.Arahy.04	124473578	124474558
arahy.Tifrunner.gnm1.ann1.Arahy.Y1UXXN	receptor-like protein kinase 2; IPR001611 (Leucine-rich repeat), IPR003591 (Leucine-rich repeat, typical subtype), IPR013210 (Leucine-rich repeat-containing N-terminal, type 2); GO:0005515 (protein bi...	arahy.Tifrunner.gnm1.Arahy.04	124475982	124479158
arahy.Tifrunner.gnm1.ann1.Arahy.JKRN0I	receptor-like protein kinase 2	arahy.Tifrunner.gnm1.Arahy.04	124482431	124483901
arahy.Tifrunner.gnm1.ann1.Arahy.C0RZQR	receptor-like protein kinase 2; IPR001611 (Leucine-rich repeat), IPR003591 (Leucine-rich repeat, typical subtype), IPR013210 (Leucine-rich repeat-containing N-terminal, type 2); GO:0005515 (protein bi...	arahy.Tifrunner.gnm1.Arahy.04	124487354	124491461
arahy.Tifrunner.gnm1.ann1.Arahy.6NMU52	receptor-like protein kinase 2; IPR001611 (Leucine-rich repeat), IPR003591 (Leucine-rich repeat, typical subtype), IPR013210 (Leucine-rich repeat-containing N-terminal, type 2); GO:0005515 (protein bi...	arahy.Tifrunner.gnm1.Arahy.04	124507358	124514147
arahy.Tifrunner.gnm1.ann1.Arahy.DM14FR	protein LONGIFOLIA 2-like isoform X2 [Glycine max]; IPR025486 (Domain of unknown function DUF4378)	arahy.Tifrunner.gnm1.Arahy.04	124524997	124532198
arahy.Tifrunner.gnm1.ann1.Arahy.87W1E2	NLI interacting factor-like phosphatase; IPR004274 (NLI interacting factor), IPR023214 (HAD-like domain); GO:0005515 (protein binding)	arahy.Tifrunner.gnm1.Arahy.04	124541263	124543533
arahy.Tifrunner.gnm1.ann1.Arahy.GJD59M	methyl esterase 11	arahy.Tifrunner.gnm1.Arahy.04	124550721	124553959
arahy.Tifrunner.gnm1.ann1.Arahy.7H823S	SPIRAL1-like1	arahy.Tifrunner.gnm1.Arahy.04	124564312	124566788
arahy.Tifrunner.gnm1.ann1.Arahy.5UX7QI	Protein kinase superfamily protein; IPR011009 (Protein kinase-like domain), IPR013320 (Concanavalin A-like lectin/glucanase, subgroup), IPR024788 (Malectin-like carbohydrate-binding domain); GO:000467...	arahy.Tifrunner.gnm1.Arahy.04	124627358	124630015
arahy.Tifrunner.gnm1.ann1.Arahy.RFM5HW	protein kinase family protein; IPR011009 (Protein kinase-like domain), IPR013320 (Concanavalin A-like lectin/glucanase, subgroup), IPR024788 (Malectin-like carbohydrate-binding domain); GO:0004672 (pr...	arahy.Tifrunner.gnm1.Arahy.04	124633947	124636546
arahy.Tifrunner.gnm1.ann1.Arahy.QNIY5E	PI-PLC X domain-containing protein At5g67130-like [Glycine max]; IPR017946 (PLC-like phosphodiesterase, TIM beta/alpha-barrel domain); GO:0006629 (lipid metabolic process), GO:0008081 (phosphoric dies...	arahy.Tifrunner.gnm1.Arahy.04	124636775	124639571
arahy.Tifrunner.gnm1.ann1.Arahy.U4X66R	protein kinase family protein; IPR011009 (Protein kinase-like domain); GO:0004672 (protein kinase activity), GO:0005524 (ATP binding), GO:0006468 (protein phosphorylation)	arahy.Tifrunner.gnm1.Arahy.04	124643111	124646490
arahy.Tifrunner.gnm1.ann1.Arahy.9W4GU5	disease resistance protein; IPR000767 (Disease resistance protein), IPR027417 (P-loop containing nucleoside triphosphate hydrolase); GO:0006952 (defense response), GO:0043531 (ADP binding)	arahy.Tifrunner.gnm1.Arahy.04	124649149	124654438
arahy.Tifrunner.gnm1.ann1.Arahy.TV0DXR	protein kinase family protein; IPR011009 (Protein kinase-like domain); GO:0004672 (protein kinase activity), GO:0004674 (protein serine/threonine kinase activity), GO:0005524 (ATP binding), GO:0006468...	arahy.Tifrunner.gnm1.Arahy.04	124649197	124650210
arahy.Tifrunner.gnm1.ann1.Arahy.941VE1	protein kinase family protein; IPR011009 (Protein kinase-like domain); GO:0004672 (protein kinase activity), GO:0005524 (ATP binding), GO:0006468 (protein phosphorylation)	arahy.Tifrunner.gnm1.Arahy.04	124655440	124658758
arahy.Tifrunner.gnm1.ann1.Arahy.PE1GUB	Protein kinase superfamily protein; IPR011009 (Protein kinase-like domain); GO:0004672 (protein kinase activity), GO:0005524 (ATP binding), GO:0006468 (protein phosphorylation)	arahy.Tifrunner.gnm1.Arahy.04	124665018	124667703
arahy.Tifrunner.gnm1.ann1.Arahy.PDK3ML	protein kinase family protein; IPR011009 (Protein kinase-like domain), IPR013320 (Concanavalin A-like lectin/glucanase, subgroup); GO:0004672 (protein kinase activity), GO:0005524 (ATP binding), GO:00...	arahy.Tifrunner.gnm1.Arahy.04	124673353	124674352
arahy.Tifrunner.gnm1.ann1.Arahy.LCE3KG	receptor-like protein kinase FERONIA-like [Glycine max]; IPR011009 (Protein kinase-like domain), IPR013320 (Concanavalin A-like lectin/glucanase, subgroup); GO:0005524 (ATP binding)	arahy.Tifrunner.gnm1.Arahy.04	124674651	124675556
arahy.Tifrunner.gnm1.ann1.Arahy.KJE0V2	F-box and associated interaction domains-containing protein; IPR001810 (F-box domain), IPR011043 (Galactose oxidase/kelch, beta-propeller), IPR017451 (F-box associated interaction domain); GO:0005515 ...	arahy.Tifrunner.gnm1.Arahy.04	124676336	124678495
arahy.Tifrunner.gnm1.ann1.Arahy.Q3DSX2	protein kinase family protein; IPR011009 (Protein kinase-like domain), IPR013320 (Concanavalin A-like lectin/glucanase, subgroup); GO:0004672 (protein kinase activity), GO:0005524 (ATP binding), GO:00...	arahy.Tifrunner.gnm1.Arahy.04	124685613	124686611
arahy.Tifrunner.gnm1.ann1.Arahy.4AJM7A	protein kinase family protein; IPR011009 (Protein kinase-like domain); GO:0004672 (protein kinase activity), GO:0004674 (protein serine/threonine kinase activity), GO:0005524 (ATP binding), GO:0006468...	arahy.Tifrunner.gnm1.Arahy.04	124687410	124691166
arahy.Tifrunner.gnm1.ann1.Arahy.FZCB8L	ATP-binding/protein serine/threonine kinase [Glycine max]; IPR011009 (Protein kinase-like domain); GO:0004672 (protein kinase activity), GO:0004674 (protein serine/threonine kinase activity), GO:00055...	arahy.Tifrunner.gnm1.Arahy.04	124715841	124722637
arahy.Tifrunner.gnm1.ann1.Arahy.KD9PJ3	F-box protein interaction domain protein; IPR001810 (F-box domain), IPR011043 (Galactose oxidase/kelch, beta-propeller), IPR017451 (F-box associated interaction domain); GO:0005515 (protein binding)	arahy.Tifrunner.gnm1.Arahy.04	124723601	124725511
arahy.Tifrunner.gnm1.ann1.Arahy.P429WZ	F-box and associated interaction domains-containing protein; IPR001810 (F-box domain), IPR017451 (F-box associated interaction domain); GO:0005515 (protein binding)	arahy.Tifrunner.gnm1.Arahy.04	124741900	124743695
arahy.Tifrunner.gnm1.ann1.Arahy.91AYI4	Unknown protein	arahy.Tifrunner.gnm1.Arahy.04	124749194	124758408
arahy.Tifrunner.gnm1.ann1.Arahy.J2ZPNJ	F-box protein interaction domain protein; IPR001810 (F-box domain); GO:0005515 (protein binding)	arahy.Tifrunner.gnm1.Arahy.04	124762637	124768531
arahy.Tifrunner.gnm1.ann1.Arahy.C20YX1	Protein kinase superfamily protein; IPR011009 (Protein kinase-like domain), IPR013320 (Concanavalin A-like lectin/glucanase, subgroup); GO:0004672 (protein kinase activity), GO:0005524 (ATP binding), ...	arahy.Tifrunner.gnm1.Arahy.04	124764371	124765977
arahy.Tifrunner.gnm1.ann1.Arahy.F2V67K	F-box protein interaction domain protein; IPR001810 (F-box domain); GO:0005515 (protein binding)	arahy.Tifrunner.gnm1.Arahy.04	124776463	124778755
arahy.Tifrunner.gnm1.ann1.Arahy.LEQ6N6	HXXXD-type acyl-transferase family protein; IPR003480 (Transferase), IPR023213 (Chloramphenicol acetyltransferase-like domain)	arahy.Tifrunner.gnm1.Arahy.04	124785644	124787643
arahy.Tifrunner.gnm1.ann1.Arahy.LA4UJ9	HXXXD-type acyl-transferase family protein; IPR003480 (Transferase), IPR023213 (Chloramphenicol acetyltransferase-like domain)	arahy.Tifrunner.gnm1.Arahy.04	124792999	124795431
arahy.Tifrunner.gnm1.ann1.Arahy.0N1ZDK	HXXXD-type acyl-transferase family protein; IPR003480 (Transferase), IPR023213 (Chloramphenicol acetyltransferase-like domain)	arahy.Tifrunner.gnm1.Arahy.04	124795976	124797364
arahy.Tifrunner.gnm1.ann1.Arahy.3FEN5I	HXXXD-type acyl-transferase family protein; IPR003480 (Transferase), IPR023213 (Chloramphenicol acetyltransferase-like domain)	arahy.Tifrunner.gnm1.Arahy.04	124800409	124801809
arahy.Tifrunner.gnm1.ann1.Arahy.N2EXWG	HXXXD-type acyl-transferase family protein; IPR003480 (Transferase), IPR023213 (Chloramphenicol acetyltransferase-like domain)	arahy.Tifrunner.gnm1.Arahy.04	124805209	124806609
arahy.Tifrunner.gnm1.ann1.Arahy.54P96V	HXXXD-type acyl-transferase family protein; IPR003480 (Transferase), IPR023213 (Chloramphenicol acetyltransferase-like domain)	arahy.Tifrunner.gnm1.Arahy.04	124808930	124810351
arahy.Tifrunner.gnm1.ann1.Arahy.7QG3JR	anthocyanin 5-aromatic acyltransferase-like [Glycine max]; IPR003480 (Transferase), IPR023213 (Chloramphenicol acetyltransferase-like domain)	arahy.Tifrunner.gnm1.Arahy.04	124810707	124812119
arahy.Tifrunner.gnm1.ann1.Arahy.6MF5PG	mitochondrial substrate carrier family protein C-like [Glycine max]; IPR002067 (Mitochondrial carrier protein), IPR023395 (Mitochondrial carrier domain); GO:0055085 (transmembrane transport)	arahy.Tifrunner.gnm1.Arahy.04	124812762	124816705
arahy.Tifrunner.gnm1.ann1.Arahy.B798EQ	protein COBRA-like [Glycine max]; IPR006918 (COBRA, plant); GO:0010215 (cellulose microfibril organization), GO:0016049 (cell growth), GO:0031225 (anchored component of membrane)	arahy.Tifrunner.gnm1.Arahy.04	124817440	124821483
arahy.Tifrunner.gnm1.ann1.Arahy.9U7L2M	protein COBRA-like [Glycine max]; IPR006918 (COBRA, plant); GO:0010215 (cellulose microfibril organization), GO:0016049 (cell growth), GO:0031225 (anchored component of membrane)	arahy.Tifrunner.gnm1.Arahy.04	124825555	124828296
arahy.Tifrunner.gnm1.ann1.Arahy.D1AFGR	COBRA-like protein 4-like [Glycine max]; IPR006918 (COBRA, plant); GO:0010215 (cellulose microfibril organization), GO:0016049 (cell growth), GO:0031225 (anchored component of membrane)	arahy.Tifrunner.gnm1.Arahy.04	124828930	124831176
arahy.Tifrunner.gnm1.ann1.Arahy.V3Q138	methyl esterase 11	arahy.Tifrunner.gnm1.Arahy.04	124834033	124840848
arahy.Tifrunner.gnm1.ann1.Arahy.YPLH9H	N2,N2-dimethylguanosine tRNA methyltransferase; IPR002905 (tRNA methyltransferase, Trm1); GO:0003723 (RNA binding), GO:0004809 (tRNA (guanine-N2-)-methyltransferase activity), GO:0008033 (tRNA process...	arahy.Tifrunner.gnm1.Arahy.04	124848998	124854164
arahy.Tifrunner.gnm1.ann1.Arahy.S79ATY	alpha-1,4-glucan-protein synthase [UDP-forming]-like protein; IPR004901 (Reversibly glycosylated polypeptide family); GO:0016866 (intramolecular transferase activity), GO:0030244 (cellulose biosynthet...	arahy.Tifrunner.gnm1.Arahy.04	124855774	124858549
arahy.Tifrunner.gnm1.ann1.Arahy.2F8F1S	Cytochrome P450 superfamily protein; IPR001128 (Cytochrome P450); GO:0005506 (iron ion binding), GO:0020037 (heme binding), GO:0055114 (oxidation-reduction process)	arahy.Tifrunner.gnm1.Arahy.04	124870068	124876885
arahy.Tifrunner.gnm1.ann1.Arahy.43X7GJ	B12D protein; IPR010530 (NADH-ubiquinone reductase complex 1 MLRQ subunit)	arahy.Tifrunner.gnm1.Arahy.04	124903676	124904233
arahy.Tifrunner.gnm1.ann1.Arahy.I8IDBT	2-oxoglutarate (2OG) and Fe(II)-dependent oxygenase superfamily protein; IPR005123 (Oxoglutarate/iron-dependent dioxygenase), IPR026992 (Non-haem dioxygenase N-terminal domain), IPR027443 (Isopenicill...	arahy.Tifrunner.gnm1.Arahy.04	124906288	124921558
arahy.Tifrunner.gnm1.ann1.Arahy.I62GV5	myb transcription factor; IPR009057 (Homeodomain-like); GO:0003677 (DNA binding), GO:0003682 (chromatin binding)	arahy.Tifrunner.gnm1.Arahy.04	124936497	124938199
arahy.Tifrunner.gnm1.ann1.Arahy.7JHN4J	MADS-box transcription factor family protein; IPR002100 (Transcription factor, MADS-box), IPR002487 (Transcription factor, K-box); GO:0003677 (DNA binding), GO:0003700 (sequence-specific DNA binding t...	arahy.Tifrunner.gnm1.Arahy.04	124950789	124956420
arahy.Tifrunner.gnm1.ann1.Arahy.6UK9J8	MADS-box transcription factor 6 [Glycine max]; IPR002100 (Transcription factor, MADS-box), IPR002487 (Transcription factor, K-box); GO:0003677 (DNA binding), GO:0003700 (sequence-specific DNA binding ...	arahy.Tifrunner.gnm1.Arahy.04	124965817	124978225
arahy.Tifrunner.gnm1.ann1.Arahy.G8XV3D	Regulator of chromosome condensation (RCC1) family protein; IPR009091 (Regulator of chromosome condensation 1/beta-lactamase-inhibitor protein II)	arahy.Tifrunner.gnm1.Arahy.04	124979127	124984012
arahy.Tifrunner.gnm1.ann1.Arahy.90K79T	DSBA oxidoreductase family protein; IPR001853 (DSBA-like thioredoxin domain), IPR012336 (Thioredoxin-like fold); GO:0015035 (protein disulfide oxidoreductase activity)	arahy.Tifrunner.gnm1.Arahy.04	124985232	124988660
arahy.Tifrunner.gnm1.ann1.Arahy.TZF9D3	RING finger protein 38-like [Glycine max]; IPR013083 (Zinc finger, RING/FYVE/PHD-type); GO:0005515 (protein binding), GO:0008270 (zinc ion binding)	arahy.Tifrunner.gnm1.Arahy.04	124989366	124993573
arahy.Tifrunner.gnm1.ann1.Arahy.YA99EJ	uncharacterized protein LOC100788724 [Glycine max]	arahy.Tifrunner.gnm1.Arahy.04	125000026	125006683
arahy.Tifrunner.gnm1.ann1.Arahy.T960E2	60S ribosomal protein L30-like [Glycine max]; IPR000231 (Ribosomal protein L30e), IPR004038 (Ribosomal protein L7Ae/L30e/S12e/Gadd45), IPR022991 (Ribosomal protein L30e, conserved site); GO:0003735 (s...	arahy.Tifrunner.gnm1.Arahy.04	125006702	125008966
arahy.Tifrunner.gnm1.ann1.Arahy.6PTW1V	Pollen Ole e 1 allergen and extensin family protein; IPR006041 (Pollen Ole e 1 allergen/extensin)	arahy.Tifrunner.gnm1.Arahy.04	125010589	125015710
arahy.Tifrunner.gnm1.ann1.Arahy.ECU3UP	Pentatricopeptide repeat (PPR) superfamily protein; IPR002885 (Pentatricopeptide repeat), IPR011990 (Tetratricopeptide-like helical); GO:0005515 (protein binding)	arahy.Tifrunner.gnm1.Arahy.04	125017800	125022765
arahy.Tifrunner.gnm1.ann1.Arahy.P1EZAI	Pentatricopeptide repeat (PPR) superfamily protein; IPR002885 (Pentatricopeptide repeat), IPR011990 (Tetratricopeptide-like helical); GO:0005515 (protein binding)	arahy.Tifrunner.gnm1.Arahy.04	125023422	125026467
arahy.Tifrunner.gnm1.ann1.Arahy.DT5ZWB	auxin transport protein (BIG); IPR003126 (Zinc finger, N-recognin); GO:0004842 (ubiquitin-protein ligase activity), GO:0008270 (zinc ion binding)	arahy.Tifrunner.gnm1.Arahy.04	125030639	125041903
arahy.Tifrunner.gnm1.ann1.Arahy.8KUK4W	auxin transport protein (BIG)	arahy.Tifrunner.gnm1.Arahy.04	125041948	125042996
arahy.Tifrunner.gnm1.ann1.Arahy.IQIT5J	auxin transport protein (BIG); IPR000433 (Zinc finger, ZZ-type), IPR003126 (Zinc finger, N-recognin), IPR016024 (Armadillo-type fold), IPR025704 (E3 ubiquitin ligase, UBR4); GO:0004842 (ubiquitin-prot...	arahy.Tifrunner.gnm1.Arahy.04	125043165	125067211
arahy.Tifrunner.gnm1.ann1.Arahy.3UE11F	uncharacterized protein At1g04910-like [Glycine max]; IPR019378 (GDP-fucose protein O-fucosyltransferase)	arahy.Tifrunner.gnm1.Arahy.04	125071042	125074226
arahy.Tifrunner.gnm1.ann1.Arahy.Y11EX9	dolichol phosphate-mannose biosynthesis regulatory protein-related; IPR009914 (Dolichol phosphate-mannose biosynthesis regulatory); GO:0009059 (macromolecule biosynthetic process), GO:0030176 (integra...	arahy.Tifrunner.gnm1.Arahy.04	125075636	125076550
arahy.Tifrunner.gnm1.ann1.Arahy.7WY41H	transcription factor BIM1-like isoform X2 [Glycine max]; IPR011598 (Myc-type, basic helix-loop-helix (bHLH) domain); GO:0046983 (protein dimerization activity)	arahy.Tifrunner.gnm1.Arahy.04	125078648	125081116
arahy.Tifrunner.gnm1.ann1.Arahy.N4CHUD	uncharacterized protein At1g04910-like [Glycine max]; IPR019378 (GDP-fucose protein O-fucosyltransferase)	arahy.Tifrunner.gnm1.Arahy.04	125081862	125086105
arahy.Tifrunner.gnm1.ann1.Arahy.DL4VJP	Unknown protein	arahy.Tifrunner.gnm1.Arahy.04	125101548	125102622
arahy.Tifrunner.gnm1.ann1.Arahy.LCY77V	Unknown protein	arahy.Tifrunner.gnm1.Arahy.04	125102695	125103287
arahy.Tifrunner.gnm1.ann1.Arahy.U4ADFF	Protein kinase superfamily protein; IPR011009 (Protein kinase-like domain), IPR013320 (Concanavalin A-like lectin/glucanase, subgroup); GO:0004672 (protein kinase activity), GO:0004674 (protein serine...	arahy.Tifrunner.gnm1.Arahy.04	125103973	125107748
arahy.Tifrunner.gnm1.ann1.Arahy.SPA5CR	uncharacterized protein LOC100793648 isoform X1 [Glycine max]	arahy.Tifrunner.gnm1.Arahy.04	125113995	125116662
arahy.Tifrunner.gnm1.ann1.Arahy.TD7L1F	O-methyltransferase family protein; IPR001077 (O-methyltransferase, family 2); GO:0008171 (O-methyltransferase activity)	arahy.Tifrunner.gnm1.Arahy.04	125137711	125138567
arahy.Tifrunner.gnm1.ann1.Arahy.9K7X2U	O-methyltransferase family protein; IPR001077 (O-methyltransferase, family 2), IPR012967 (Plant methyltransferase dimerisation); GO:0008171 (O-methyltransferase activity), GO:0046983 (protein dimeriza...	arahy.Tifrunner.gnm1.Arahy.04	125139106	125140652
arahy.Tifrunner.gnm1.ann1.Arahy.Q2DNHT	O-methyltransferase family protein; IPR016461 (Caffeate O-methyltransferase (COMT) family); GO:0008168 (methyltransferase activity), GO:0008171 (O-methyltransferase activity), GO:0046983 (protein dime...	arahy.Tifrunner.gnm1.Arahy.04	125144970	125147259
arahy.Tifrunner.gnm1.ann1.Arahy.0ZAN88	O-methyltransferase family protein; IPR016461 (Caffeate O-methyltransferase (COMT) family); GO:0008168 (methyltransferase activity), GO:0008171 (O-methyltransferase activity), GO:0046983 (protein dime...	arahy.Tifrunner.gnm1.Arahy.04	125155794	125158022
arahy.Tifrunner.gnm1.ann1.Arahy.REKD2E	Clathrin, heavy chain; IPR016025 (Clathrin, heavy chain, linker/propeller domain); GO:0005198 (structural molecule activity), GO:0006886 (intracellular protein transport), GO:0016192 (vesicle-mediated...	arahy.Tifrunner.gnm1.Arahy.04	125158577	125162538
arahy.Tifrunner.gnm1.ann1.Arahy.Z28KTU	O-methyltransferase family protein; IPR001077 (O-methyltransferase, family 2), IPR012967 (Plant methyltransferase dimerisation); GO:0008171 (O-methyltransferase activity), GO:0046983 (protein dimeriza...	arahy.Tifrunner.gnm1.Arahy.04	125175493	125177715
arahy.Tifrunner.gnm1.ann1.Arahy.KLU22U	O-methyltransferase family protein; IPR016461 (Caffeate O-methyltransferase (COMT) family); GO:0008168 (methyltransferase activity), GO:0008171 (O-methyltransferase activity), GO:0046983 (protein dime...	arahy.Tifrunner.gnm1.Arahy.04	125194239	125196301
arahy.Tifrunner.gnm1.ann1.Arahy.ZL9QUM	O-methyltransferase family protein; IPR016461 (Caffeate O-methyltransferase (COMT) family); GO:0008168 (methyltransferase activity), GO:0008171 (O-methyltransferase activity), GO:0046983 (protein dime...	arahy.Tifrunner.gnm1.Arahy.04	125207376	125210092
arahy.Tifrunner.gnm1.ann1.Arahy.8I6L3A	alpha/beta-hydrolase superfamily protein	arahy.Tifrunner.gnm1.Arahy.04	125223501	125227765
arahy.Tifrunner.gnm1.ann1.Arahy.UH3N3K	DNA-directed RNA polymerase-like protein; IPR002092 (DNA-directed RNA polymerase, phage-type), IPR024075 (DNA-directed RNA polymerase, helix hairpin domain); GO:0003677 (DNA binding), GO:0003899 (DNA-...	arahy.Tifrunner.gnm1.Arahy.04	125237682	125246885
arahy.Tifrunner.gnm1.ann1.Arahy.3DLK77	SMAD/FHA domain-containing protein; IPR008984 (SMAD/FHA domain); GO:0005515 (protein binding)	arahy.Tifrunner.gnm1.Arahy.04	125246934	125252522
arahy.Tifrunner.gnm1.ann1.Arahy.X62M7H	Pentatricopeptide repeat (PPR) superfamily protein; IPR002625 (Smr protein/MutS2 C-terminal), IPR002885 (Pentatricopeptide repeat), IPR011990 (Tetratricopeptide-like helical); GO:0005515 (protein bind...	arahy.Tifrunner.gnm1.Arahy.04	125253665	125257438
arahy.Tifrunner.gnm1.ann1.Arahy.H8YVTX	Pentatricopeptide repeat (PPR) superfamily protein; IPR002885 (Pentatricopeptide repeat), IPR011990 (Tetratricopeptide-like helical); GO:0005515 (protein binding)	arahy.Tifrunner.gnm1.Arahy.04	125258860	125260911
arahy.Tifrunner.gnm1.ann1.Arahy.40G96H	ATP sulfurylase 1; IPR002650 (Sulphate adenylyltransferase), IPR014729 (Rossmann-like alpha/beta/alpha sandwich fold), IPR015947 (PUA-like domain); GO:0000103 (sulfate assimilation), GO:0004781 (sulfa...	arahy.Tifrunner.gnm1.Arahy.04	125264845	125267441
arahy.Tifrunner.gnm1.ann1.Arahy.8P3ZQ3	WPP domain-interacting tail-anchored protein 1-like isoform X2 [Glycine max]	arahy.Tifrunner.gnm1.Arahy.04	125271642	125275732
arahy.Tifrunner.gnm1.ann1.Arahy.XHBX5X	F-box protein interaction domain protein; IPR001810 (F-box domain), IPR017451 (F-box associated interaction domain); GO:0005515 (protein binding)	arahy.Tifrunner.gnm1.Arahy.04	125275821	125278288
arahy.Tifrunner.gnm1.ann1.Arahy.9TZZ10	Pentatricopeptide repeat (PPR) superfamily protein; IPR002885 (Pentatricopeptide repeat), IPR011990 (Tetratricopeptide-like helical); GO:0005515 (protein binding)	arahy.Tifrunner.gnm1.Arahy.04	125305416	125312462
arahy.Tifrunner.gnm1.ann1.Arahy.II05IL	uncharacterized protein LOC102660012 isoform X1 [Glycine max]	arahy.Tifrunner.gnm1.Arahy.04	125341078	125341485
arahy.Tifrunner.gnm1.ann1.Arahy.CX8U58	one helix protein; IPR023329 (Chlorophyll a/b binding protein domain)	arahy.Tifrunner.gnm1.Arahy.04	125346711	125349362
arahy.Tifrunner.gnm1.ann1.Arahy.L3HXPU	Ribosomal RNA processing Brix domain protein; IPR004154 (Anticodon-binding), IPR007109 (Brix domain), IPR026532 (Ribosome biogenesis protein BRX1)	arahy.Tifrunner.gnm1.Arahy.04	125389673	125393182
arahy.Tifrunner.gnm1.ann1.Arahy.S3IANQ	zinc finger protein CONSTANS-LIKE 2 [Glycine max]; IPR000315 (Zinc finger, B-box), IPR010402 (CCT domain); GO:0005515 (protein binding), GO:0005622 (intracellular), GO:0008270 (zinc ion binding)	arahy.Tifrunner.gnm1.Arahy.04	125410273	125412732
arahy.Tifrunner.gnm1.ann1.Arahy.DR45AA	receptor-like protein kinase 2; IPR001611 (Leucine-rich repeat), IPR011009 (Protein kinase-like domain), IPR013210 (Leucine-rich repeat-containing N-terminal, type 2), IPR013320 (Concanavalin A-like l...	arahy.Tifrunner.gnm1.Arahy.04	125422604	125427004
arahy.Tifrunner.gnm1.ann1.Arahy.YHB0KD	Unknown protein	arahy.Tifrunner.gnm1.Arahy.04	125450988	125451281
arahy.Tifrunner.gnm1.ann1.Arahy.WHE2D5	nodulin MtN21 /EamA-like transporter family protein	arahy.Tifrunner.gnm1.Arahy.04	125451298	125455113
arahy.Tifrunner.gnm1.ann1.Arahy.TBF9KP	nodulin MtN21 /EamA-like transporter family protein	arahy.Tifrunner.gnm1.Arahy.04	125458242	125460829
arahy.Tifrunner.gnm1.ann1.Arahy.87HCIL	Unknown protein	arahy.Tifrunner.gnm1.Arahy.04	125475057	125479259
arahy.Tifrunner.gnm1.ann1.Arahy.N66XHA	Pentatricopeptide repeat (PPR) superfamily protein; IPR002885 (Pentatricopeptide repeat), IPR011990 (Tetratricopeptide-like helical); GO:0005515 (protein binding)	arahy.Tifrunner.gnm1.Arahy.04	125550389	125552317
arahy.Tifrunner.gnm1.ann1.Arahy.QZND0H	short-chain dehydrogenase/reductase; IPR002347 (Glucose/ribitol dehydrogenase); GO:0008152 (metabolic process), GO:0016491 (oxidoreductase activity)	arahy.Tifrunner.gnm1.Arahy.04	125553320	125555064
arahy.Tifrunner.gnm1.ann1.Arahy.5E9M75	conserved peptide upstream open reading frame 9; IPR012511 (S-adenosyl-l-methionine decarboxylase leader peptide)	arahy.Tifrunner.gnm1.Arahy.04	125562146	125565077
arahy.Tifrunner.gnm1.ann1.Arahy.161DVK	short-chain dehydrogenase-reductase B; IPR002347 (Glucose/ribitol dehydrogenase); GO:0008152 (metabolic process), GO:0016491 (oxidoreductase activity)	arahy.Tifrunner.gnm1.Arahy.04	125573056	125575188
arahy.Tifrunner.gnm1.ann1.Arahy.4T36CH	late embryogenesis abundant protein (LEA) family protein	arahy.Tifrunner.gnm1.Arahy.04	125575400	125576062
arahy.Tifrunner.gnm1.ann1.Arahy.WK1M58	proline dehydrogenase; IPR015659 (Proline oxidase); GO:0004657 (proline dehydrogenase activity), GO:0006537 (glutamate biosynthetic process), GO:0006562 (proline catabolic process), GO:0055114 (oxidat...	arahy.Tifrunner.gnm1.Arahy.04	125602258	125605778
arahy.Tifrunner.gnm1.ann1.Arahy.RKEW7U	protein YIF1B-like isoform X3 [Glycine max]; IPR005578 (Hrf1)	arahy.Tifrunner.gnm1.Arahy.04	125606958	125610913
arahy.Tifrunner.gnm1.ann1.Arahy.F4LE79	60S ribosome subunit biogenesis NIP7-like protein; IPR005155 (Ribosome biogenesis factor NIP7-like); GO:0003723 (RNA binding), GO:0005634 (nucleus), GO:0042255 (ribosome assembly)	arahy.Tifrunner.gnm1.Arahy.04	125610930	125611493
arahy.Tifrunner.gnm1.ann1.Arahy.PPFV6E	pollen coat-like protein	arahy.Tifrunner.gnm1.Arahy.04	125613242	125616334
arahy.Tifrunner.gnm1.ann1.Arahy.Y9SFAF	cofactor-independent phosphoglycerate mutase; IPR004456 (Bisphosphoglycerate-independent phosphoglycerate mutase); GO:0003824 (catalytic activity), GO:0008152 (metabolic process), GO:0046872 (metal io...	arahy.Tifrunner.gnm1.Arahy.04	125617355	125621296
arahy.Tifrunner.gnm1.ann1.Arahy.M26Z43	cell division cycle protein 27 homolog B-like isoform X1 [Glycine max]; IPR011990 (Tetratricopeptide-like helical), IPR026819 (Cell division cycle protein 27A/B, plant); GO:0005515 (protein binding), ...	arahy.Tifrunner.gnm1.Arahy.04	125626886	125633839
arahy.Tifrunner.gnm1.ann1.Arahy.KBYC2D	protein FLX-like 3-like isoform X1 [Glycine max]	arahy.Tifrunner.gnm1.Arahy.04	125637823	125642409
arahy.Tifrunner.gnm1.ann1.Arahy.KN0SQQ	protein YLS7-like [Glycine max]; IPR025846 (PMR5 N-terminal domain), IPR026057 (PC-Esterase)	arahy.Tifrunner.gnm1.Arahy.04	125675182	125681930
arahy.Tifrunner.gnm1.ann1.Arahy.YA6PA2	protein YLS7-like [Glycine max]; IPR025846 (PMR5 N-terminal domain), IPR026057 (PC-Esterase)	arahy.Tifrunner.gnm1.Arahy.04	125686039	125690040
arahy.Tifrunner.gnm1.ann1.Arahy.P2QZ5X	glycoside hydrolase family 81 protein; IPR005200 (Glycoside hydrolase, family 81); GO:0016998 (cell wall macromolecule catabolic process)	arahy.Tifrunner.gnm1.Arahy.04	125700416	125702551
arahy.Tifrunner.gnm1.ann1.Arahy.DZLH8R	glycoside hydrolase family 81 protein; IPR005200 (Glycoside hydrolase, family 81); GO:0016998 (cell wall macromolecule catabolic process)	arahy.Tifrunner.gnm1.Arahy.04	125704504	125707100
arahy.Tifrunner.gnm1.ann1.Arahy.4YY7HD	glycoside hydrolase family 81 protein; IPR005200 (Glycoside hydrolase, family 81); GO:0016998 (cell wall macromolecule catabolic process)	arahy.Tifrunner.gnm1.Arahy.04	125708828	125711026
arahy.Tifrunner.gnm1.ann1.Arahy.U10CSY	glycoside hydrolase family 81 protein; IPR005200 (Glycoside hydrolase, family 81); GO:0016998 (cell wall macromolecule catabolic process)	arahy.Tifrunner.gnm1.Arahy.04	125716779	125717288
arahy.Tifrunner.gnm1.ann1.Arahy.8T7YIA	glycoside hydrolase family 81 protein; IPR005200 (Glycoside hydrolase, family 81); GO:0016998 (cell wall macromolecule catabolic process)	arahy.Tifrunner.gnm1.Arahy.04	125717364	125717861
arahy.Tifrunner.gnm1.ann1.Arahy.VNC1H2	glycoside hydrolase family 81 protein; IPR005200 (Glycoside hydrolase, family 81); GO:0016998 (cell wall macromolecule catabolic process)	arahy.Tifrunner.gnm1.Arahy.04	125717984	125718373
arahy.Tifrunner.gnm1.ann1.Arahy.DBFW6U	tRNA (Guanine-N2-)-methyltransferase n=1 Tax=Pararge aegeria RepID=S4NU39_9NEOP; IPR002905 (tRNA methyltransferase, Trm1), IPR005200 (Glycoside hydrolase, family 81); GO:0003723 (RNA binding), GO:0004...	arahy.Tifrunner.gnm1.Arahy.04	125721341	125728935
arahy.Tifrunner.gnm1.ann1.Arahy.NV11DU	glycoside hydrolase family 81 protein; IPR005200 (Glycoside hydrolase, family 81); GO:0016998 (cell wall macromolecule catabolic process)	arahy.Tifrunner.gnm1.Arahy.04	125731233	125733127
arahy.Tifrunner.gnm1.ann1.Arahy.QD4BFE	Unknown protein	arahy.Tifrunner.gnm1.Arahy.04	125732665	125743622
arahy.Tifrunner.gnm1.ann1.Arahy.S1RP4E	glycoside hydrolase family 81 protein; IPR005200 (Glycoside hydrolase, family 81); GO:0016998 (cell wall macromolecule catabolic process)	arahy.Tifrunner.gnm1.Arahy.04	125737901	125739958
arahy.Tifrunner.gnm1.ann1.Arahy.MEJ08X	glycoside hydrolase family 81 protein; IPR005200 (Glycoside hydrolase, family 81); GO:0016998 (cell wall macromolecule catabolic process)	arahy.Tifrunner.gnm1.Arahy.04	125741898	125746181
arahy.Tifrunner.gnm1.ann1.Arahy.97V9F3	glycoside hydrolase family 81 protein; IPR005200 (Glycoside hydrolase, family 81); GO:0016998 (cell wall macromolecule catabolic process)	arahy.Tifrunner.gnm1.Arahy.04	125746788	125748602
arahy.Tifrunner.gnm1.ann1.Arahy.KTS9L2	Beta-glucan-binding protein n=1 Tax=Medicago truncatula RepID=G8A0L0_MEDTR; IPR005200 (Glycoside hydrolase, family 81); GO:0016998 (cell wall macromolecule catabolic process)	arahy.Tifrunner.gnm1.Arahy.04	125748605	125750599
arahy.Tifrunner.gnm1.ann1.Arahy.9B6JUI	glycoside hydrolase family 81 protein; IPR005200 (Glycoside hydrolase, family 81); GO:0016998 (cell wall macromolecule catabolic process)	arahy.Tifrunner.gnm1.Arahy.04	125750609	125752693
arahy.Tifrunner.gnm1.ann1.Arahy.Q3G26L	Protein kinase superfamily protein; IPR011009 (Protein kinase-like domain); GO:0004672 (protein kinase activity), GO:0004674 (protein serine/threonine kinase activity), GO:0005524 (ATP binding), GO:00...	arahy.Tifrunner.gnm1.Arahy.04	125770913	125776173
arahy.Tifrunner.gnm1.ann1.Arahy.SG5ZZ4	unknown protein; FUNCTIONS IN: molecular_function unknown; INVOLVED IN: biological_process unknown; LOCATED IN: membrane; EXPRESSED IN: 25 plant structures; EXPRESSED DURING: 15 growth stages ; IPR005...	arahy.Tifrunner.gnm1.Arahy.04	125778244	125782092
arahy.Tifrunner.gnm1.ann1.Arahy.N06CEL	Unknown protein	arahy.Tifrunner.gnm1.Arahy.04	125798335	125799251
arahy.Tifrunner.gnm1.ann1.Arahy.5YP9G9	trehalase 1; IPR001661 (Glycoside hydrolase, family 37); GO:0003824 (catalytic activity), GO:0005991 (trehalose metabolic process)	arahy.Tifrunner.gnm1.Arahy.04	125804212	125811966
arahy.Tifrunner.gnm1.ann1.Arahy.3QCW2V	F-box protein interaction domain protein; IPR001810 (F-box domain), IPR011043 (Galactose oxidase/kelch, beta-propeller), IPR017451 (F-box associated interaction domain); GO:0005515 (protein binding)	arahy.Tifrunner.gnm1.Arahy.04	125830520	125834005
arahy.Tifrunner.gnm1.ann1.Arahy.49KH4I	F-box protein interaction domain protein; IPR001810 (F-box domain), IPR011043 (Galactose oxidase/kelch, beta-propeller), IPR017451 (F-box associated interaction domain); GO:0005515 (protein binding)	arahy.Tifrunner.gnm1.Arahy.04	125835996	125837951
arahy.Tifrunner.gnm1.ann1.Arahy.UVK6N8	Zinc finger MYM-type protein n=1 Tax=Medicago truncatula RepID=G7IL73_MEDTR	arahy.Tifrunner.gnm1.Arahy.04	125859555	125860032
arahy.Tifrunner.gnm1.ann1.Arahy.UEB6DQ	Unknown protein	arahy.Tifrunner.gnm1.Arahy.04	125863427	125864241
arahy.Tifrunner.gnm1.ann1.Arahy.D3QJB3	uncharacterized protein LOC100817510 [Glycine max]	arahy.Tifrunner.gnm1.Arahy.04	125867674	125868781
arahy.Tifrunner.gnm1.ann1.Arahy.KIE2XR	cytokinin oxidase/dehydrogenase 1; IPR015943 (WD40/YVTN repeat-like-containing domain), IPR016166 (FAD-binding, type 2); GO:0003824 (catalytic activity), GO:0005515 (protein binding), GO:0050660 (flav...	arahy.Tifrunner.gnm1.Arahy.04	125871003	125874225
arahy.Tifrunner.gnm1.ann1.Arahy.HJB560	homolog of DNA mismatch repair protein MSH3	arahy.Tifrunner.gnm1.Arahy.04	125876450	125880173
arahy.Tifrunner.gnm1.ann1.Arahy.ZHL4B7	Unknown protein	arahy.Tifrunner.gnm1.Arahy.04	125886464	125888298
arahy.Tifrunner.gnm1.ann1.Arahy.Q7VTCQ	Disease resistance protein (CC-NBS-LRR class) family; IPR000767 (Disease resistance protein), IPR001611 (Leucine-rich repeat), IPR003591 (Leucine-rich repeat, typical subtype), IPR027417 (P-loop conta...	arahy.Tifrunner.gnm1.Arahy.04	125904648	125913229
arahy.Tifrunner.gnm1.ann1.Arahy.SK6LYR	Disease resistance protein (TIR-NBS-LRR class); IPR000767 (Disease resistance protein), IPR001611 (Leucine-rich repeat), IPR027417 (P-loop containing nucleoside triphosphate hydrolase); GO:0005515 (pr...	arahy.Tifrunner.gnm1.Arahy.04	125919867	125922353
arahy.Tifrunner.gnm1.ann1.Arahy.9YX67Z	disease resistance protein (CC-NBS-LRR class) family protein; IPR000767 (Disease resistance protein), IPR001611 (Leucine-rich repeat), IPR003591 (Leucine-rich repeat, typical subtype), IPR027417 (P-lo...	arahy.Tifrunner.gnm1.Arahy.04	125933796	125935754
arahy.Tifrunner.gnm1.ann1.Arahy.1RZ0PJ	Disease resistance protein (TIR-NBS-LRR class); IPR000767 (Disease resistance protein), IPR027417 (P-loop containing nucleoside triphosphate hydrolase); GO:0006952 (defense response), GO:0043531 (ADP ...	arahy.Tifrunner.gnm1.Arahy.04	125978283	125982796
arahy.Tifrunner.gnm1.ann1.Arahy.EMYT0X	nuclear matrix constituent protein-related	arahy.Tifrunner.gnm1.Arahy.04	125988874	125995363
arahy.Tifrunner.gnm1.ann1.Arahy.GUVP28	translation initiation factor eIF-2B delta subunit; IPR000649 (Initiation factor 2B-related); GO:0044237 (cellular metabolic process)	arahy.Tifrunner.gnm1.Arahy.04	125997278	126002583
arahy.Tifrunner.gnm1.ann1.Arahy.47Q1NW	transcription factor CYCLOIDEA-like isoform X3 [Glycine max]; IPR005333 (Transcription factor, TCP)	arahy.Tifrunner.gnm1.Arahy.04	126017493	126020268
arahy.Tifrunner.gnm1.ann1.Arahy.M31XXH	PsaB RNA-binding protein; IPR009472 (Protein of unknown function DUF1092)	arahy.Tifrunner.gnm1.Arahy.04	126079827	126083414
arahy.Tifrunner.gnm1.ann1.Arahy.FBA9Q8	allene oxide cyclase 4; IPR009410 (Allene oxide cyclase); GO:0009507 (chloroplast), GO:0016853 (isomerase activity)	arahy.Tifrunner.gnm1.Arahy.04	126083753	126089001
arahy.Tifrunner.gnm1.ann1.Arahy.I4UW8B	uncharacterized protein LOC100804073 isoform X1 [Glycine max]	arahy.Tifrunner.gnm1.Arahy.04	126094551	126100597
arahy.Tifrunner.gnm1.ann1.Arahy.M55N9J	F-box protein interaction domain protein; IPR001810 (F-box domain), IPR011043 (Galactose oxidase/kelch, beta-propeller), IPR017451 (F-box associated interaction domain); GO:0005515 (protein binding)	arahy.Tifrunner.gnm1.Arahy.04	126130999	126132240
arahy.Tifrunner.gnm1.ann1.Arahy.T8A68D	F-box protein interaction domain protein; IPR001810 (F-box domain), IPR017451 (F-box associated interaction domain); GO:0005515 (protein binding)	arahy.Tifrunner.gnm1.Arahy.04	126134560	126137361
arahy.Tifrunner.gnm1.ann1.Arahy.G8890U	Unknown protein	arahy.Tifrunner.gnm1.Arahy.04	126148887	126150922
arahy.Tifrunner.gnm1.ann1.Arahy.8CD6MN	F-box and associated interaction domains-containing protein; IPR001810 (F-box domain), IPR011043 (Galactose oxidase/kelch, beta-propeller), IPR017451 (F-box associated interaction domain); GO:0005515 ...	arahy.Tifrunner.gnm1.Arahy.04	126153628	126155731
arahy.Tifrunner.gnm1.ann1.Arahy.E24BV5	F-box protein interaction domain protein	arahy.Tifrunner.gnm1.Arahy.04	126164844	126168755
arahy.Tifrunner.gnm1.ann1.Arahy.A0TG2R	F-box and associated interaction domains-containing protein; IPR001810 (F-box domain), IPR011043 (Galactose oxidase/kelch, beta-propeller), IPR017451 (F-box associated interaction domain); GO:0005515 ...	arahy.Tifrunner.gnm1.Arahy.04	126168974	126172112
arahy.Tifrunner.gnm1.ann1.Arahy.55LDGL	aldo/keto reductase family oxidoreductase; IPR001395 (Aldo/keto reductase), IPR023210 (NADP-dependent oxidoreductase domain)	arahy.Tifrunner.gnm1.Arahy.04	126187972	126190756
arahy.Tifrunner.gnm1.ann1.Arahy.MLX6BD	F-box and associated interaction domains-containing protein; IPR001810 (F-box domain), IPR017451 (F-box associated interaction domain); GO:0005515 (protein binding)	arahy.Tifrunner.gnm1.Arahy.04	126206667	126209637
arahy.Tifrunner.gnm1.ann1.Arahy.MW3FU7	F-box protein interaction domain protein; IPR017451 (F-box associated interaction domain)	arahy.Tifrunner.gnm1.Arahy.04	126213068	126213892
arahy.Tifrunner.gnm1.ann1.Arahy.C63SCF	F-box family protein; IPR001810 (F-box domain), IPR011043 (Galactose oxidase/kelch, beta-propeller), IPR017451 (F-box associated interaction domain); GO:0005515 (protein binding)	arahy.Tifrunner.gnm1.Arahy.04	126219967	126221181
arahy.Tifrunner.gnm1.ann1.Arahy.STKI0D	F-box and associated interaction domains-containing protein; IPR001810 (F-box domain), IPR011043 (Galactose oxidase/kelch, beta-propeller), IPR015915 (Kelch-type beta propeller), IPR017451 (F-box asso...	arahy.Tifrunner.gnm1.Arahy.04	126223702	126224850
arahy.Tifrunner.gnm1.ann1.Arahy.XM65SU	F-box and associated interaction domains-containing protein; IPR001810 (F-box domain), IPR011043 (Galactose oxidase/kelch, beta-propeller), IPR017451 (F-box associated interaction domain); GO:0005515 ...	arahy.Tifrunner.gnm1.Arahy.04	126228092	126229243
arahy.Tifrunner.gnm1.ann1.Arahy.UAB7P3	Disease resistance protein (TIR-NBS-LRR class) family; IPR000157 (Toll/interleukin-1 receptor homology (TIR) domain), IPR000767 (Disease resistance protein), IPR027417 (P-loop containing nucleoside tr...	arahy.Tifrunner.gnm1.Arahy.04	126237833	126239670
arahy.Tifrunner.gnm1.ann1.Arahy.AE1TV9	F-box and associated interaction domains-containing protein; IPR001810 (F-box domain), IPR011043 (Galactose oxidase/kelch, beta-propeller), IPR017451 (F-box associated interaction domain); GO:0005515 ...	arahy.Tifrunner.gnm1.Arahy.04	126240955	126245492
arahy.Tifrunner.gnm1.ann1.Arahy.1KF5C4	F-box and associated interaction domains-containing protein; IPR001810 (F-box domain), IPR011043 (Galactose oxidase/kelch, beta-propeller), IPR017451 (F-box associated interaction domain); GO:0005515 ...	arahy.Tifrunner.gnm1.Arahy.04	126264431	126266115
arahy.Tifrunner.gnm1.ann1.Arahy.EFML97	F-box and associated interaction domains-containing protein; IPR001810 (F-box domain), IPR011043 (Galactose oxidase/kelch, beta-propeller), IPR017451 (F-box associated interaction domain); GO:0005515 ...	arahy.Tifrunner.gnm1.Arahy.04	126269923	126275534
arahy.Tifrunner.gnm1.ann1.Arahy.YKB5HU	Disease resistance protein (TIR-NBS-LRR class) family; IPR000157 (Toll/interleukin-1 receptor homology (TIR) domain), IPR000767 (Disease resistance protein), IPR027417 (P-loop containing nucleoside tr...	arahy.Tifrunner.gnm1.Arahy.04	126280942	126284668
arahy.Tifrunner.gnm1.ann1.Arahy.7G7GME	Disease resistance protein (TIR-NBS-LRR class) family; IPR000157 (Toll/interleukin-1 receptor homology (TIR) domain), IPR000767 (Disease resistance protein), IPR027417 (P-loop containing nucleoside tr...	arahy.Tifrunner.gnm1.Arahy.04	126301958	126307473
arahy.Tifrunner.gnm1.ann1.Arahy.09C040	F-box protein interaction domain protein; IPR001810 (F-box domain), IPR011043 (Galactose oxidase/kelch, beta-propeller), IPR017451 (F-box associated interaction domain); GO:0005515 (protein binding)	arahy.Tifrunner.gnm1.Arahy.04	126308653	126310678
arahy.Tifrunner.gnm1.ann1.Arahy.DFN1EJ	Disease resistance protein (TIR-NBS-LRR class) family; IPR000157 (Toll/interleukin-1 receptor homology (TIR) domain), IPR000767 (Disease resistance protein), IPR027417 (P-loop containing nucleoside tr...	arahy.Tifrunner.gnm1.Arahy.04	126313148	126316940
arahy.Tifrunner.gnm1.ann1.Arahy.MMWN9B	F-box and associated interaction domains-containing protein; IPR001810 (F-box domain), IPR011043 (Galactose oxidase/kelch, beta-propeller), IPR017451 (F-box associated interaction domain); GO:0005515 ...	arahy.Tifrunner.gnm1.Arahy.04	126327151	126329676
arahy.Tifrunner.gnm1.ann1.Arahy.X0G52T	F-box protein interaction domain protein; IPR001810 (F-box domain), IPR011043 (Galactose oxidase/kelch, beta-propeller), IPR017451 (F-box associated interaction domain); GO:0005515 (protein binding)	arahy.Tifrunner.gnm1.Arahy.04	126331292	126333863
arahy.Tifrunner.gnm1.ann1.Arahy.8Z3MAM	Disease resistance protein (TIR-NBS-LRR class) family; IPR000157 (Toll/interleukin-1 receptor homology (TIR) domain); GO:0005515 (protein binding), GO:0007165 (signal transduction)	arahy.Tifrunner.gnm1.Arahy.04	126338144	126341588
arahy.Tifrunner.gnm1.ann1.Arahy.R40TSQ	F-box family protein; IPR001810 (F-box domain), IPR017451 (F-box associated interaction domain); GO:0005515 (protein binding)	arahy.Tifrunner.gnm1.Arahy.04	126344634	126346218
arahy.Tifrunner.gnm1.ann1.Arahy.7LAG9G	F-box protein interaction domain protein; IPR001810 (F-box domain), IPR011043 (Galactose oxidase/kelch, beta-propeller), IPR017451 (F-box associated interaction domain); GO:0005515 (protein binding)	arahy.Tifrunner.gnm1.Arahy.04	126348724	126350809
arahy.Tifrunner.gnm1.ann1.Arahy.1I50BY	F-box protein interaction domain protein; IPR001810 (F-box domain), IPR011043 (Galactose oxidase/kelch, beta-propeller), IPR017451 (F-box associated interaction domain); GO:0005515 (protein binding)	arahy.Tifrunner.gnm1.Arahy.04	126357559	126359398
arahy.Tifrunner.gnm1.ann1.Arahy.LFQ4L6	F-box family protein; IPR001810 (F-box domain), IPR011043 (Galactose oxidase/kelch, beta-propeller), IPR017451 (F-box associated interaction domain); GO:0005515 (protein binding)	arahy.Tifrunner.gnm1.Arahy.04	126370081	126372707
arahy.Tifrunner.gnm1.ann1.Arahy.1H6I1Z	F-box protein interaction domain protein; IPR001810 (F-box domain), IPR011043 (Galactose oxidase/kelch, beta-propeller), IPR017451 (F-box associated interaction domain); GO:0005515 (protein binding)	arahy.Tifrunner.gnm1.Arahy.04	126382318	126384002
arahy.Tifrunner.gnm1.ann1.Arahy.VP47LX	F-box protein interaction domain protein; IPR011043 (Galactose oxidase/kelch, beta-propeller), IPR017451 (F-box associated interaction domain)	arahy.Tifrunner.gnm1.Arahy.04	126386499	126389000
arahy.Tifrunner.gnm1.ann1.Arahy.5S93BF	F-box family protein; IPR001810 (F-box domain), IPR017451 (F-box associated interaction domain); GO:0005515 (protein binding)	arahy.Tifrunner.gnm1.Arahy.04	126390240	126392860
arahy.Tifrunner.gnm1.ann1.Arahy.3QD0EH	F-box protein interaction domain protein; IPR001810 (F-box domain), IPR011043 (Galactose oxidase/kelch, beta-propeller), IPR017451 (F-box associated interaction domain); GO:0005515 (protein binding)	arahy.Tifrunner.gnm1.Arahy.04	126392903	126397292
arahy.Tifrunner.gnm1.ann1.Arahy.AE3Y24	F-box protein interaction domain protein; IPR001810 (F-box domain), IPR011043 (Galactose oxidase/kelch, beta-propeller), IPR017451 (F-box associated interaction domain); GO:0005515 (protein binding)	arahy.Tifrunner.gnm1.Arahy.04	126424830	126430414
arahy.Tifrunner.gnm1.ann1.Arahy.01135Y	F-box protein interaction domain protein	arahy.Tifrunner.gnm1.Arahy.04	126431770	126435886
arahy.Tifrunner.gnm1.ann1.Arahy.5LL8V1	F-box protein interaction domain protein; IPR001810 (F-box domain), IPR011043 (Galactose oxidase/kelch, beta-propeller), IPR017451 (F-box associated interaction domain); GO:0005515 (protein binding)	arahy.Tifrunner.gnm1.Arahy.04	126437700	126440359
arahy.Tifrunner.gnm1.ann1.Arahy.L21ARI	F-box protein interaction domain protein; IPR001810 (F-box domain); GO:0005515 (protein binding)	arahy.Tifrunner.gnm1.Arahy.04	126454815	126457884
arahy.Tifrunner.gnm1.ann1.Arahy.SLE2S5	F-box protein interaction domain protein; IPR001810 (F-box domain), IPR011043 (Galactose oxidase/kelch, beta-propeller), IPR017451 (F-box associated interaction domain); GO:0005515 (protein binding)	arahy.Tifrunner.gnm1.Arahy.04	126461799	126463007
arahy.Tifrunner.gnm1.ann1.Arahy.6ZWR36	F-box protein interaction domain protein; IPR001810 (F-box domain); GO:0005515 (protein binding)	arahy.Tifrunner.gnm1.Arahy.04	126470056	126472376
arahy.Tifrunner.gnm1.ann1.Arahy.5I2TXN	ethylene-responsive transcription factor 1B; IPR016177 (DNA-binding domain); GO:0003677 (DNA binding), GO:0003700 (sequence-specific DNA binding transcription factor activity)	arahy.Tifrunner.gnm1.Arahy.04	126496698	126500765
arahy.Tifrunner.gnm1.ann1.Arahy.IL8BCJ	Polyadenylate-binding protein n=2 Tax=Medicago truncatula RepID=G7L545_MEDTR; IPR012677 (Nucleotide-binding, alpha-beta plait); GO:0000166 (nucleotide binding), GO:0003676 (nucleic acid binding)	arahy.Tifrunner.gnm1.Arahy.04	126519564	126524863
arahy.Tifrunner.gnm1.ann1.Arahy.VMJF59	myb/SANT-like DNA-binding domain protein; IPR009057 (Homeodomain-like); GO:0003677 (DNA binding)	arahy.Tifrunner.gnm1.Arahy.04	126528486	126532064
arahy.Tifrunner.gnm1.ann1.Arahy.UP9I24	ADP-ribosylation factor GTPase-activating protein AGD3-like [Glycine max]; IPR001164 (Arf GTPase activating protein), IPR011993 (Pleckstrin homology-like domain), IPR020683 (Ankyrin repeat-containing ...	arahy.Tifrunner.gnm1.Arahy.04	126535568	126543412
arahy.Tifrunner.gnm1.ann1.Arahy.GED73I	Protein kinase superfamily protein; IPR011009 (Protein kinase-like domain); GO:0004672 (protein kinase activity), GO:0005524 (ATP binding), GO:0006468 (protein phosphorylation)	arahy.Tifrunner.gnm1.Arahy.04	126546636	126549653
arahy.Tifrunner.gnm1.ann1.Arahy.AHGI2W	serine carboxypeptidase-like 45; IPR001563 (Peptidase S10, serine carboxypeptidase); GO:0004185 (serine-type carboxypeptidase activity), GO:0006508 (proteolysis)	arahy.Tifrunner.gnm1.Arahy.04	126551557	126555187
arahy.Tifrunner.gnm1.ann1.Arahy.W5XP03	C-terminal domain phosphatase-like 3; IPR001357 (BRCT domain), IPR004274 (NLI interacting factor), IPR023214 (HAD-like domain); GO:0004721 (phosphoprotein phosphatase activity), GO:0005515 (protein bi...	arahy.Tifrunner.gnm1.Arahy.04	126568400	126575955
arahy.Tifrunner.gnm1.ann1.Arahy.FX1Z4A	E3 ubiquitin protein ligase DRIP2-like [Glycine max]	arahy.Tifrunner.gnm1.Arahy.04	126580390	126596198
arahy.Tifrunner.gnm1.ann1.Arahy.NCWU1I	histone-lysine N-methyltransferase SUVR5-like isoform X2 [Glycine max]; IPR000313 (PWWP domain), IPR001214 (SET domain), IPR003616 (Post-SET domain), IPR003888 (FY-rich, N-terminal), IPR003889 (FY-ric...	arahy.Tifrunner.gnm1.Arahy.04	126617409	126625665
arahy.Tifrunner.gnm1.ann1.Arahy.H4IXYG	Unknown protein; IPR015300 (DNA-binding pseudobarrel domain)	arahy.Tifrunner.gnm1.Arahy.04	126641283	126641831

## Sheet: Table S4
Table S4 Gene models in QTL region II, chromosome A08
Gene LIS identifier	Gene Description	Chromosome LIS identifier	Chromosome Location Start	Chromosome Location End
arahy.Tifrunner.gnm1.ann1.Arahy.XJIX3Z	membrane-anchored ubiquitin-fold protein 2	arahy.Tifrunner.gnm1.Arahy.08	50301644	50309008
arahy.Tifrunner.gnm1.ann1.Arahy.V2EIWI	uncharacterized protein LOC100792919 isoform X4 [Glycine max]	arahy.Tifrunner.gnm1.Arahy.08	50309889	50313235
arahy.Tifrunner.gnm1.ann1.Arahy.GD0HFB	HXXXD-type acyl-transferase family protein; IPR003480 (Transferase), IPR023213 (Chloramphenicol acetyltransferase-like domain)	arahy.Tifrunner.gnm1.Arahy.08	50328073	50333556
arahy.Tifrunner.gnm1.ann1.Arahy.UA4Z3X	protein DEK-like isoform X2 [Glycine max]; IPR009057 (Homeodomain-like), IPR014876 (DEK, C-terminal); GO:0003677 (DNA binding)	arahy.Tifrunner.gnm1.Arahy.08	50336131	50342489
arahy.Tifrunner.gnm1.ann1.Arahy.Z6G03S	DNA-binding family protein; IPR009057 (Homeodomain-like), IPR011991 (Winged helix-turn-helix DNA-binding domain); GO:0003677 (DNA binding), GO:0003682 (chromatin binding), GO:0005515 (protein binding)	arahy.Tifrunner.gnm1.Arahy.08	50349955	50353829
arahy.Tifrunner.gnm1.ann1.Arahy.J3JCMQ	HVA22 homologue E; IPR004345 (TB2/DP1/HVA22-related protein)	arahy.Tifrunner.gnm1.Arahy.08	50364511	50367760
arahy.Tifrunner.gnm1.ann1.Arahy.R2IV6A	palmitoyl-acyl carrier protein thioesterase, chloroplastic-like [Glycine max]; IPR002864 (Acyl-ACP thioesterase); GO:0006633 (fatty acid biosynthetic process), GO:0016790 (thiolester hydrolase activit...	arahy.Tifrunner.gnm1.Arahy.08	50378604	50382872
arahy.Tifrunner.gnm1.ann1.Arahy.WD6S8S	Heavy metal transport/detoxification superfamily protein; IPR006121 (Heavy metal-associated domain, HMA); GO:0030001 (metal ion transport), GO:0046872 (metal ion binding)	arahy.Tifrunner.gnm1.Arahy.08	50387300	50389292
arahy.Tifrunner.gnm1.ann1.Arahy.XMC2I2	F-box/LRR-repeat protein At5g63520-like isoform X1 [Glycine max]; IPR001810 (F-box domain), IPR019494 (FIST C domain); GO:0005515 (protein binding)	arahy.Tifrunner.gnm1.Arahy.08	50416133	50424129
arahy.Tifrunner.gnm1.ann1.Arahy.70EPKV	Unknown protein	arahy.Tifrunner.gnm1.Arahy.08	50424685	50425721
arahy.Tifrunner.gnm1.ann1.Arahy.PD6YD2	CBS domain-containing protein CBSCBSPB1-like isoform X4 [Glycine max]; IPR000270 (Phox/Bem1p), IPR000644 (CBS domain); GO:0005515 (protein binding), GO:0030554 (adenyl nucleotide binding)	arahy.Tifrunner.gnm1.Arahy.08	50427071	50433397
arahy.Tifrunner.gnm1.ann1.Arahy.5QY6DW	non-specific phospholipase C6; IPR007312 (Phosphoesterase)	arahy.Tifrunner.gnm1.Arahy.08	50435626	50438910
arahy.Tifrunner.gnm1.ann1.Arahy.HT4698	mediator of RNA polymerase II transcription subunit 30-like [Glycine max]	arahy.Tifrunner.gnm1.Arahy.08	50439149	50445402
arahy.Tifrunner.gnm1.ann1.Arahy.S7ZFT4	tyrosine sulfotransferase-like protein; IPR010635 (Heparan sulphate 6-sulfotransferase/Protein-tyrosine sulfotransferase), IPR027417 (P-loop containing nucleoside triphosphate hydrolase); GO:0008146 (...	arahy.Tifrunner.gnm1.Arahy.08	50452902	50457668
arahy.Tifrunner.gnm1.ann1.Arahy.YTW6SU	thylakoid lumenal 17.9 kDa protein, chloroplast	arahy.Tifrunner.gnm1.Arahy.08	50458099	50461598
arahy.Tifrunner.gnm1.ann1.Arahy.S6H019	Major facilitator superfamily protein; IPR010658 (Nodulin-like), IPR016196 (Major facilitator superfamily domain, general substrate transporter)	arahy.Tifrunner.gnm1.Arahy.08	50465332	50468892
arahy.Tifrunner.gnm1.ann1.Arahy.97Y61N	dnaJ homolog subfamily B member 1-like isoform 1 [Glycine max]; IPR001623 (DnaJ domain), IPR024593 (Domain of unknown function DUF3444)	arahy.Tifrunner.gnm1.Arahy.08	50483819	50486240
arahy.Tifrunner.gnm1.ann1.Arahy.DHT5D0	nuclear factor Y, subunit C4; IPR009072 (Histone-fold), IPR027170 (Transcriptional activator NFYC/HAP5 subunit); GO:0003700 (sequence-specific DNA binding transcription factor activity), GO:0005622 (i...	arahy.Tifrunner.gnm1.Arahy.08	50513721	50516515
arahy.Tifrunner.gnm1.ann1.Arahy.4VGV06	transmembrane protein, putative; IPR015300 (DNA-binding pseudobarrel domain)	arahy.Tifrunner.gnm1.Arahy.08	50529752	50530597
arahy.Tifrunner.gnm1.ann1.Arahy.185HYR	molybdenum cofactor sulfurase-like [Glycine max]; IPR015421 (Pyridoxal phosphate-dependent transferase, major region, subdomain 1); GO:0003824 (catalytic activity), GO:0030170 (pyridoxal phosphate bin...	arahy.Tifrunner.gnm1.Arahy.08	50534761	50536664
arahy.Tifrunner.gnm1.ann1.Arahy.489AYV	hypothetical protein; IPR028015 (Coiled-coil domain-containing protein 84)	arahy.Tifrunner.gnm1.Arahy.08	50540792	50544833
arahy.Tifrunner.gnm1.ann1.Arahy.LX0PL1	HCP-like superfamily protein with MYND-type zinc finger; IPR001810 (F-box domain), IPR002893 (Zinc finger, MYND-type), IPR011990 (Tetratricopeptide-like helical); GO:0005515 (protein binding)	arahy.Tifrunner.gnm1.Arahy.08	50575160	50578175
arahy.Tifrunner.gnm1.ann1.Arahy.NVZ1RT	uncharacterized protein LOC100820572 isoform X1 [Glycine max]	arahy.Tifrunner.gnm1.Arahy.08	50585034	50590291
arahy.Tifrunner.gnm1.ann1.Arahy.FG8PXP	zinc finger MYM-type protein 1-like [Glycine max]	arahy.Tifrunner.gnm1.Arahy.08	50600236	50600812
arahy.Tifrunner.gnm1.ann1.Arahy.DN9D2L	zinc finger MYM-type protein 1-like [Glycine max]	arahy.Tifrunner.gnm1.Arahy.08	50603871	50604447
arahy.Tifrunner.gnm1.ann1.Arahy.228PAQ	purple acid phosphatase 27; IPR004843 (Phosphoesterase domain), IPR008963 (Purple acid phosphatase-like, N-terminal), IPR025733 (Iron/zinc purple acid phosphatase-like C-terminal domain); GO:0003993 (...	arahy.Tifrunner.gnm1.Arahy.08	50606522	50620778
arahy.Tifrunner.gnm1.ann1.Arahy.DQ5P63	snurportin-1-like [Glycine max]	arahy.Tifrunner.gnm1.Arahy.08	50613600	50616792
arahy.Tifrunner.gnm1.ann1.Arahy.C8GL8Z	SNF1-related protein kinase regulatory subunit gamma 1; IPR000644 (CBS domain), IPR013785 (Aldolase-type TIM barrel); GO:0003824 (catalytic activity), GO:0030554 (adenyl nucleotide binding)	arahy.Tifrunner.gnm1.Arahy.08	50633289	50640959
arahy.Tifrunner.gnm1.ann1.Arahy.7WG789	exocyst subunit exo70 family protein F1; IPR004140 (Exocyst complex protein Exo70), IPR016159 (Cullin repeat-like-containing domain); GO:0000145 (exocyst), GO:0006887 (exocytosis)	arahy.Tifrunner.gnm1.Arahy.08	50633487	50635550
arahy.Tifrunner.gnm1.ann1.Arahy.KXI0D1	peptidyl-prolyl cis-trans isomerases; hydrolases; nucleoside-triphosphatases; ATP binding; nucleotide binding; ATPases; IPR027417 (P-loop containing nucleoside triphosphate hydrolase); GO:0000166 (nuc...	arahy.Tifrunner.gnm1.Arahy.08	50659027	50671727
arahy.Tifrunner.gnm1.ann1.Arahy.3BP915	proteasome subunit beta type-7-A protein; IPR001353 (Proteasome, subunit alpha/beta), IPR004613 (Ribonuclease J), IPR009057 (Homeodomain-like); GO:0003677 (DNA binding), GO:0003723 (RNA binding), GO:0...	arahy.Tifrunner.gnm1.Arahy.08	50677258	50689169
arahy.Tifrunner.gnm1.ann1.Arahy.AY81KB	cycloeucalenol cycloisomerase	arahy.Tifrunner.gnm1.Arahy.08	50689530	50693176
arahy.Tifrunner.gnm1.ann1.Arahy.P1PKKY	Protein kinase superfamily protein; IPR001611 (Leucine-rich repeat), IPR003591 (Leucine-rich repeat, typical subtype), IPR011009 (Protein kinase-like domain), IPR013320 (Concanavalin A-like lectin/glu...	arahy.Tifrunner.gnm1.Arahy.08	50700710	50706595
arahy.Tifrunner.gnm1.ann1.Arahy.N7FYSY	adenylate kinase 1; IPR000850 (Adenylate kinase/UMP-CMP kinase), IPR027417 (P-loop containing nucleoside triphosphate hydrolase); GO:0004017 (adenylate kinase activity), GO:0005524 (ATP binding), GO:0...	arahy.Tifrunner.gnm1.Arahy.08	50721573	50723451
arahy.Tifrunner.gnm1.ann1.Arahy.L700WL	4-coumarate:CoA ligase 2; IPR000873 (AMP-dependent synthetase/ligase), IPR025110 (AMP-binding enzyme C-terminal domain); GO:0003824 (catalytic activity), GO:0008152 (metabolic process)	arahy.Tifrunner.gnm1.Arahy.08	50725449	50731693
arahy.Tifrunner.gnm1.ann1.Arahy.1D5X8L	transcription factor, putative; IPR003347 (JmjC domain); GO:0005515 (protein binding)	arahy.Tifrunner.gnm1.Arahy.08	50739826	50743274
arahy.Tifrunner.gnm1.ann1.Arahy.UIL8YU	F-box family protein; IPR001810 (F-box domain), IPR017451 (F-box associated interaction domain); GO:0005515 (protein binding)	arahy.Tifrunner.gnm1.Arahy.08	50753993	50759414
arahy.Tifrunner.gnm1.ann1.Arahy.B4RYFW	E3 ubiquitin ligase PUB14, putative n=1 Tax=Ricinus communis RepID=B9SJ37_RICCO; IPR013083 (Zinc finger, RING/FYVE/PHD-type), IPR016024 (Armadillo-type fold); GO:0000151 (ubiquitin ligase complex), GO...	arahy.Tifrunner.gnm1.Arahy.08	50762050	50763901
arahy.Tifrunner.gnm1.ann1.Arahy.Y9SFAP	transcription factor, putative; IPR003347 (JmjC domain); GO:0005515 (protein binding)	arahy.Tifrunner.gnm1.Arahy.08	50765692	50771320
arahy.Tifrunner.gnm1.ann1.Arahy.V9DPYW	Protein of Unknown Function (DUF239); IPR004314 (Domain of unknown function DUF239), IPR025521 (Domain of unknown function DUF4409)	arahy.Tifrunner.gnm1.Arahy.08	50772200	50778698
arahy.Tifrunner.gnm1.ann1.Arahy.X1G4VU	uncharacterized protein LOC100796720 isoform X2 [Glycine max]	arahy.Tifrunner.gnm1.Arahy.08	50788129	50794383
arahy.Tifrunner.gnm1.ann1.Arahy.F1J4V4	receptor-like protein kinase 2; IPR001611 (Leucine-rich repeat), IPR003591 (Leucine-rich repeat, typical subtype), IPR013210 (Leucine-rich repeat-containing N-terminal, type 2), IPR025875 (Leucine ric...	arahy.Tifrunner.gnm1.Arahy.08	50797676	50802231
arahy.Tifrunner.gnm1.ann1.Arahy.MS0L9J	MORC family CW-type zinc finger protein 3-like isoform X2 [Glycine max]; IPR003594 (Histidine kinase-like ATPase, ATP-binding domain); GO:0005524 (ATP binding)	arahy.Tifrunner.gnm1.Arahy.08	50830290	50839876
arahy.Tifrunner.gnm1.ann1.Arahy.H1PHD7	uncharacterized protein LOC100813171 isoform X1 [Glycine max]	arahy.Tifrunner.gnm1.Arahy.08	50863091	50868791
arahy.Tifrunner.gnm1.ann1.Arahy.MUJB9R	Glutaredoxin family protein; IPR012336 (Thioredoxin-like fold); GO:0009055 (electron carrier activity), GO:0015035 (protein disulfide oxidoreductase activity), GO:0045454 (cell redox homeostasis)	arahy.Tifrunner.gnm1.Arahy.08	50869416	50872031
arahy.Tifrunner.gnm1.ann1.Arahy.GNW9LV	anthranilate phosphoribosyltransferase; IPR005940 (Anthranilate phosphoribosyl transferase); GO:0000162 (tryptophan biosynthetic process), GO:0004048 (anthranilate phosphoribosyltransferase activity),...	arahy.Tifrunner.gnm1.Arahy.08	50873226	50876377
arahy.Tifrunner.gnm1.ann1.Arahy.XM6SM1	wall-associated receptor kinase-like 15-like [Glycine max]; IPR025287 (Wall-associated receptor kinase galacturonan-binding domain); GO:0030247 (polysaccharide binding)	arahy.Tifrunner.gnm1.Arahy.08	50876967	50879259
arahy.Tifrunner.gnm1.ann1.Arahy.9TFG5W	phox (PX) domain protein; IPR001683 (Phox homologous domain), IPR011031 (Multihaem cytochrome), IPR025258 (Domain of unknown function DUF4206); GO:0035091 (phosphatidylinositol binding)	arahy.Tifrunner.gnm1.Arahy.08	50881761	50887656
arahy.Tifrunner.gnm1.ann1.Arahy.L8TCL4	uncharacterized protein LOC100815819 isoform X1 [Glycine max]	arahy.Tifrunner.gnm1.Arahy.08	50888146	50891776
arahy.Tifrunner.gnm1.ann1.Arahy.68I129	uncharacterized protein LOC100782176 isoform X1 [Glycine max]; IPR001943 (UVR domain), IPR007474 (ApaG domain); GO:0005515 (protein binding)	arahy.Tifrunner.gnm1.Arahy.08	50898195	50901078
arahy.Tifrunner.gnm1.ann1.Arahy.L114HI	3-isopropylmalate dehydratase, large subunit; IPR015937 (Aconitase/isopropylmalate dehydratase); GO:0003994 (aconitate hydratase activity), GO:0006099 (tricarboxylic acid cycle), GO:0008152 (metabolic...	arahy.Tifrunner.gnm1.Arahy.08	50902785	50909521
arahy.Tifrunner.gnm1.ann1.Arahy.9ZWK3I	Glucose-6-phosphate/phosphate translocator-related; IPR004696 (Triose phosphate/phosphoenolpyruvate translocator), IPR004853 (Triose-phosphate transporter domain); GO:0005215 (transporter activity), G...	arahy.Tifrunner.gnm1.Arahy.08	50912115	50916187
arahy.Tifrunner.gnm1.ann1.Arahy.HJVQ9Q	SWI3, ADA2, N-CoR and tfiiib DNA-binding domain protein; IPR009057 (Homeodomain-like); GO:0003677 (DNA binding), GO:0003682 (chromatin binding)	arahy.Tifrunner.gnm1.Arahy.08	50918110	50919757
arahy.Tifrunner.gnm1.ann1.Arahy.XMW6VU	Leucine-rich repeat receptor-like protein kinase family protein; IPR001611 (Leucine-rich repeat), IPR003591 (Leucine-rich repeat, typical subtype), IPR025875 (Leucine rich repeat 4); GO:0005515 (prote...	arahy.Tifrunner.gnm1.Arahy.08	50922024	50926546
arahy.Tifrunner.gnm1.ann1.Arahy.CTKS8M	ARID/BRIGHT DNA-binding domain; ELM2 domain protein	arahy.Tifrunner.gnm1.Arahy.08	50928352	50932031
arahy.Tifrunner.gnm1.ann1.Arahy.WCFZ4Q	zinc-finger protein 1; IPR015880 (Zinc finger, C2H2-like); GO:0046872 (metal ion binding)	arahy.Tifrunner.gnm1.Arahy.08	50943117	50945148
arahy.Tifrunner.gnm1.ann1.Arahy.V2SWQ9	Calcium-binding EF hand family protein; IPR011992 (EF-hand domain pair); GO:0005509 (calcium ion binding)	arahy.Tifrunner.gnm1.Arahy.08	50949365	50952844
arahy.Tifrunner.gnm1.ann1.Arahy.EV1067	GTP-binding protein [Glycine max]; IPR001806 (Small GTPase superfamily), IPR027417 (P-loop containing nucleoside triphosphate hydrolase); GO:0005525 (GTP binding), GO:0005622 (intracellular), GO:00072...	arahy.Tifrunner.gnm1.Arahy.08	50956741	50959259
arahy.Tifrunner.gnm1.ann1.Arahy.7T5QAW	unknown protein; Has 44 Blast hits to 44 proteins in 16 species: Archae - 0; Bacteria - 0; Metazoa - 0; Fungi - 0; Plants - 44; Viruses - 0; Other Eukaryotes - 0 (source: NCBI BLink).	arahy.Tifrunner.gnm1.Arahy.08	50959186	50962719
arahy.Tifrunner.gnm1.ann1.Arahy.Y71GGS	zinc finger RNA-binding protein-like [Glycine max]; IPR003604 (Zinc finger, U1-type); GO:0003676 (nucleic acid binding), GO:0008270 (zinc ion binding)	arahy.Tifrunner.gnm1.Arahy.08	50962694	50965761
arahy.Tifrunner.gnm1.ann1.Arahy.YQM2EG	heparanase-like protein 1-like isoform X2 [Glycine max]; IPR005199 (Glycoside hydrolase, family 79); GO:0016020 (membrane)	arahy.Tifrunner.gnm1.Arahy.08	50966505	50974732
arahy.Tifrunner.gnm1.ann1.Arahy.ZQ0E46	soluble N-ethylmaleimide-sensitive factor adaptor protein 33; IPR000727 (Target SNARE coiled-coil domain); GO:0005515 (protein binding)	arahy.Tifrunner.gnm1.Arahy.08	50967240	50968982
arahy.Tifrunner.gnm1.ann1.Arahy.WR30JV	ATP-dependent RNA helicase, putative; IPR001650 (Helicase, C-terminal), IPR007502 (Helicase-associated domain), IPR011709 (Domain of unknown function DUF1605), IPR014001 (Helicase, superfamily 1/2, AT...	arahy.Tifrunner.gnm1.Arahy.08	50977095	50985254
arahy.Tifrunner.gnm1.ann1.Arahy.UB4QBN	uncharacterized protein LOC100796720 isoform X2 [Glycine max]	arahy.Tifrunner.gnm1.Arahy.08	50985171	50989669
arahy.Tifrunner.gnm1.ann1.Arahy.E5BCQS	Pentatricopeptide repeat (PPR) superfamily protein; IPR002885 (Pentatricopeptide repeat), IPR011990 (Tetratricopeptide-like helical); GO:0005515 (protein binding)	arahy.Tifrunner.gnm1.Arahy.08	50995362	50998091
arahy.Tifrunner.gnm1.ann1.Arahy.D3EHI2	chromodomain-helicase-DNA-binding protein 1-like isoform X2 [Glycine max]; IPR000330 (SNF2-related), IPR001650 (Helicase, C-terminal), IPR002711 (HNH endonuclease), IPR027417 (P-loop containing nucleo...	arahy.Tifrunner.gnm1.Arahy.08	51000369	51012485
arahy.Tifrunner.gnm1.ann1.Arahy.52HBJM	remorin-like [Glycine max]; IPR005516 (Remorin, C-terminal)	arahy.Tifrunner.gnm1.Arahy.08	51012510	51014350
arahy.Tifrunner.gnm1.ann1.Arahy.ZPNH9W	transcription factor UNE10-like [Glycine max]; IPR011598 (Myc-type, basic helix-loop-helix (bHLH) domain); GO:0046983 (protein dimerization activity)	arahy.Tifrunner.gnm1.Arahy.08	51019616	51023323
arahy.Tifrunner.gnm1.ann1.Arahy.T19D7U	Flavin-binding monooxygenase family protein; IPR020946 (Flavin monooxygenase-like); GO:0050660 (flavin adenine dinucleotide binding), GO:0050661 (NADP binding), GO:0055114 (oxidation-reduction process...	arahy.Tifrunner.gnm1.Arahy.08	51030696	51033523
arahy.Tifrunner.gnm1.ann1.Arahy.SK753M	uncharacterized protein LOC102662706 isoform X3 [Glycine max]; IPR008581 (Protein of unknown function DUF863, plant)	arahy.Tifrunner.gnm1.Arahy.08	51031421	51036507
arahy.Tifrunner.gnm1.ann1.Arahy.XRIR7A	Unknown protein	arahy.Tifrunner.gnm1.Arahy.08	51042530	51044514
arahy.Tifrunner.gnm1.ann1.Arahy.VVHC1U	unknown protein; Has 35333 Blast hits to 34131 proteins in 2444 species: Archae - 798; Bacteria - 22429; Metazoa - 974; Fungi - 991; Plants - 531; Viruses - 0; Other Eukaryotes - 9610 (source: NCBI BL...	arahy.Tifrunner.gnm1.Arahy.08	51046553	51050291
arahy.Tifrunner.gnm1.ann1.Arahy.10UC8X	MazG nucleotide pyrophosphohydrolase domain protein n=2 Tax=Zea mays RepID=B6SRV4_MAIZE	arahy.Tifrunner.gnm1.Arahy.08	51051587	51052930
arahy.Tifrunner.gnm1.ann1.Arahy.SDCR6H	ATP binding/protein serine/threonine kinase [Glycine max]; IPR001611 (Leucine-rich repeat), IPR003591 (Leucine-rich repeat, typical subtype), IPR011009 (Protein kinase-like domain), IPR013210 (Leucine...	arahy.Tifrunner.gnm1.Arahy.08	51056720	51060961
arahy.Tifrunner.gnm1.ann1.Arahy.0CJ0KN	WEAK movement UNDER BLUE LIGHT-like protein	arahy.Tifrunner.gnm1.Arahy.08	51082916	51084791
arahy.Tifrunner.gnm1.ann1.Arahy.78JRYT	eukaryotic translation initiation factor 5A; IPR001884 (Translation elongation factor IF5A); GO:0003723 (RNA binding), GO:0003746 (translation elongation factor activity), GO:0006452 (translational fr...	arahy.Tifrunner.gnm1.Arahy.08	51088157	51089893
arahy.Tifrunner.gnm1.ann1.Arahy.GBRU05	zinc finger MYM-type protein 1-like [Glycine max]; IPR006580 (Zinc finger, TTF-type), IPR012337 (Ribonuclease H-like domain), IPR025398 (Domain of unknown function DUF4371); GO:0003676 (nucleic acid b...	arahy.Tifrunner.gnm1.Arahy.08	51098049	51100566
arahy.Tifrunner.gnm1.ann1.Arahy.08V5V4	Protein kinase superfamily protein; IPR011009 (Protein kinase-like domain); GO:0004672 (protein kinase activity), GO:0004674 (protein serine/threonine kinase activity), GO:0005524 (ATP binding), GO:00...	arahy.Tifrunner.gnm1.Arahy.08	51106058	51111053
arahy.Tifrunner.gnm1.ann1.Arahy.I642JI	Actin-binding FH2 (Formin Homology) protein; IPR000008 (C2 domain), IPR015425 (Formin, FH2 domain), IPR027643 (Formin-like family, viridiplantae); GO:0005515 (protein binding), GO:0005884 (actin filam...	arahy.Tifrunner.gnm1.Arahy.08	51113787	51121810
arahy.Tifrunner.gnm1.ann1.Arahy.JQ6XER	zinc finger (C3HC4-type RING finger) family protein; IPR003111 (Peptidase S16, lon N-terminal), IPR011990 (Tetratricopeptide-like helical), IPR013083 (Zinc finger, RING/FYVE/PHD-type), IPR015947 (PUA-...	arahy.Tifrunner.gnm1.Arahy.08	51127058	51133292
arahy.Tifrunner.gnm1.ann1.Arahy.SZN2UL	putative phospholipid-transporting ATPase 9-like isoform X1 [Glycine max]; IPR001757 (Cation-transporting P-type ATPase), IPR023214 (HAD-like domain); GO:0000166 (nucleotide binding), GO:0000287 (magn...	arahy.Tifrunner.gnm1.Arahy.08	51145287	51154081
arahy.Tifrunner.gnm1.ann1.Arahy.HT9PNM	Vesicle transport v-SNARE family protein; IPR007705 (Vesicle transport v-SNARE, N-terminal), IPR010989 (t-SNARE); GO:0006886 (intracellular protein transport), GO:0016020 (membrane), GO:0016192 (vesic...	arahy.Tifrunner.gnm1.Arahy.08	51156481	51157426
arahy.Tifrunner.gnm1.ann1.Arahy.NWYI6Z	Pentatricopeptide repeat (PPR) superfamily protein; IPR002885 (Pentatricopeptide repeat), IPR011990 (Tetratricopeptide-like helical); GO:0005515 (protein binding)	arahy.Tifrunner.gnm1.Arahy.08	51157535	51161144
arahy.Tifrunner.gnm1.ann1.Arahy.Q1Z3N6	galactoside 2-alpha-L-fucosyltransferase-like protein; IPR004938 (Xyloglucan fucosyltransferase); GO:0008107 (galactoside 2-alpha-L-fucosyltransferase activity), GO:0016020 (membrane), GO:0042546 (cel...	arahy.Tifrunner.gnm1.Arahy.08	51161348	51163573
arahy.Tifrunner.gnm1.ann1.Arahy.KT0WW2	FKBP-like peptidyl-prolyl cis-trans isomerase family protein; IPR000297 (Peptidyl-prolyl cis-trans isomerase, PpiC-type), IPR023058 (Peptidyl-prolyl cis-trans isomerase, PpiC-type, conserved site); GO...	arahy.Tifrunner.gnm1.Arahy.08	51163807	51165914
arahy.Tifrunner.gnm1.ann1.Arahy.00I77L	MYB transcription factor MYB64 [Glycine max]; IPR001623 (DnaJ domain), IPR009057 (Homeodomain-like), IPR012336 (Thioredoxin-like fold); GO:0003677 (DNA binding), GO:0003682 (chromatin binding)	arahy.Tifrunner.gnm1.Arahy.08	51166221	51174995
arahy.Tifrunner.gnm1.ann1.Arahy.L5HHP2	NAC domain protein,; IPR003441 (NAC domain); GO:0003677 (DNA binding)	arahy.Tifrunner.gnm1.Arahy.08	51200843	51202462
arahy.Tifrunner.gnm1.ann1.Arahy.4P5D13	Potassium transporter family protein; IPR003855 (K potassium transporter); GO:0015079 (potassium ion transmembrane transporter activity), GO:0016020 (membrane), GO:0071805 (potassium ion transmembran...	arahy.Tifrunner.gnm1.Arahy.08	51230890	51234466
arahy.Tifrunner.gnm1.ann1.Arahy.98X6CX	Unknown protein	arahy.Tifrunner.gnm1.Arahy.08	51243189	51245015
arahy.Tifrunner.gnm1.ann1.Arahy.WD24C8	uncharacterized protein LOC102664495 isoform X7 [Glycine max]	arahy.Tifrunner.gnm1.Arahy.08	51275004	51276021

## Sheet: Table S5
Table S5 SNPs located in the two consistent QTL regions in the study. Physical position included based on the tetraploid peanut sequence [36]
SNP Number	Marker	Chromosome	SNP physical position	Gene model	SNP Location
Region I
1	AX-176802673	4	118680393	Arahy.UFX1BT	downstream (12.1kb apart)
2	AX-176799407	4	122917875	Arahy.03T58Y	Intron
3	AX-176804797	4	123131651	Arahy.RWFL12	upstream (44.1kb apart)
4	AX-176813350	4	123180325	Arahy.X9WA5F	upstream (2.7kb apart)
Region II
5	AX-177639010	8	50475735	Arahy.XJIX3Z	downstream (1.9kb apart)
6	AX-176792694	8	50476211	Arahy.S6H019	upstream (6.8kb apart)
7	AX-176822539	8	50506070	Arahy.S6H019	upstream (7.3kb apart)
8	AX-147231974	8	50690467	Arahy.AY81KB	Intron
9	AX-147231987	8	50814017	Arahy.F1J4V4	upstream (11.7kb apart)
10	AX-176808298	8	50840624	Arahy.MS0L9J	upstream (0.7kb apart)
11	AX-176809087	8	50896973	Arahy.68I129	downstream (1.2kb apart)
12	AX-176819879	8	51194241	Arahy.L5HHP2	downstream (6.6kb apart)
13	AX-176805791	8	51194311	Arahy.L5HHP2	downstream (6.5kb apart)
14	AX-147228924	8	51276149	Arahy.WD24C8	upstream (0.1kb apart)
15	AX-177640940	8	51291676	Arahy.WD24C8	upstream (15.6kb apart)
